# Supplementary material for: Global Transcriptome Profiling Identified Transcription Factors, Biological Process, and Associated Pathways for Pre-Harvest Aflatoxin Contamination in Groundnut
Source: J Fungi (Basel). 2021 May 26;7(6):413. doi: 10.3390/jof7060413 (PMC8227191; doi:10.3390/jof7060413)
Supplement: Supplementary file 1 [file jof-07-00413-s001.zip]

Archive with 4 entries (4 files):
- Table S1 Expression values (log 2 transformed FPKM) of genes expressed in 16 samples.xlsx
- Table S2  GO of Biological process, Molecular function and Cellular function in genes expressed in 16 samples.xlsx
- Table S3 List of pathways identified in KEGG database.xlsx
- Table S4  Important pathways controlling PAC in groundnut.xlsx
