# Supplementary material for: Global Transcriptome Profiling Identified Transcription Factors, Biological Process, and Associated Pathways for Pre-Harvest Aflatoxin Contamination in Groundnut
Source: J Fungi (Basel). 2021 May 26;7(6):413. doi: 10.3390/jof7060413 (PMC8227191; doi:10.3390/jof7060413)
Supplement: Supplementary file 1 [file jof-07-00413-s001.zip › Table S1 Expression values (log 2 transformed FPKM) of genes expressed in 16 samples.xlsx]

## Sheet: Expression value
Table S1: Expression values of genes expressed in 16 samples having in control and infected condition
Gene ID	Sequence Description	ICGV 91278		ICGV 91284		ICGV 91315		ICGV 91324		ICGV 93305		ICGV 94379		J 11 (Resistant Check)		JL 24 (Susceptible Check)
		Control	Infected	Control	Infected	Control	Infected	Control	Infected	Control	Infected	Control	Infected	Control	Infected	Control	Infected
ARD_10	inactive receptor-like serine threonine- kinase At2g40270	1.36992	1.12547	2.99185	4.61238	2.68113	2.53082	3.59169	2.58937	2.02753	3.35608	2.31829	4.32959	1.50489	2.36397	4.26814	3.01437
ARD_100	F-box At5g41500 isoform X2	4.02431	7.26561	7.0292	4.85729	6.51214	5.11536	3.89601	4.1926	4.78834	5.66154	5.44517	4.20605	2.97657	6.22846	4.65008	2.56853
ARD_1000	---NA---	0.538562	1.81282	1.28785	0.514778	0.540371	0.94814	0	0	0	0	0	0	0	0	0	0
ARD_10000	---NA---	0.903897	0.252548	1.21247	0.220134	1.83619	0.400444	0.239457	2.08146	1.46366	1.98464	1.04863	1.53947	0.430518	0.249463	0.793635	0
ARD_10002	glycosyltransferase family 64 C4 isoform X1	1.7608	2.74453	1.96345	3.43571	1.67231	1.80518	2.21067	2.3298	2.26554	2.56689	1.58061	2.5051	1.1356	2.94967	1.6481	0.929086
ARD_10003	TORTIFOLIA1 4	2.51698	3.22333	4.46421	3.46426	3.37054	3.19267	3.62462	4.07955	2.7976	4.45075	2.93292	2.40022	2.25102	3.49237	3.34136	2.43343
ARD_10004	paired amphipathic helix Sin3-like 4 isoform X1	18.4576	16.5783	18.3866	25.3405	22.4035	24.043	16.6902	20.0633	16.3164	17.0892	22.4259	23.003	23.1444	16.0623	21.772	17.4917
ARD_10005	paired amphipathic helix Sin3-like 4 isoform X1	25.9631	28.8894	30.7917	34.0107	35.5403	38.7311	32.7667	33.3289	29.2916	24.1404	37.2393	29.1373	43.8085	28.4042	31.5299	30.0206
ARD_10006	uncharacterized protein LOC110264969	1.19553	0.652666	0.24367	0.558113	1.09004	0.664131	0.313656	0.700707	0.676661	0.345873	0.705111	0.39707	0.651598	0.371451	0.525421	0.547941
ARD_10007	---NA---	104.247	92.266	48.5631	87.847	108.198	93.1014	81.9714	100.353	47.9906	76.8129	75.7138	100.036	53.56	84.3067	71.0709	58.8318
ARD_10008	leucine-rich repeat receptor-like serine threonine- kinase At2g14440	2.57633	3.09247	3.22573	3.40159	2.28064	2.92618	2.84011	2.9281	1.58875	2.72104	2.2582	1.79673	1.37431	3.35901	3.08122	2.12225
ARD_10009	---NA---	0.803248	1.80555	0	2.27499	0	1.4088	1.67827	0	0	0	0.610705	0	3.71824	1.7855	0	2.77096
ARD_1001	NBR1 homolog	16.1609	9.65333	25.9061	13.3724	10.1078	9.48864	10.8279	10.4862	12.9392	10.3548	9.75665	7.01251	13.4031	10.7481	9.20517	11.6719
ARD_10010	transcription factor HHO3	16.0799	13.8413	11.8426	15.0662	11.5071	10.222	11.4235	7.46115	9.20458	9.42381	11.704	10.4704	9.37479	9.02789	11.7713	17.2232
ARD_10011	---NA---	3.80963	5.58939	4.87902	2.08575	4.35049	3.58524	1.76532	3.83838	2.82864	5.97014	2.94484	4.54338	4.1078	3.15509	7.85138	3.55891
ARD_10012	zinc finger JAGGED isoform X2	2.68977	1.40493	13.6508	7.11859	3.52943	4.56427	8.24696	9.67199	7.40139	6.71202	8.44585	6.3858	8.1347	7.6725	5.31744	7.40437
ARD_10013	zinc finger JAGGED isoform X1	0.703243	0.392087	4.07917	3.22326	0.958294	1.77159	2.37116	3.23708	1.5122	2.23368	2.64289	2.54678	1.26144	3.87065	2.85885	3.64717
ARD_10014	serine threonine- kinase chloroplastic	8.11552	8.41251	6.09193	10.1353	5.65207	7.0288	6.1344	4.40591	4.37869	7.13719	7.04083	7.44175	7.03602	5.03149	5.83278	8.06277
ARD_10015	uncharacterized protein LOC107491292 isoform X1	7.91867	6.48354	8.54047	11.0117	4.0938	6.14898	6.21223	5.13978	7.91701	5.87994	4.80148	4.68035	6.84265	5.72858	6.81066	4.18729
ARD_10016	---NA---	0.701605	0.785682	0	1.35565	0.708605	0	0.370139	0.404316	0.380362	1.10391	1.61982	0.479492	0.707999	0	0.870568	0
ARD_10017	probable folate-biopterin transporter chloroplastic	1.3984	1.62413	0.718918	0.481077	0.406125	0.244032	0.357543	0.34976	0.423521	0.351386	0.189974	0.288215	0.259416	0.233666	0.419994	0.24638
ARD_10019	transcription factor GTE6 isoform X2	5.27908	8.79566	4.7495	9.78358	7.84608	8.55744	8.27026	7.37254	4.73276	9.39821	6.63845	12.907	7.49152	8.45877	10.8469	10.0672
ARD_1002	NBR1 homolog	28.7189	21.8685	55.0215	22.2773	20.257	17.1437	25.1543	19.9305	29.2346	20.4252	16.9527	13.0261	27.6131	24.7625	20.4993	21.389
ARD_10021	allene oxide chloroplastic isoform X1	0.184208	0.25637	0.228433	0.40941	0.378222	0.205258	0.147606	0.158958	2.56782	0.418285	0.682921	0.24961	0.475753	0.455313	0.641034	0.673067
ARD_10022	methionine aminopeptidase chloroplastic	1.4516	1.44017	0.84176	2.84166	0.822007	1.71826	0.514142	0.928177	1.56327	1.58395	1.25126	4.16746	0.890246	1.42212	1.82813	1.06216
ARD_10023	methionine aminopeptidase chloroplastic	3.4982	4.21491	3.90652	4.38998	3.85583	3.85372	3.86957	2.89865	4.81831	3.86946	4.67288	7.22628	4.57791	2.46611	3.29508	4.59578
ARD_10024	methionine aminopeptidase chloroplastic	0.342292	0.191063	1.07648	1.00436	0.17435	0.303782	0.908871	0	0.184379	0.241708	0.53083	0.931258	0.633258	0.566035	0.584848	0.564191
ARD_10025	50S ribosomal chloroplastic	12.519	14.9475	11.3932	11.4683	11.9199	12.9503	11.9763	10.8754	13.3722	14.7848	12.7896	14.1042	13.1897	9.6115	12.7308	19.85
ARD_10026	SUPPRESSOR OF GAMMA RESPONSE 1	0.965613	0.784206	1.82241	1.6009	1.28767	1.21061	1.33966	0.840719	1.3702	2.10567	1.03992	1.44901	0.888662	1.57592	1.19015	1.77578
ARD_10027	probable galacturonosyltransferase-like 3	2.52069	1.92921	0.935047	0.778524	1.4967	1.72077	0.883959	1.31414	1.94223	2.44231	0.584273	1.06717	0.270238	1.60058	1.17705	1.27818
ARD_10028	fructose-1,6- cytosolic isoform X2	2.31037	1.26094	2.15651	2.72983	1.9999	1.41342	2.17808	1.14669	1.7487	1.5863	1.90937	1.16629	1.71527	1.64223	4.70343	5.51697
ARD_10029	serine threonine- kinase STY8 isoform X2	7.19693	9.54218	9.34101	11.1205	12.5159	12.4533	12.1321	11.569	11.2768	10.4017	10.6425	13.0885	9.24363	8.3222	10.0656	10.4786
ARD_1003	uncharacterized protein LOC107632895	84.6474	80.0895	66.1029	87.0991	74.207	70.3472	87.7079	77.7578	27.4061	38.9291	98.7772	23.048	136.369	84.7238	62.5985	127.522
ARD_10030	TMV resistance	0	0	0	0.188432	0	0	0	0.444271	1.0403	0	0.149472	0	0	0	0	0
ARD_10031	UPF0496 4	0.509656	0.345228	0.369869	0.175449	3.3036	0.0988508	0.189615	0.101976	2.80126	0.481211	0.0519508	0.0900127	0	0.218933	0.304937	0.0717655
ARD_10032	trihelix transcription factor GT-2	18.9487	16.2393	24.4436	20.0359	21.2602	22.4759	21.4933	30.5969	18.2814	28.4068	21.0083	24.7529	26.0807	18.3835	22.1946	22.483
ARD_10033	trihelix transcription factor GT-2	12.8144	14.666	19.5604	16.7818	17.7481	18.5732	17.9699	25.2759	15.458	25.1952	24.7331	21.9338	20.2811	14.991	16.7981	19.5932
ARD_10034	trihelix transcription factor GT-2	25.9442	26.4347	40.1743	28.902	33.0731	34.6208	36.5005	41.9829	34.1937	45.9895	31.6254	33.8403	38.0049	28.8809	34.1133	38.9309
ARD_10035	DNA repair helicase XPD	2.80042	3.04672	2.8637	2.89637	3.39266	2.91566	3.56234	3.23974	2.08293	2.9882	2.82172	3.51733	3.52864	3.77382	2.84021	3.12155
ARD_10036	DNA repair helicase XPD	1.47206	1.06485	1.61563	1.6023	1.79076	1.64157	1.78429	1.7783	1.10404	1.4753	1.47615	2.1595	1.62766	1.53532	1.53403	1.70884
ARD_10037	uncharacterized protein LOC107491619	5.971	5.7907	6.12747	6.09432	4.68035	4.87998	5.77229	3.9606	5.42839	3.98295	5.4209	3.14353	4.65994	6.33233	5.78394	3.66095
ARD_10038	uncharacterized protein LOC107491619	1.97545	2.05368	2.24036	1.81833	1.48534	1.64236	1.05428	1.21226	2.47315	1.03886	1.84823	1.78563	1.60527	1.73709	2.63389	1.28622
ARD_1004	diacylglycerol kinase 7	7.38841	6.84552	5.58124	7.57061	7.64692	5.34186	5.85409	9.84816	4.55423	9.85786	8.09578	10.7144	6.13992	6.91649	6.0317	10.1301
ARD_10040	trihelix transcription factor GT-2	0	0.240214	0.459282	0.209591	0.218484	0.190542	0.911637	0	0.463967	0	0.332706	0	0	0.237267	1.00125	0
ARD_10041	tubby-like F-box 8	5.09095	10.0276	4.71452	9.90728	8.8571	5.15285	7.70181	6.6998	20.9489	13.2654	11.8037	10.9052	7.91723	10.1736	8.01087	10.4729
ARD_10042	tubby-like F-box 8	4.73646	9.12784	3.71615	5.90848	8.05486	5.22738	5.3422	8.4243	15.9102	9.54921	7.2441	8.58356	6.01254	5.05965	7.57816	8.25313
ARD_10043	uncharacterized protein LOC107491629	0.918965	0.701308	0.723112	0.31173	0.647737	0.562132	0.477339	0.332288	1.20973	1.07616	0.820574	0.782243	0.58119	0.980125	1.25317	0.68061
ARD_10044	abscisic acid 8 -hydroxylase 3	0.320989	0	0.357596	0.310694	0.649184	0	0.677993	0	1.04306	0	0.247296	0	1.91899	0.355058	0.393067	0
ARD_10045	trypsin inhibitor	0.54557	0.810683	0.919992	1.16341	0.837741	0.485534	0.484694	0.313891	0.879	1.45893	1.13279	1.11045	0.321267	0.700128	0.597069	1.03916
ARD_10046	transcription factor VIP1	15.1393	14.9138	19.0302	16.1498	14.0781	18.4015	21.7258	27.3528	16.7689	25.9994	18.6532	22.3457	15.4029	17.053	19.7889	15.957
ARD_10047	abscisic acid 8 -hydroxylase 3	0.684577	0.561504	0.711786	0.676773	1.9987	0.642597	0.308107	1.07781	3.82342	2.32222	1.43496	0.976152	4.56484	0.514405	1.38219	1.46103
ARD_10048	ubiquitin carboxyl-terminal hydrolase MINDY-3	29.4802	26.2076	22.5803	26.9267	28.1708	28.3418	25.0043	32.4578	27.8173	31.0582	32.3555	32.4485	44.9625	26.6552	25.0016	42.5673
ARD_10049	ubiquitin carboxyl-terminal hydrolase MINDY-3	14.3293	12.0252	11.5156	13.6584	13.5935	13.0683	10.7548	16.8957	12.7919	15.3901	13.7185	15.1151	18.4032	13.2844	11.905	16.1523
ARD_1005	diacylglycerol kinase 7	28.5661	23.5755	17.6166	20.1407	24.7049	21.4435	24.9397	30.8448	17.0861	29.0813	25.6406	37.0176	28.5754	23.3303	24.0553	27.4303
ARD_10050	---NA---	23.1533	21.5715	23.7217	25.747	25.8985	24.4594	24.1997	25.7679	27.3392	23.3905	24.8601	25.3842	36.0877	28.1128	23.1618	35.0354
ARD_10052	tetratricopeptide repeat 1	21.7551	20.9485	19.8586	20.2143	22.7617	20.3348	20.1829	22.3837	18.1385	20.02	18.1109	30.923	23.7885	16.6561	23.7733	26.1033
ARD_10053	NSP-INTERACTING KINASE 3	3.5053	3.69413	8.38185	5.65527	6.65671	6.75215	5.25796	5.7185	4.11241	4.34912	4.94337	7.88457	4.4336	4.82489	6.95764	4.38296
ARD_10054	F-box kelch-repeat At1g23390	12.5608	9.51977	13.2639	11.2617	9.40031	8.94702	9.17495	10.4355	10.7979	16.2281	10.5063	13.6806	9.07387	8.95952	8.54453	13.2587
ARD_10056	---NA---	0.0958545	1.28204	1.16634	0.660133	0.392379	0.426456	1.02167	0.661801	0.205954	0.900155	0.0746156	0.260176	0.509458	0.527259	0.525786	1.25269
ARD_10057	---NA---	1.82935	4.09155	2.56063	5.84097	4.23965	2.77601	1.38279	3.91269	3.10728	0.390971	3.83445	8.19765	4.56054	3.46474	4.66878	2.17545
ARD_10058	NAC transcription factor 29 isoform X1	7.11836	4.7911	1.38484	3.33995	9.48501	5.97313	3.30948	3.75501	5.3063	8.44308	7.51742	8.57344	4.69988	3.08926	5.34648	14.8635
ARD_10059	uncharacterized endoplasmic reticulum membrane	2.46015	3.42461	3.45388	3.47672	3.26978	3.48764	2.38835	2.05865	6.71742	3.28609	1.78827	1.1368	2.12983	5.83681	3.48895	2.27261
ARD_1006	---NA---	0	0.642392	0	0	0	2.01427	0	0.66094	0	0	0.437515	0.785556	0	0	0	0.975931
ARD_10060	acyl-coenzyme A thioesterase 13	4.2894	3.74052	7.76067	4.74537	7.47806	5.80336	7.01033	7.31377	6.7067	7.87487	6.85496	5.39308	5.62374	4.94	6.15899	6.71839
ARD_10061	cell division chloroplastic	6.95701	7.12444	7.52001	9.57871	7.53178	7.36231	9.44836	8.79542	7.34105	6.74325	7.41965	8.74072	7.16235	7.8416	10.7747	7.92859
ARD_10062	CRS2-associated factor chloroplastic isoform X1	46.7007	57.638	75.8245	66.1045	78.8533	89.41	86.9205	92.9666	58.7447	62.7122	99.3867	57.2738	110.274	68.3231	64.8573	74.219
ARD_10063	CRS2-associated factor chloroplastic isoform X1	36.3566	41.3633	58.5484	47.1617	58.6613	69.4166	54.1776	73.9813	40.5634	55.761	73.9883	44.4364	71.8467	50.5687	49.9748	60.6886
ARD_10066	Nucleolar 8	33.0558	39.9546	23.7855	31.0535	39.8151	36.761	31.6703	27.9931	27.3517	29.4684	45.8237	37.6679	44.0333	33.1783	36.8926	37.9754
ARD_10068	ethylene-responsive transcription factor TINY-like	0.256821	0.572891	0.792599	0.378026	0.131146	0.228254	0.136654	0.295551	1.24307	0.17615	0.29936	0.17445	0	0.141399	0	0.210586
ARD_10069	F-box kelch-repeat At3g23880-like	5.54749	4.43869	6.78936	5.78657	7.10073	7.09222	5.91895	5.71897	6.45909	5.54999	5.71338	4.72542	6.40929	5.3876	5.34427	2.44578
ARD_10070	Nucleoporin SEH1	4.13327	4.76316	4.08635	4.52562	3.31885	3.73102	4.68214	3.15148	4.55948	3.56695	3.57369	2.91443	3.45296	5.6118	4.3542	4.9519
ARD_10072	chaperone dnaJ 13 isoform X2	11.7459	9.67212	15.2887	15.6546	8.85658	12.2821	16.5216	13.5141	10.6385	8.13699	15.9057	11.6304	15.5675	14.4832	12.1041	17.2101
ARD_10073	---NA---	1.87017	1.05156	7.34325	7.02482	27.8721	9.00611	7.79891	14.0745	7.19511	10.8851	14.8913	6.44337	4.44911	12.4768	12.4659	4.8651
ARD_10075	LOW QUALITY PROTEIN: uncharacterized protein LOC107488236	12.4506	8.49507	7.49935	16.0084	12.5659	9.75533	7.44518	8.47553	6.71514	5.99643	12.6556	7.86603	15.9987	7.45158	7.67884	13.2624
ARD_10076	uncharacterized protein LOC107640227 isoform X1	14.4694	10.9975	10.4013	16.5323	11.7088	13.2048	8.59876	10.4548	10.6451	9.37598	16.224	8.56626	15.1637	9.33196	9.90404	14.2002
ARD_10077	LOW QUALITY PROTEIN: uncharacterized protein LOC107488236	9.42262	6.60313	5.5848	13.8369	8.66768	9.05322	5.69071	7.1269	6.29525	6.71727	10.0418	8.19249	12.8953	6.64197	7.13494	10.2749
ARD_10078	LOW QUALITY PROTEIN: uncharacterized protein LOC107488236	26.7543	20.3399	21.1664	28.8138	22.536	24.2013	18.2245	17.557	21.0215	15.9459	25.4553	15.0368	37.2665	20.0899	18.2323	24.5852
ARD_10079	probable aspartyl protease At4g16563	0.386384	0.0758798	0.64733	0.224937	0.467364	0.141945	0.291725	0.0261492	4.38303	0.464717	0.0710459	0.430864	0.0772481	0.249516	0.385057	0.331268
ARD_1008	calmodulin-binding 60 B	19.8661	19.5147	26.6104	15.6239	16.979	15.5528	19.2843	19.0833	19.8036	15.3603	18.3005	12.3432	18.9019	22.8189	16.9326	11.9621
ARD_10080	bifunctional adenosine 5 -phosphosulfate phosphorylase adenylylsulfatase HINT4 isoform X2	2.89734	2.84701	3.62398	3.58837	2.73928	3.03732	4.12523	3.13757	3.90031	2.74693	2.74751	2.84923	2.75563	2.68442	3.48538	2.4941
ARD_10081	uncharacterized protein At1g04910	2.07333	1.83518	2.22197	2.36174	1.85478	1.4687	2.15761	2.26321	2.10977	2.21779	1.20283	1.65722	1.74619	1.69399	1.65646	1.46888
ARD_10082	uncharacterized protein At1g04910	4.9702	5.0769	4.65157	4.72871	4.36378	3.8437	5.07846	3.83636	4.07921	4.12366	4.96334	4.64409	3.76031	5.14682	5.38502	3.77366
ARD_10083	3-epi-6-deoxocathasterone 23-monooxygenase	54.0382	54.585	39.5018	46.9892	80.6151	57.2803	39.641	68.1871	30.7898	54.7104	55.1923	67.7188	49.9862	25.5265	54.8971	66.2517
ARD_10085	ribosomal RNA small subunit mitochondrial	2.30673	2.54438	3.31512	1.88278	2.20557	2.34707	2.66238	3.44539	3.59824	5.05992	2.53033	3.26022	3.02174	2.15457	2.33258	2.16209
ARD_10086	floral homeotic DEFICIENS isoform X1	11.7205	8.74006	9.49442	13.1583	5.66129	14.9234	12.8142	6.3715	5.18093	8.72426	9.97993	11.8258	7.49654	8.20418	8.83895	8.69041
ARD_10087	beta-galactosidase 3	0.394324	1.46613	0.541599	0.64476	0.671081	0.350424	0.139859	0.151265	1.55535	1.0841	0.204251	0.357169	1.18867	0.723745	0.293534	0.862536
ARD_1009	calmodulin-binding 60 B	20.4451	17.2771	23.1559	16.7802	17.7052	16.368	16.7485	22.7933	19.1165	17.3277	16.8387	16.527	20.0714	19.9548	17.0261	11.9837
ARD_10090	uncharacterized protein LOC107487998	22.582	23.1365	18.0929	20.0711	20.2062	19.1281	18.6961	17.5068	15.8527	21.524	19.3901	24.0583	22.0146	19.963	21.0248	23.109
ARD_10091	ubiquitin carrier E2 16	22.4456	19.8507	23.5017	17.2613	15.0929	15.8126	18.4068	16.7053	16.6242	16.1863	14.1945	16.1042	13.322	18.6838	16.3313	12.7423
ARD_10092	GATA transcription factor 5	1.06781	1.25844	2.16718	1.27345	2.00088	0.980385	1.44385	2.24029	3.26482	2.42169	2.52673	1.87165	3.00331	1.41395	2.47105	1.47647
ARD_10093	RTE1-HOMOLOG isoform X1	5.58694	4.76026	4.87322	5.46965	5.18617	5.10974	5.13798	4.35999	5.41832	7.76661	4.1325	6.84694	5.69625	5.39074	5.67704	5.52423
ARD_10095	CDK5RAP1-like protein	4.71402	4.38506	3.57724	3.81435	5.37978	6.13848	6.93275	8.49069	5.28298	5.41338	6.88816	5.75353	5.31136	6.45998	4.85954	4.70846
ARD_10096	D-2-hydroxyglutarate mitochondrial	2.76212	2.62277	2.0905	2.97046	3.50405	2.82484	2.69136	2.80408	3.39666	5.14673	2.37842	5.00788	2.16144	2.98923	2.81968	3.49378
ARD_10097	D-2-hydroxyglutarate mitochondrial	1.69908	2.60403	1.7272	2.14926	3.00598	2.06221	2.2041	2.17915	1.61173	1.78567	1.98023	3.01776	1.18674	2.23254	2.21739	2.48243
ARD_10098	---NA---	0	0	0.791331	0.612005	0	0	0	0.743642	3.5177	0	0	0.884234	0	0	0.88742	0
ARD_10099	intracellular transport USO1-like	4.4707	4.9973	8.36473	5.49763	5.7332	5.83607	7.2282	3.79314	5.08193	6.92895	5.45727	1.60342	4.50416	6.49534	6.088	4.29729
ARD_1010	bifunctional dethiobiotin synthetase 7,8-diamino-pelargonic acid mitochondrial	0.985851	0.856975	1.3271	1.18981	0.887314	1.09974	1.35151	1.08104	1.0394	0.666113	1.46916	1.00096	0.886389	0.963701	1.12151	0.872347
ARD_10100	Beta-1,4-mannosyl-glyco 4-beta-N-acetylglucosaminyltransferase	7.68305	5.56188	4.82321	3.04608	3.33429	3.57501	3.93256	3.73058	2.8984	4.0327	4.21296	3.83111	3.43559	4.28503	3.38632	1.57162
ARD_10101	golgin candidate 6	10.249	9.50054	8.48819	7.87473	7.56097	9.49989	9.1604	6.41782	9.14794	6.22757	9.94663	8.51154	5.91767	7.4172	8.4408	6.48415
ARD_10102	golgin candidate 6	8.10913	6.62484	8.09918	9.24104	7.28959	5.68838	5.68989	6.12808	6.58631	6.04696	9.02459	8.32292	6.61658	7.27461	8.84523	3.66312
ARD_10103	serine threonine- kinase HT1	7.66167	11.1439	6.95821	10.7158	10.4928	13.27	11.1971	6.84384	13.9138	11.0859	11.83	15.8019	8.90583	9.62927	12.7133	12.5847
ARD_10104	glucuronokinase 1	2.20054	3.83767	3.62368	4.4957	4.1065	3.10693	5.37066	2.82719	4.44238	3.83099	3.17897	3.52747	3.39199	5.27656	4.4567	3.98599
ARD_10105	uncharacterized protein LOC107644553	3.11598	4.20417	4.2401	4.6462	3.84522	4.69183	4.22921	4.75002	3.73427	4.71856	4.82523	5.56358	5.68201	4.95963	4.75607	4.63437
ARD_10106	pre-rRNA-processing ESF2	23.4184	24.4792	19.4137	25.1304	32.3942	28.6186	28.6579	28.2753	30.0578	41.1879	40.7612	44.5003	48.5598	29.5599	26.771	37.4269
ARD_10107	uncharacterized CRM domain-containing chloroplastic isoform X1	1.80812	2.33386	1.78993	1.79012	2.02692	2.29108	2.22455	1.24813	2.24667	1.56648	2.55812	2.32557	2.81952	2.06409	2.02491	2.39976
ARD_10108	glucose-6-phosphate 1-epimerase	1.77243	1.51741	10.3037	4.55904	6.95083	4.01347	6.59009	5.0196	10.3434	11.0789	12.335	6.20394	15.1448	6.04773	7.06028	7.20184
ARD_10109	ACT domain-containing ACR4 isoform X1	6.75942	4.94875	4.34463	2.17861	7.13278	8.09386	5.23226	4.32325	5.1215	4.09032	5.61252	4.69672	3.58862	4.73542	4.0956	2.73647
ARD_1011	bifunctional dethiobiotin synthetase 7,8-diamino-pelargonic acid mitochondrial	1.20379	1.02431	1.544	1.31453	1.18344	1.50071	1.74242	1.22201	1.15669	0.969598	1.54983	1.27025	1.88995	1.26304	1.38378	1.23202
ARD_10110	ALP1-like isoform X1	11.0678	22.2114	7.03818	11.948	11.031	11.7875	8.26052	11.8872	13.0019	11.8095	17.4352	11.9678	7.29814	11.4217	14.7378	8.17691
ARD_10114	---NA---	5.33375	1.98174	2.80793	1.74876	2.22339	2.63637	0.736839	2.84149	3.39597	2.52267	3.22878	3.88777	1.227	1.19539	3.47248	0.645642
ARD_10115	uncharacterized protein LOC107489118	14.1162	8.97772	11.0173	8.48514	8.49477	6.99249	6.01352	9.37858	13.4831	10.7834	8.03243	9.34727	3.72836	8.9192	14.0526	4.23455
ARD_10116	LEAF RUST 10 DISEASE-RESISTANCE LOCUS RECEPTOR-LIKE PROTEIN KINASE-like	0.387345	0.724877	1.13873	0.366072	0.56135	0.377068	0.414406	0.303843	0.848662	0.560624	0.316541	0.333715	0.387851	0.831012	0.7067	0.427434
ARD_10117	eukaryotic translation initiation factor 2 subunit gamma-like	12.06	14.3446	14.5851	13.7527	13.3661	13.8399	16.4287	12.568	16.9225	14.7052	18.8157	16.5072	20.3359	11.9681	15.4237	18.1488
ARD_10118	---NA---	4.26099	4.01031	2.591	4.65832	3.87635	3.70732	3.22975	4.03146	4.78084	5.33102	2.3588	5.01153	2.34697	4.99996	3.11456	1.85592
ARD_10119	tetratricopeptide repeat 38	2.02994	2.132	2.78685	3.19585	2.4389	2.39723	2.65976	2.30259	2.66545	2.49395	2.14421	3.63975	3.65592	2.51139	2.79294	1.94599
ARD_1012	GLUTAMINE DUMPER 3	3.97749	2.21462	0.695532	2.49385	2.97828	0.7185	1.0907	1.29872	0.922437	4.13584	1.09029	1.31131	1.02246	1.35838	1.96408	1.31049
ARD_10120	E3 ubiquitin- ligase HOS1	92.0985	98.2262	97.6572	93.4394	83.3733	108.975	119.034	106.826	67.709	67.59	110.478	64.0417	143.713	105.529	81.7209	106.645
ARD_10121	E3 ubiquitin- ligase HOS1	62.0317	59.7439	58.3182	69.1266	56.1721	72.2327	67.0668	70.3604	34.7245	38.1871	70.8869	50.3921	80.681	63.5887	55.0335	68.5612
ARD_10122	---NA---	0.951998	2.14129	0	0	0	0	0	0	1.04675	0	0.721711	1.31217	2.27219	0	0	0
ARD_10123	uncharacterized protein LOC107487507 isoform X2	1.06609	1.18661	2.16364	1.98463	0.708846	0.978806	1.57562	1.65947	0.940902	1.37003	0.930692	1.2316	1.12439	1.51496	1.2335	1.57574
ARD_10124	G-type lectin S-receptor-like serine threonine- kinase LECRK3	0.0668668	0.372409	0	0.0659392	0.0685553	0.297803	0.214107	0.0769385	3.0138	2.19926	0.0521311	0.181331	0	0.0735004	0.0723232	0
ARD_10125	ubiquitin carboxyl-terminal hydrolase 3	33.7999	43.2632	22.8148	29.8261	30.1235	31.0474	32.6836	31.9863	19.8393	72.4993	21.5331	57.9707	15.3029	39.5256	38.3453	26.2024
ARD_10126	malectin receptor-like kinase family	0.0991821	0.588791	0.16307	0.0653834	0.101906	0.884546	0.0706882	0.152149	5.8465	0.935741	0.0258215	0.223904	0	0.435662	0.211077	0.0536055
ARD_10127	bax inhibitor 1	25.4168	27.4951	28.0494	33.0555	25.8193	26.5994	26.1623	30.784	36.468	54.2578	23.8054	51.7672	16.8923	32.344	31.1478	18.2008
ARD_10128	uncharacterized protein LOC107487488 isoform X2	4.81051	3.92109	5.06378	3.52231	3.17541	3.6377	4.08472	6.67138	5.20372	4.72749	4.66045	3.66628	4.35558	5.61436	3.6737	2.57977
ARD_10129	ethylene-responsive transcription factor 1A-like	0.179985	0.440773	0.248891	0.10676	0.517703	0.0642003	0.230867	0.041416	30.1732	0.696007	0.0843313	0.0487624	0.123258	0.79066	0.460296	0
ARD_10130	phospholipase A1- chloroplastic	0.67825	0.782781	0.938456	0.621402	1.03294	0.380968	0.402985	0.69363	6.0559	1.28605	0.451447	0.476242	0.641188	0.882538	0.692356	0.732467
ARD_10131	peroxisomal acyl-coenzyme A oxidase 1	0.186862	0.520135	1.06624	0.738287	0.335698	0.582988	0.149728	0.322497	14.3269	0.848994	0.656276	0.44312	0.482789	0.975085	0.850625	0.606949
ARD_10132	peroxisomal acyl-coenzyme A oxidase 1	0.102581	0.266431	0.607471	0.338091	0.421566	0.152471	0.292428	0.157365	7.32987	0.396217	0.347163	0.138951	0.526341	0.413058	0.473266	0.388152
ARD_10133	RING-H2 finger ATL21A	1.64638	5.22189	1.14027	2.56184	2.40666	2.31227	1.06586	0.86104	1.81916	2.33638	2.02441	2.50162	0.602615	2.08289	2.08725	1.54005
ARD_10134	deSI At4g17486	3.04105	4.51324	3.58005	4.91499	3.19185	3.0038	4.26494	3.12261	2.9088	4.37414	3.55004	5.58066	1.89991	5.02714	5.74021	2.49183
ARD_10135	polycomb group EMBRYONIC FLOWER 2	18.9721	19.2008	11.924	16.6961	14.6119	15.9172	15.4607	15.7061	12.2377	14.2899	13.3111	12.7373	13.1367	15.903	18.3893	14.8037
ARD_10136	uncharacterized protein LOC107487315 isoform X1	8.0285	8.17959	7.02376	7.52317	8.38244	8.43071	8.54869	6.48082	9.64532	8.15953	9.7854	9.51508	9.62421	6.36332	9.47002	11.2845
ARD_10137	ethylene-responsive transcription factor 5	7.68354	9.61169	10.8787	14.7772	14.8476	8.76559	7.72537	11.1217	35.3416	23.511	12.2871	25.4653	11.5626	10.799	18.5792	13.0069
ARD_10138	homeobox-leucine zipper HAT4	1.99944	3.62918	2.21299	3.16399	4.42542	2.44179	1.38133	1.09712	10.483	3.63539	3.14766	2.70805	1.68029	4.66124	4.67553	2.04436
ARD_10139	probable enoyl- hydratase mitochondrial	6.16075	5.86199	5.73602	4.39712	4.05004	5.06737	3.74792	3.7416	9.05402	7.903	5.33337	5.64412	4.35942	5.90852	6.4511	6.19402
ARD_1014	FGGY carbohydrate kinase domain-containing	1.81912	1.66439	2.1446	2.24271	0.932643	1.50472	2.28853	1.71935	2.50975	1.7073	1.621	1.67364	1.01766	1.64243	1.2637	2.64355
ARD_10140	uncharacterized protein LOC107487504 isoform X1	1.24914	0.348516	2.11396	0.458678	0.159204	0.970502	0	1.25796	0.336244	0.43659	0.242329	0.636924	0.859335	0	0.176522	0
ARD_10141	uncharacterized protein LOC107487504 isoform X1	2.83581	3.02609	2.15944	2.80503	2.58391	1.95576	2.62585	2.52267	7.01763	2.21357	1.32462	2.65282	1.74519	2.66435	2.391	2.22691
ARD_10142	DREB transcription factor	50.5709	30.9535	12.4643	29.5997	22.3943	39.1287	37.3644	56.5603	14.4833	33.0251	34.2279	68.0933	14.5895	25.8701	26.867	40.9188
ARD_10143	transcription factor KUA1	245.417	200.414	108.747	283.923	141.645	202.226	241.236	302.716	126.654	222.372	176.834	415.046	182.267	247.459	176.872	199.691
ARD_10145	thymocyte nuclear 1	0.896673	0.865488	0.8949	0.884743	0.490524	1.11847	0.446775	0.481468	1.09026	0.704463	0.466223	1.05347	0.62239	1.11682	0.773206	0.875105
ARD_10146	myb X isoform X2	1.11045	1.05922	0.979267	1.07656	0.512605	0.54591	0.969586	0.59968	0.485583	1.10044	0.850071	0.552353	0.924244	1.49273	1.43971	0.770701
ARD_10147	uncharacterized protein LOC107488657	0.439825	0.489489	0.966851	0.383974	0.585088	0.669315	0.885393	1.04181	1.10885	1.12641	0.950089	0.910935	1.23322	0.511293	0.768201	1.55082
ARD_10148	pyruvate kinase isozyme chloroplastic	0.93602	1.16079	1.18396	1.79918	1.2645	1.4791	1.28696	0.953829	2.52172	1.64471	1.19099	1.26759	1.82196	2.40773	1.67392	0.823271
ARD_10149	magnesium transporter MRS2-3 isoform X1	19.2766	23.1264	21.1366	24.4035	30.0008	25.7075	22.75	39.9025	21.1519	35.0639	25.6542	41.9318	23.4935	26.8632	24.8344	31.6858
ARD_1015	FGGY carbohydrate kinase domain-containing isoform X1	3.37594	3.86707	6.84	5.90562	3.9352	4.6731	3.69857	4.42423	4.4324	3.64321	4.59937	2.03614	6.80344	5.36428	5.24137	8.11712
ARD_10150	magnesium transporter MRS2-3 isoform X3	11.1477	8.51486	8.58577	9.3385	10.9723	10.2024	11.2186	12.8558	15.0435	15.9625	8.83307	14.9895	12.0427	10.132	11.2939	12.5232
ARD_10151	probable zinc metallopeptidase chloroplastic	11.0004	12.946	6.00095	7.90053	2.52385	3.72402	2.4289	3.01513	1.34096	5.92827	2.34879	6.48584	6.67209	4.21409	5.78077	11.3997
ARD_10153	serine threonine- kinase TOR	5.19373	4.46528	3.75905	7.17703	4.34972	3.6279	3.32061	4.26819	2.50291	3.55778	4.16502	3.8704	4.495	4.10339	3.84956	5.8331
ARD_10154	serine threonine- kinase TOR	8.9906	5.99864	6.60395	10.2894	5.61213	5.93013	5.68098	7.08309	3.64604	4.12466	6.86272	7.14414	7.14294	6.47151	7.87443	7.14256
ARD_10155	serine threonine- kinase TOR-like	23.2565	19.4621	23.9236	24.0005	17.8671	19.4114	22.1355	20.3541	15.8324	14.7267	21.7651	17.0291	24.3688	19.8131	19.1085	22.7431
ARD_10156	peptidyl-prolyl cis-trans isomerase CYP40	1.77404	2.18955	1.67797	3.5069	2.41629	2.47592	2.76165	1.77488	1.65369	1.0955	1.9272	2.56008	2.97552	3.26152	3.37399	1.68946
ARD_10157	uncharacterized protein LOC107613792 isoform X2	33.8943	45.1513	19.3285	37.9019	14.0499	14.4956	24.4648	17.6829	15.8638	16.8937	29.0983	24.8742	11.5496	18.5601	24.4119	29.3654
ARD_10159	homeobox knotted-1-like 6	1.29031	3.24038	1.68352	1.10509	1.15081	0.859131	0.685523	0.371271	0.694785	1.35767	1.50151	1.0967	2.37399	1.59988	1.64532	0.796621
ARD_1016	glutamate receptor	0	0	0	0	0	0	0	0	2.54097	0	0	0	0	0	0	0
ARD_10160	homeobox knotted-1-like 6 isoform X1	0.809242	3.36025	1.32961	1.66767	1.20629	1.76886	0.941948	0.253949	1.81626	1.16665	1.94938	0.997715	2.44475	1.21322	1.59662	1.07874
ARD_10161	cysteine-rich receptor kinase 2	0.349518	0.129912	1.07299	0	0	0.10359	0.124055	0.134071	0.250519	0.158518	0	0.158218	0	0.128247	0.129125	0
ARD_10162	uncharacterized protein LOC107627422	12.3008	10.3781	13.6324	4.79672	6.10015	8.96646	6.40391	8.31272	13.5402	14.2171	8.53705	11.3098	4.95975	9.12009	12.3638	14.2702
ARD_10163	serine threonine- kinase STY8 isoform X2	2.11746	1.89333	1.8162	1.30418	2.17539	1.20729	0.964781	1.03839	2.30677	2.41418	1.16569	0.893387	3.14749	2.05852	1.29382	1.68884
ARD_10164	GDSL esterase lipase At3g27950	0.316875	0.881748	0.593577	0.532735	0.358168	0.33914	1.45677	1.16664	0.203759	0.203653	0.198006	0.257514	0.649434	0.661121	0.370658	0.667818
ARD_10165	deoxynucleoside triphosphate triphosphohydrolase SAMHD1 homolog isoform X1	5.71068	4.63128	4.56475	5.46847	5.63356	5.5693	6.84989	4.92097	4.85494	3.93053	6.01637	7.0127	10.2568	4.6195	5.48472	5.54165
ARD_10166	uncharacterized protein LOC107613247 isoform X1	59.9194	44.2267	56.678	55.0347	66.2909	67.0748	58.4855	55.9363	36.0971	53.5661	87.5414	65.6878	88.8938	54.3384	72.2008	83.7489
ARD_10167	farnesyltransferase subunit beta isoform X1	40.6557	45.6193	47.3391	48.3667	53.0272	62.0152	54.5762	49.6519	43.3969	45.3176	78.0997	48.6522	69.3148	47.7879	51.5175	62.7724
ARD_10168	---NA---	0.468881	0.418062	1.045	0.738202	0.767844	0.834482	0.299884	0.431632	0.604418	0.376884	1.46012	0.381777	0.331875	0.206319	1.02772	0.306307
ARD_1017	transcription factor MYB36	0.669819	1.56681	0.402365	0.462365	1.09877	0.715956	0.571932	0.693639	1.00633	0.969414	0.731087	0.908218	0.350134	0.589017	0.434711	0.545223
ARD_10170	bidirectional sugar transporter SWEET6b-like	4.88186	5.4878	6.42894	9.7366	6.89082	11.1301	4.71406	7.07516	4.27857	9.50729	8.24294	5.40674	5.17526	5.3631	8.69908	5.56529
ARD_10171	probable cyclic nucleotide-gated ion channel chloroplastic isoform X3	0.523044	0.685947	1.0622	1.20206	0.576326	0.716745	0.439651	0.838162	3.08152	0.595221	0.525635	0.556403	0.918511	0.963728	1.46086	0.997819
ARD_10174	---NA---	0.268277	0.300053	0.585761	0.260578	0.271928	0.474874	0.8515	0	0.870168	0	1.03557	1.46382	1.04384	0.592885	0.961746	0.446966
ARD_10175	formate mitochondrial isoform X1	4.57787	6.83651	5.33549	5.38809	6.84882	5.16879	5.76249	5.50028	28.4714	7.73273	4.21001	7.33792	7.95495	6.90354	5.53871	4.97737
ARD_10176	peptidyl-prolyl cis-trans isomerase chloroplastic	1.91866	1.80769	0.977457	1.21459	0.858425	0.613892	0.472981	0.452833	0.369314	0.639675	0.652646	0.733366	0.339429	1.02694	1.37168	0.879133
ARD_10177	peptidyl-prolyl cis-trans isomerase chloroplastic	2.9459	2.56581	1.13352	1.69818	1.3693	1.23401	0.575308	0.707331	0.686181	0.721533	0.600459	0.936621	0.828443	0.674987	1.81982	1.78445
ARD_10178	2-methylene-furan-3-one reductase-like	0	0	0.234565	0.302163	0.0697715	0.0302815	0	0.0390665	6.07766	0.0874199	0	0.0459934	0.0580663	0.111865	0.144587	0.110123
ARD_10179	uncharacterized protein LOC107490787	2.85703	1.20442	7.37734	3.04329	1.74053	2.40639	3.45976	2.6655	3.48166	2.86424	2.28636	1.571	5.81952	4.41494	4.36491	3.14651
ARD_1018	transcription factor MYB36	0.602456	0.8973	0.852918	0	1.02121	0.71225	0.852069	0.924724	0	0.578484	0	0.273421	0	0	1.16089	0.664279
ARD_10180	---NA---	0.626502	0	0.766949	0	0	0	0.656594	0	2.05362	0	0	0	0	0	0	0
ARD_10181	vesicle transport v-SNARE 12	2.54535	2.73774	3.8898	2.68538	3.36664	3.61535	4.24109	3.67313	5.41186	3.6875	3.36768	4.03328	4.07873	3.60157	2.76775	4.20207
ARD_10182	pentatricopeptide repeat-containing At5g48910-like	6.48611	7.07288	7.31816	9.15552	10.2889	11.311	10.1285	8.95571	7.47375	6.20361	11.4433	9.25785	7.61935	9.60654	6.65071	10.672
ARD_10183	uncharacterized protein LOC110271710	2.49501	0.818796	0.761074	0.431441	1.04807	1.17321	0.624207	0.506725	1.26375	1.22326	0.79759	2.19449	0.267805	0.323386	1.32112	0.482425
ARD_10184	F-box kelch-repeat At1g26930	2.12792	2.34896	1.63789	1.77251	3.00502	1.67283	1.60812	1.80696	8.5381	2.3005	0.96372	2.49215	1.63054	1.7054	1.83675	1.72183
ARD_10185	F-box kelch-repeat At1g26930	3.68252	3.91685	4.13608	2.96714	4.62864	3.05463	2.94548	5.58562	14.2896	5.34522	3.12918	4.201	5.00605	2.11695	4.01586	2.4574
ARD_10186	uncharacterized protein LOC110271710	2.23	1.84313	0.505238	0.779992	1.69575	0.89689	0.921123	1.07603	2.31634	2.75384	1.28955	0.585319	0.754193	0.632667	1.87194	1.64049
ARD_10187	hypothetical protein GLYMA_10G098000	0.952406	0	0.770371	0.23175	0.966775	0.843586	0.252189	1.09668	1.02859	2.10711	1.47242	0.973581	0	1.0517	0.560813	1.97717
ARD_10188	F-box kelch-repeat At1g26930-like	4.38397	5.22703	4.25364	3.33447	6.3831	4.51988	3.93844	6.46041	14.3668	5.50093	3.89548	5.63317	3.63903	4.31289	3.34385	2.50717
ARD_10189	myb family transcription factor PHL8	0.439742	0.81648	0.809381	1.73367	1.12666	1.30534	0.938412	1.01197	1.49472	1.8399	0.856792	1.29213	0.384498	1.61152	3.18077	1.07464
ARD_1019	zinc finger CONSTANS-LIKE 5	25.3099	30.9362	51.9453	45.1788	49.6837	47.9562	37.6217	48.4353	36.9291	54.9385	55.378	48.8686	43.2647	27.2412	48.4434	48.4293
ARD_10190	myb family transcription factor PHL8	0.306424	0.34128	0.428427	1.45109	0.94282	1.03739	0.654287	0.705147	1.77533	1.04425	0.955867	0.747741	0.957935	0.673537	2.31371	0.797618
ARD_10191	pentatricopeptide repeat-containing chloroplastic-like isoform X2	1.57675	1.75649	1.36615	1.41297	0.587662	1.27656	1.759	0.824666	1.7693	1.89187	1.45241	1.55509	1.5026	2.44253	1.32091	1.63439
ARD_10192	probable serine threonine kinase IRE isoform X1	15.6493	18.646	17.3826	20.2404	16.7555	20.4555	20.0578	15.8452	16.7845	11.4173	19.17	16.5434	23.2531	17.7677	13.725	11.1052
ARD_10193	uncharacterized protein LOC107489463	1.43954	1.34427	1.93519	1.55953	0.858087	1.82133	1.78604	1.33572	1.74281	1.92862	1.12353	1.38434	1.35953	2.04054	1.59141	2.33782
ARD_10194	ribonuclease 1	0.186206	0.103764	0	0	0.0952958	0	0.0992472	0	1.10012	0.12467	0	0	0	0	0	0
ARD_10195	two-component response regulator ARR11	8.96233	7.46696	8.70198	8.90764	6.28579	4.74429	9.21494	8.6403	5.80837	5.46809	6.6047	6.02391	10.6352	6.65905	7.64933	7.10968
ARD_10197	E3 ubiquitin- ligase RING1-like	267.103	205.427	136.529	143.604	221.931	220.053	184.721	190.961	105.259	341.887	116.505	261.28	138.467	174.178	202.453	202.899
ARD_10198	far upstream element-binding 2 isoform X1	16.0077	12.6681	23.0295	15.0361	17.7677	18.5475	17.5698	19.0733	13.0585	14.2747	19.568	13.3126	19.2031	14.7893	12.2264	16.0966
ARD_10199	far upstream element-binding 2 isoform X2	16.6432	12.8467	19.4047	14.9635	18.2729	17.6791	15.5209	21.1605	9.33918	12.044	16.827	12.5138	17.5975	14.658	13.2189	14.7385
ARD_102	uncharacterized protein LOC110269160	4.75991	0	0	0.116859	0	0.211592	0	0.410818	0	0.162185	0.277553	0	0.854699	0.392998	0	0.19493
ARD_1020	probable 1-deoxy-D-xylulose-5-phosphate synthase chloroplastic	0	0	0	0	0	0	0	0	1.05943	0.119795	0	0	0	0	0	0
ARD_10200	peptidyl-prolyl cis-trans isomerase FKBP53	6.79786	7.88414	8.38622	13.4123	8.01067	7.56162	10.2458	7.89712	11.0659	7.69656	7.08903	10.9977	13.8349	11.5089	11.1439	12.9379
ARD_10201	uncharacterized protein LOC107488371	9.88607	8.79532	5.91962	5.40821	6.11842	6.17691	7.50663	5.91036	6.18433	10.4548	5.4837	7.55224	2.92439	11.1273	7.79252	6.7699
ARD_10202	phosphatase methylesterase 1	55.5103	70.9737	39.528	59.5037	39.4877	43.6281	34.8333	44.2955	37.0862	41.1796	28.19	36.0351	39.2574	46.6358	43.9418	41.6102
ARD_10203	uncharacterized protein LOC107488365	5.4887	8.04837	6.06193	6.21107	8.32051	6.1768	9.14355	4.96489	6.5329	4.25015	7.53702	4.66644	6.48743	11.5575	7.83213	6.63238
ARD_10204	abhydrolase domain-containing	49.7322	44.0516	30.91	31.6149	18.8748	18.1837	37.2026	38.2725	26.8115	31.3574	24.9735	24.1955	40.327	42.2125	19.3906	26.7716
ARD_10205	60S ribosomal L7-1	25.0719	25.0542	19.0225	27.8244	26.6819	29.6857	29.3016	22.9872	27.1152	27.9672	33.0601	37.9813	32.4052	26.0106	26.3477	37.5935
ARD_10206	PLANT CADMIUM RESISTANCE 10 isoform X3	32.6269	29.9108	27.0943	24.4625	25.9623	27.4267	36.4334	22.4142	23.3932	18.684	36.3171	22.1388	32.0946	29.8263	27.8164	35.587
ARD_10207	titin homolog	6.26629	8.36947	10.8137	9.1906	7.88438	6.40695	10.0662	7.03368	6.94467	7.14565	7.87947	9.89464	11.2173	7.1157	9.19397	6.39169
ARD_10208	pentatricopeptide repeat-containing chloroplastic	12.5609	12.2749	7.69822	14.0913	7.83307	8.86566	8.50436	7.39345	4.16451	6.562	8.53754	8.13326	10.1586	9.98292	7.15334	4.93846
ARD_10209	pentatricopeptide repeat-containing At1g71490 isoform X2	4.23327	4.27719	4.78127	4.23995	4.32087	4.54486	5.39701	5.35548	4.58631	4.52008	5.97194	4.80877	5.4102	4.9313	5.06777	4.22565
ARD_1021	probable 1-deoxy-D-xylulose-5-phosphate synthase chloroplastic	0	0	0	0	0	0	0	0	2.3013	0	0	0	0	0	0	0
ARD_10211	L-ascorbate oxidase homolog	2.22958	2.49564	3.19059	1.23338	1.28848	1.40779	2.01844	3.30298	1.72488	0.984998	0.736231	1.30509	0	0.352302	0.779197	0
ARD_10212	transcription factor HHO5 isoform X2	2.39373	2.92501	2.71797	4.33669	3.08548	3.02518	1.56513	1.68815	2.90138	3.17112	4.27188	5.23665	3.51878	1.52825	3.1058	5.53786
ARD_10213	transcription factor HHO5 isoform X1	3.34591	4.17694	5.21564	6.91687	7.20781	9.25042	4.8026	3.8517	7.64063	5.93755	11.4319	11.2536	12.1862	3.25685	11.1279	13.015
ARD_10214	CDPK-related kinase 5 isoform X1	0.719202	0.554045	0.741184	0.78505	0.777578	0.822766	0.710231	1.10325	1.04694	0.775517	0.821616	0.948754	0.969163	0.506058	1.14971	0.925324
ARD_10215	probable disease resistance At5g66900	0.547436	2.44932	1.49732	1.06306	0.832115	1.21109	0.8686	1.57634	1.47998	0.825064	0.84507	0	0	2.11742	3.2793	1.82512
ARD_10216	pentatricopeptide repeat-containing At3g50420	9.47557	11.8241	7.27064	10.435	13.1144	12.3116	10.672	8.5525	7.41473	7.03065	15.4721	9.33662	15.0208	11.7066	10.4701	11.3687
ARD_10218	zinc finger CCCH domain-containing 62	0.813704	0.426356	0.712839	0.189095	0.393065	0.298653	0.409076	0.385504	2.66909	0.559634	0.298836	0	0.659986	0.525847	0.41037	0.466475
ARD_10219	zinc finger CCCH domain-containing 62	0.551889	1.02713	1.74532	0.539268	1.49817	0.6528	0.585831	1.05878	3.37079	1.31021	0.712782	0.500692	0	1.82588	1.05451	0.60735
ARD_1022	flippase kinase 1 isoform X1	19.9552	16.724	9.52885	20.6608	14.2715	14.4372	15.2659	16.7009	12.1458	11.4808	17.4309	16.0228	15.0117	15.7199	14.7151	12.5869
ARD_10220	cytochrome P450 CYP82D47	5.35168	10.6207	11.4951	16.0001	27.2601	14.1252	10.9238	13.9818	7.979	23.7301	8.76526	30.3143	9.88785	7.63757	12.7237	25.5295
ARD_10221	extra-large guanine nucleotide-binding	0.878374	1.0428	1.12462	0.724032	0.692084	0.626783	0.75137	0.741098	0.658894	0.676363	0.800539	0.951696	0.39951	1.80034	1.43057	0.854149
ARD_10222	extra-large guanine nucleotide-binding	1.17995	1.29723	1.15451	0.765145	1.27163	1.12828	1.39788	1.17974	0.812392	0.589053	1.02135	0.931761	0.878965	2.08131	1.48124	0.886274
ARD_10223	L-ascorbate oxidase homolog	2.14505	1.87772	1.84858	0.679381	2.11936	0.954998	1.06248	1.2341	0.657936	1.11592	0.716345	1.03906	0.5369	1.17926	0.249764	0.624302
ARD_10224	upstream activation factor subunit spp27	10.4096	8.87756	8.3988	7.94921	7.1267	9.569	9.84217	10.2397	8.16152	9.46904	11.8769	15.1986	8.84153	13.3601	8.91998	12.5048
ARD_10225	dof zinc finger -like	0.604259	1.3524	3.00785	2.63517	0.917309	0.534354	0	0.696147	2.28933	1.85161	1.63054	1.23747	0.597071	0.334078	1.10042	0
ARD_10226	nuclear pore complex NUP58	15.1964	12.5415	9.92141	9.6956	9.14578	8.28003	9.40482	8.32193	9.28086	6.36	8.79903	3.48573	7.19888	12.8697	8.77695	9.47448
ARD_10228	probable disease resistance At5g66900	0.374931	0.837408	0	0.732524	0.1908	0.166289	0.39793	0.215792	0.202083	0.267651	0.145246	0	2.44968	1.03378	0.645889	0
ARD_1023	uncharacterized protein LOC107460785	0.46941	0.418118	0.838557	1.48367	0.289125	0.16737	1.05314	0.594098	0.65437	0.853218	0.476259	0.699696	0.24259	1.44391	1.35766	0.533658
ARD_10230	LOB domain-containing 36-like	1.2782	2.10841	1.22178	1.16895	2.04106	1.77233	1.82073	0.817034	1.4722	0.860712	1.62565	2.11699	0.734136	0.884137	0.912992	1.23024
ARD_10231	uncharacterized protein LOC107490411 isoform X4	1.60861	2.34287	0.865251	0.671395	1.39594	0.771672	0.660511	1.139	0.531054	0.892373	0.482479	1.00652	0.429954	0.747972	0.667557	0.805283
ARD_10232	uncharacterized protein LOC107644306 isoform X2	1.84916	2.70478	0.935462	1.25452	2.03653	1.06043	0.932255	1.06374	0.622717	0.947489	1.07325	1.46673	0.854699	1.6242	1.26092	1.58356
ARD_10233	40S ribosomal S7	151.702	159.944	133.221	122.477	149.648	144.616	180.834	168.028	196.04	204.946	173.062	254.279	158.213	169.616	172.6	179.968
ARD_10234	carbon catabolite repressor 4 homolog 5 isoform X2	7.14688	8.29763	8.73729	8.74308	11.9506	9.69524	9.90397	9.71541	8.98367	9.4095	14.4116	9.7026	9.55996	8.84441	9.84861	5.89442
ARD_10235	carbon catabolite repressor 4 homolog 5 isoform X2	4.57617	5.91673	5.33521	6.12654	7.30778	6.19374	6.29621	5.8867	5.749	6.2884	8.93528	6.89225	7.39282	4.9947	6.21314	4.006
ARD_10236	ethylene-responsive transcription factor ERF119-like	3.60048	4.39264	3.89128	4.56662	5.66645	4.68529	4.58543	4.73584	4.73253	4.83724	6.87616	5.37459	5.45445	3.76669	4.90187	3.21072
ARD_10237	---NA---	0.67877	0.379997	1.52262	0	0	0.299868	0.358217	0	0	0.530764	0	0.463764	0.681686	0.37553	0.838032	0
ARD_10238	midasin isoform X2	6.71418	4.9372	4.98706	11.4079	4.40113	3.34581	3.65428	4.87871	4.07989	3.43015	4.12761	6.43253	5.0956	4.22388	3.13428	4.38584
ARD_10239	midasin isoform X1	21.3508	15.9685	9.49692	11.3999	7.24701	7.23253	10.2153	9.90672	9.69948	7.20336	12.9955	16.6442	9.35169	8.62565	8.22736	11.4989
ARD_10240	midasin	23.5511	14.7739	17.3552	26.1912	15.5692	16.0819	14.3331	16.9247	15.9217	10.7558	17.943	14.4403	24.9782	15.1544	14.3813	12.0695
ARD_10241	midasin	65.6145	51.8542	66.7096	58.5844	55.3961	50.205	58.6678	68.2028	62.12	47.094	63.5122	38.9422	88.4884	56.8499	47.0541	51.804
ARD_10242	midasin isoform X1	8.8186	5.59362	7.80941	13.8683	6.42663	5.46073	4.89005	6.02056	5.58052	4.3568	5.87393	6.3744	9.01852	6.74349	5.62646	5.10978
ARD_10243	---NA---	0.74307	0	0	0	0.741428	0	0	0	0	1.36818	0	0	0	0.825631	0	0
ARD_10244	---NA---	0	0	1.60803	0	0	0.573376	0	0	0	1.16692	0.497765	0	2.91167	0	1.80398	1.11742
ARD_10245	receptor kinase At4g00960 isoform X1	0.675815	1.06903	0.632283	0.316486	0.401944	0.222034	0.646362	0.245543	1.67752	0.458362	0.27777	0.337276	0.182645	0.742191	0.303155	0.0576901
ARD_10246	syntaxin-81	1.63512	0.611572	2.61144	1.56238	1.09352	0.47972	2.28879	2.5169	1.18867	6.55929	0.833835	0.747714	1.17923	0.604716	0.728594	2.78348
ARD_10247	CRM-domain containing factor chloroplastic mitochondrial	6.08759	8.47709	5.67307	7.50052	6.23909	8.32561	5.95442	6.00396	4.27834	5.0722	6.04375	6.29002	6.71373	6.21455	7.70273	9.56272
ARD_10248	CRM-domain containing factor chloroplastic mitochondrial	7.103	6.46782	4.67493	7.1826	6.75534	6.85331	6.0767	7.25258	4.51469	6.19134	7.94154	7.4684	7.46211	7.26477	6.0488	10.3011
ARD_10249	CRM-domain containing factor chloroplastic mitochondrial	9.83925	13.1257	9.66595	11.0341	10.1022	11.3001	9.89749	9.53588	7.03324	8.44415	9.34073	9.78872	10.9019	11.1005	11.5698	14.8236
ARD_10250	LOB domain-containing 41	41.8072	7.44722	1.32295	57.0598	3.1512	8.48016	1.80089	9.98116	3.87783	157.334	0.751712	10.1264	0.627373	1.25789	16.5615	1.76386
ARD_10251	synaptotagmin-5	2.0102	1.52305	1.45762	0.950472	1.48262	1.21698	1.37226	0.832702	4.31664	1.0675	1.00229	1.30886	1.41189	2.03365	2.01355	1.18
ARD_10252	synaptotagmin-5	2.9498	2.0957	2.28915	2.1414	1.32209	2.37902	1.57689	1.91354	10.4592	2.29871	1.98544	2.42268	1.55401	2.82562	2.70258	2.69619
ARD_10253	2-oxoisovalerate dehydrogenase subunit beta mitochondrial	0.502062	2.7997	1.03165	2.9567	4.74384	2.00817	2.67183	2.16664	4.04973	1.8902	3.70696	1.53451	2.94107	1.5202	3.35367	2.05767
ARD_10254	AMSH-like ubiquitin thioesterase 1 isoform X2	23.6292	18.147	23.8946	16.5083	16.0935	17.0055	20.3052	20.1884	16.183	13.5833	19.5738	9.54526	15.6704	20.9204	16.6464	13.3252
ARD_10255	---NA---	0	0	0	0	0	0	0	0	0	0	0.574211	0	0	0	0	1.29849
ARD_10256	uncharacterized protein LOC107490406 isoform X2	3.1183	3.96045	4.09496	4.48887	4.20901	4.39826	3.77598	3.11504	3.76343	4.52651	4.25725	3.91253	3.86121	3.2723	4.17272	5.46382
ARD_10257	probable LRR receptor-like serine threonine- kinase At1g14390	0.48379	1.78799	2.40395	3.81494	2.29242	2.88323	3.03164	1.98784	2.23937	1.18811	2.35008	2.54973	4.50803	3.07237	2.95612	3.8589
ARD_10258	---NA---	1.00594	1.13154	1.33342	0.942107	0.998084	0.880094	2.09536	2.33046	0	0	3.04748	1.38714	2.42523	0	3.02233	3.49854
ARD_10259	pentatricopeptide repeat-containing At2g02750	3.10447	3.7261	2.70019	4.7142	3.55169	2.69247	2.40707	3.17035	0.635171	0.821825	0.231765	0.566695	3.33928	3.44589	3.24207	3.10495
ARD_1026	probable xyloglucan endotransglucosylase hydrolase 23	4.20553	4.43362	2.90536	2.82256	3.3367	2.3984	1.25749	0.580663	35.7894	3.29591	1.31225	1.52011	0.970982	1.54044	2.89596	1.73219
ARD_10260	multiple myeloma tumor-associated 2 homolog	46.6413	44.2541	29.7027	41.0436	36.624	38.9367	53.1926	41.3127	48.2273	46.5972	50.8843	41.8834	65.4167	51.4413	49.6492	53.652
ARD_10261	probable serine threonine- kinase PBL15	0.113126	0	0.112743	0.0558249	0.0580293	0	0	0	3.82259	0	0	0	0	0.0621558	0.121746	0
ARD_10262	prohibitin- mitochondrial	19.5819	11.7331	18.5714	12.7767	16.1424	18.3839	18.259	16.7557	26.2627	26.8968	17.4934	19.1544	17.4419	17.2989	20.5276	14.0142
ARD_10263	prohibitin- mitochondrial	21.4083	20.0681	20.0619	20.2033	19.9208	15.6105	11.9282	14.9966	30.0499	36.5206	22.5387	20.532	17.6201	13.7519	16.41	13.0411
ARD_10264	cytochrome P450 83B1-like	0.277347	1.60512	1.33756	0.93286	2.65108	2.0534	0.41521	0.733913	31.1159	5.68926	0.281682	0.525847	0.472636	2.58841	1.94285	1.12354
ARD_10265	trihelix transcription factor GT-3b	8.21904	16.4359	10.5135	13.9434	15.134	13.7569	14.2916	11.9644	11.8918	12.0865	12.6245	11.818	20.2336	13.413	12.9016	13.6768
ARD_10267	mediator of RNA polymerase II transcription subunit 34	8.4044	9.93493	5.84783	10.0629	7.3571	7.51492	8.72047	8.65749	7.42625	9.27872	8.10315	8.76824	8.70767	9.03928	8.57084	8.18254
ARD_10268	carbon catabolite repressor 4 homolog 4 isoform X1	2.09958	2.00494	2.03412	0.886756	1.7673	1.33544	0.960034	1.72563	0.724444	1.48783	1.34401	1.11869	1.18132	1.07176	0.814254	0.85533
ARD_10269	carbon catabolite repressor 4 homolog 4 isoform X1	1.77866	2.6409	1.93155	1.06414	1.71447	1.00868	0.978584	1.92247	1.32968	1.9684	2.22865	1.388	1.49147	1.12525	0.926901	0.788484
ARD_1027	uncharacterized protein LOC107487000 isoform X2	9.86147	12.0902	12.7841	11.7486	17.2361	16.3893	14.835	14.3168	20.3836	17.2325	16.7187	14.2684	12.3338	13.895	13.5966	11.7432
ARD_10270	carbon catabolite repressor 4 homolog 4 isoform X3	3.51833	3.32427	4.3503	2.15768	3.9385	3.04045	3.52993	3.37345	2.40145	4.03114	6.48809	2.96228	2.76492	2.46009	3.78048	2.94586
ARD_10271	pentatricopeptide repeat-containing chloroplastic	4.02714	4.89041	2.86613	3.31336	4.99266	6.43221	4.58375	6.87575	3.01373	5.6005	3.70836	8.19091	3.46029	4.52141	4.52738	2.79785
ARD_10272	omega-hydroxypalmitate O-feruloyl transferase	5.30628	5.59162	3.45829	3.32251	3.34341	4.19567	4.2352	3.58164	4.36048	4.83152	3.70185	5.07942	4.41964	4.70078	4.33368	3.0982
ARD_10273	pentatricopeptide repeat-containing chloroplastic	2.1053	1.83029	1.25925	2.04974	1.18751	3.10828	0.99121	2.96285	2.02077	0.688247	2.35112	4.46312	0	2.58285	1.64953	1.16495
ARD_10274	ubiquinol oxidase mitochondrial	28.4841	14.6853	35.8747	11.603	19.0327	9.80572	9.64578	8.31923	10.8067	26.9126	4.10479	4.51259	6.55606	13.1415	16.5458	11.4543
ARD_10275	LRR receptor-like serine threonine- kinase FEI 1 isoform X3	21.8284	15.241	16.3984	14.485	6.25859	7.0495	10.2635	8.78565	8.47518	6.77221	6.89575	7.05328	8.66207	11.0129	9.01101	9.1982
ARD_10276	LRR receptor-like serine threonine- kinase FEI 2 isoform X1	16.7554	10.6139	8.70706	10.7389	5.14525	6.01635	5.43753	5.51648	4.43189	4.15072	5.53701	5.17316	6.68422	7.11552	4.75042	7.12799
ARD_10278	uncharacterized protein LOC107487092 isoform X2	6.89527	8.97758	8.4655	6.45779	7.98569	7.74128	10.0016	9.44071	5.40685	6.37601	4.95498	4.24247	8.35282	6.66667	8.55818	6.65406
ARD_1028	---NA---	0	0	0	1.17953	0	0	0	0	0.44361	0	0.940994	0	0	0	0	0.688808
ARD_10281	alkylated DNA repair alkB homolog 8 isoform X1	10.3121	5.63947	10.8597	3.76525	5.24131	5.83145	6.22191	6.77968	6.00808	8.84573	4.79802	7.05747	5.90522	6.7871	6.01089	5.01196
ARD_10282	rop guanine nucleotide exchange factor 14 isoform X1	1.15939	0.860107	0.977829	0.362413	0.334655	0.526313	0.304618	0.491429	0.91516	0.88239	0.492812	0.413101	0.448754	0.982441	0.623871	0.52689
ARD_10284	uncharacterized protein LOC109815792	0.211545	0.472714	0.451285	0.206291	0	0.187514	0	0	1.14122	0.613633	0	0	0.400024	0.700363	0	0
ARD_10285	uncharacterized protein LOC107487080	8.61312	7.68433	9.70182	3.43232	5.91045	4.39302	5.54197	4.35806	10.1282	6.82609	5.91069	3.58635	10.3078	6.04296	7.52138	5.81793
ARD_10286	SH3 domain-containing 2	6.99531	6.80859	7.88488	4.50215	5.95579	4.341	6.08807	5.54465	8.72531	6.00679	6.71144	5.61815	7.42938	5.75024	5.61943	5.55752
ARD_10288	cytochrome P450 71D8	0.789952	1.0493	0.751679	1.79016	1.10019	1.02296	0.545045	0.527719	9.20121	1.79423	0.517675	0.862694	0.477076	1.53873	1.51298	0.990736
ARD_10289	cytochrome P450 71D8	0.156143	0	0.162612	0.152893	0.477611	0.138643	0.331903	0	0.504365	1.52806	0.121164	0	0	0.516207	0.529567	0.513822
ARD_1029	uncharacterized protein LOC107617913	0.160628	0.17928	0.502839	1.41507	1.30987	0.855626	0.853415	0.924367	0.864898	2.25249	0.498466	1.96592	0.295421	0.885164	1.63802	0.528861
ARD_10290	V-type proton ATPase subunit H	29.8651	30.837	30.1606	23.715	27.5169	25.9576	32.3117	34.2175	28.2011	38.2475	23.9556	24.0639	30.0223	35.8358	31.9952	30.7523
ARD_10291	TATA box-binding -associated factor RNA polymerase I subunit B	17.4657	17.5342	19.6689	17.5192	19.611	21.7914	21.2289	23.0516	20.4056	17.8503	24.3599	16.2329	24.375	19.925	16.0495	21.3432
ARD_10294	cytochrome P450 71D8	2.07482	3.06417	0.922673	0.50207	1.30442	3.47306	1.49317	1.99746	0.862564	2.19235	0.694158	0.745816	1.67334	1.06976	0.81465	1.09972
ARD_10295	cytochrome P450 71D8-like	0.590455	0.439677	0.417251	0.192135	0.400434	1.22175	0.835235	0	0.636719	1.13096	0	0.535886	0.369277	0.651371	0	0
ARD_10296	uncharacterized protein LOC107646669	60.7404	52.6721	49.8342	52.2619	61.3729	54.5677	54.2591	70.8435	47.1908	67.8712	68.6938	62.5671	48.0613	52.4632	68.5739	64.763
ARD_10298	probable calcium-binding CML41	2.01575	1.49653	0.613689	1.05004	0.919149	0.19958	0.119589	0.193276	0.120127	0.731332	0.0873579	2.42868	0	0.676815	0.662676	0.182072
ARD_103	uncharacterized protein LOC107475759 isoform X1	2.34025	1.64199	1.22545	2.47478	1.68631	1.77444	2.03333	1.29657	2.42019	1.38671	2.49764	2.58714	1.6802	3.24119	1.79854	1.83869
ARD_1030	THO complex subunit 1 isoform X2	2.84759	3.38536	2.98241	3.64228	3.78861	2.4494	1.82114	3.05827	3.26301	1.5271	3.4729	3.99327	3.0253	3.96798	3.01842	2.48067
ARD_10300	elongation of fatty acids 3-like	2.54499	1.89405	2.3107	1.49368	2.24714	1.50585	2.70321	3.90569	2.9244	2.87255	2.63139	2.30791	2.82269	0.561119	2.51056	0.279608
ARD_10301	proline-rich receptor kinase PERK1	0.267851	0.975554	1.26834	0.771052	1.00131	0.999272	0.833368	0.672358	1.69578	0.716446	0.76108	0.4946	0.786927	1.87131	1.21274	0.631058
ARD_10302	uncharacterized protein LOC107490268	3.84461	2.9705	3.94714	3.61051	3.95238	4.82802	4.68803	3.77527	2.38756	4.29208	3.78866	3.97923	3.04082	4.78545	5.39778	3.92685
ARD_10303	heat stress transcription factor C-1	0.670327	1.0819	1.15745	0.331411	2.41052	0.896722	0.716609	1.04116	1.68835	2.97616	1.33501	1.72514	1.43255	1.06737	1.14151	0.489125
ARD_10304	uncharacterized protein LOC107490269	0.203725	0.255068	0.475748	0.151182	0.157067	0.181741	0.24511	0.0878955	1.17327	0.293405	0.179078	0.206911	0.0433418	0.531215	0.269995	0.165014
ARD_10305	kinesin KIN-13B	2.60795	2.01199	2.35096	2.16899	2.82532	1.53596	2.79017	3.06042	5.04684	2.5241	2.51427	1.74184	5.77373	2.48091	1.65265	3.0108
ARD_10306	kinesin KIN-13B	1.23797	1.01068	1.22559	0.815556	1.22893	0.956572	0.837867	0.997043	1.37146	0.960764	1.4497	0.782716	1.91319	1.13315	0.705336	1.00461
ARD_10308	TIR-NBS-LRR type disease resistance	23.6056	17.0643	20.3813	20.721	16.0474	13.9511	13.8946	16.1508	30.0541	15.235	24.4118	23.7452	29.9515	12.0304	15.6615	19.0468
ARD_10309	uncharacterized protein LOC107490187	4.27328	2.89054	5.1397	3.98521	4.92588	6.86269	7.65251	4.91705	3.76825	2.4247	7.01654	4.8644	5.74805	5.78921	4.72622	4.97465
ARD_1031	THO complex subunit 1 isoform X1	6.15087	6.37792	6.67257	6.62679	5.02281	5.77446	7.37194	5.58691	5.62065	5.45356	6.04318	5.52489	7.85424	7.46535	7.16278	5.14365
ARD_10310	uncharacterized protein LOC107490187	3.65533	3.69494	3.64245	4.05176	5.88489	5.26164	5.46482	4.2058	2.4733	3.59965	6.00988	3.88752	3.89551	3.46057	4.1753	4.20594
ARD_10311	uncharacterized protein LOC107490263	1.25093	1.3919	1.33808	1.20604	1.30358	0.954737	1.05663	1.04151	0.969637	1.23596	0.45034	0.824475	0.585339	1.58983	1.14684	0.985517
ARD_10312	probable polyol transporter 6	0.399608	0.892747	1.48442	0.195007	1.21933	0.708672	0	0.460023	2.80128	1.15036	0.773579	0	0.750958	0.220433	0.923554	1.32169
ARD_10313	probable polyol transporter 6	0.162629	0.363042	0.16985	0	0.331507	0.577484	0.345587	0.187178	1.75147	2.28364	0.504624	0	0.299439	0.537742	0.553365	0
ARD_10314	probable chlorophyll(ide) b reductase chloroplastic	71.7453	58.9611	35.0496	41.1656	31.9908	34.4531	30.3605	38.5439	17.0025	39.4779	37.4749	44.6749	31.4769	29.6907	37.5535	33.8686
ARD_10315	uncharacterized protein LOC110278158	1.6332	1.31705	4.54579	7.55936	3.87114	2.00733	1.98461	2.20314	2.05401	0.735725	1.8451	2.21375	2.73093	1.54714	2.60587	3.11327
ARD_10316	TOM1 2	16.6256	14.9203	18.2584	14.5747	14.8096	15.1759	19.0613	17.0694	18.3414	19.6246	16.594	17.4071	15.1216	19.0787	20.3864	17.4077
ARD_10317	trihelix transcription factor ASIL2	133.964	121.09	154.593	131.085	106.449	117.837	114.267	148.033	119.048	148.078	142.196	108.144	97.4626	120.588	176.994	109.804
ARD_10319	stromal processing chloroplastic	44.2135	35.6591	39.1092	31.7819	34.4752	38.216	34.471	39.2095	36.3713	28.6294	41.865	33.7444	39.7784	31.8038	32.3792	28.5114
ARD_1032	---NA---	0	1.59648	0	0	0	1.2478	0	0	0.777862	0	0	0	0	0.789396	0	0
ARD_10320	---NA---	0.164679	0.73527	1.03287	0.483438	0.671294	0.730908	1.39964	0.758158	1.95106	2.31563	0.255467	1.79178	0.607127	0.544552	0.747893	0.813687
ARD_10321	WEB family chloroplastic	0.399898	0.608079	1.0822	1.00338	1.49476	1.04692	1.05555	1.65627	1.04214	1.32062	0.750389	1.31724	1.21684	0.863157	1.60187	1.38004
ARD_10322	uncharacterized protein LOC107640760	0	0	0	0	0	0	0	0	1.17313	2.32183	0	0	0	0.400114	0	0
ARD_10323	geraniol 8-hydroxylase	0	0.23772	0.217248	0	0	0	0	0	1.26044	0.432255	0	0	0	0	0	0
ARD_10327	uncharacterized protein LOC107488478	2.57596	3.67663	1.67218	1.9483	1.86859	1.83806	2.23579	1.39468	0.909353	1.79026	0.852226	2.50375	0.620626	3.06147	2.12554	0.736829
ARD_10328	cellulose synthase D3	0.296853	0.685004	1.19253	0.457439	0.305438	0.569174	0.564788	0.392117	0.941904	0.460144	0.765154	0.297641	0.761049	0.772217	0.960881	0.480071
ARD_10329	FRIGIDA 3	6.47295	6.03264	6.73295	7.21672	7.07401	7.58397	5.99335	6.58144	7.78585	8.83826	8.28678	8.97277	7.99674	6.90246	6.26079	6.04424
ARD_1033	---NA---	3.38412	1.98489	1.80061	3.59421	2.64411	3.40823	4.36775	3.17673	2.86946	2.14062	2.56589	4.35007	2.67164	3.33041	3.01856	4.36087
ARD_10330	WD40 repeat-containing HOS15 isoform X1	38.909	33.1852	32.1605	38.3098	34.2863	35.0346	28.5534	29.7047	28.9934	31.8924	39.4277	33.6835	43.358	36.1227	34.2855	32.525
ARD_10331	WD40 repeat-containing HOS15 isoform X2	30.0355	34.3694	26.5555	28.3629	29.4028	26.9881	28.9236	28.1322	27.3401	29.7982	32.5394	27.2234	29.4131	34.5836	32.0272	32.2909
ARD_10332	PREDICTED: uncharacterized protein LOC101489997	0	0.47783	0	0	0.651962	0	0.226692	0	3.46086	2.48462	0	0.582479	0.404818	1.65188	0.248822	0
ARD_10333	metal transporter Nramp3	38.3092	31.1799	48.5002	26.2474	37.6822	39.4972	37.1186	37.8672	38.2451	47.4634	53.6751	37.9105	41.7593	21.2467	34.9337	47.8625
ARD_10334	uncharacterized protein LOC107607211	0	0.0240427	2.35412	1.96733	0.599803	3.56616	1.43283	1.2677	1.57391	1.62777	1.16504	4.94393	1.21084	1.92113	2.62942	1.53929
ARD_10335	---NA---	14.1388	8.66885	6.03515	12.0441	10.546	11.3034	7.4623	13.1901	7.29663	7.88538	9.84964	10.5796	11.4815	12.2916	8.30241	12.9833
ARD_10336	WD40 repeat-containing HOS15 isoform X1	18.2881	13.2759	13.2143	16.9322	15.2236	13.6186	12.0067	12.8471	12.4556	12.9297	17.3715	17.466	17.0568	16.4981	19.229	13.7389
ARD_10337	isoflavone 2 -hydroxylase-like	2.32894	2.30071	2.16196	1.78643	2.17877	1.44729	2.65853	1.65586	27.4778	3.25094	1.63564	3.68543	0.891088	2.41334	2.58106	1.14466
ARD_10338	uncharacterized protein LOC107487738 isoform X2	14.4663	31.4472	8.38641	26.8001	23.439	12.8101	8.80609	14.2031	4.47365	15.3251	6.24819	18.0225	7.17131	12.103	15.9077	7.94657
ARD_10339	cytochrome P450 81E8-like	4.66291	2.1985	1.90422	0.882651	2.11147	2.1548	1.24286	1.65094	1.82993	1.43754	3.49127	1.82509	3.32426	1.57811	1.66728	1.3174
ARD_1034	NRT1 PTR FAMILY	0.410569	0.643756	0.347627	0.387987	0.211117	0.53288	0.379335	0.472356	0.759645	0.428143	0.14587	0.0758003	0.126568	1.20863	0.394445	0.211455
ARD_10340	cytochrome P450 family 81	3.03338	1.4711	1.63062	0.646918	1.48133	0.937611	1.40329	1.36599	0.993131	1.26945	2.86912	1.07515	2.86319	0.726202	1.03107	0.865499
ARD_10341	cytochrome P450 81E8	20.4495	14.9511	16.2247	14.3815	26.7803	20.0588	17.156	19.1372	17.478	30.6606	31.3716	21.5334	26.5991	15.0752	18.7267	21.7575
ARD_10342	cytochrome P450 81E8	5.10624	3.17229	1.60507	2.49385	4.30196	2.7782	3.21469	3.71064	1.67192	4.69663	2.64185	5.53664	2.41673	1.71274	6.41214	4.89248
ARD_10343	probable receptor kinase At5g24010	0.919906	0.951739	0.173855	0.367553	0.979396	1.09456	1.13965	1.07691	0.259288	0.390181	0.719125	1.4857	0.16395	0.779411	0.953959	0.443961
ARD_10345	uncharacterized protein LOC107487738 isoform X1	13.7922	33.334	3.69485	25.5784	23.083	8.65429	8.80487	12.5509	5.5117	15.5169	3.62959	21.8343	2.94477	12.053	14.94	10.3695
ARD_10346	---NA---	0	2.22122	0	0.925384	0	0.864048	0	1.14362	0	0	0	1.36137	2.37245	0	0	0
ARD_10347	aspartic ase nepenthesin-1	6.14137	7.39522	6.31761	10.5403	5.91911	5.07231	6.54275	6.40328	6.37424	5.89088	5.04262	6.75689	5.83384	6.26824	6.58296	7.11062
ARD_10348	uncharacterized protein LOC107487688	26.4008	19.5088	24.5103	28.2784	17.0092	18.7918	28.3451	20.3656	37.2941	34.5449	29.073	41.4055	24.7998	32.1655	26.0914	31.4746
ARD_10349	cytochrome P450 81E8	0.307647	0.514134	0.0773389	0.151567	0.0788037	0.136966	0.328204	0.442494	1.89906	0.509345	0.179791	0.208636	0.134779	0.338266	0.501577	0.501434
ARD_1035	NEP1-interacting -like 2	12.6568	10.1114	9.02349	6.00978	8.61746	6.12322	8.39299	6.12473	8.61188	11.574	8.93912	8.25029	7.47875	8.66041	8.64212	9.13907
ARD_10350	cytochrome P450 81E8-like	1.82623	0.681242	0.336974	0	1.23204	0.807438	0.964865	1.05199	0.988502	0.466932	1.17321	1.6623	0.602109	1.00972	0.739823	1.5267
ARD_10351	probable indole-3-acetic acid-amido synthetase	0.318289	0.487004	0.370751	0.571072	2.22978	0.284	0.489452	0.251756	0.617994	0.228372	0.264317	0.457882	0.168761	0.851645	0.841415	0.483074
ARD_10352	uncharacterized protein LOC110269574	5.46835	3.89863	3.63162	5.20748	2.63355	4.0468	2.74502	3.4964	3.27052	2.75273	2.59371	2.27161	3.89181	4.35168	4.28395	2.74782
ARD_10353	---NA---	1.02652	1.1494	0	0.330755	0	0	0	0.394342	0	1.60777	0	0	0	0	1.26894	0
ARD_10354	transcription factor MYB44	19.8695	22.0797	11.2192	19.0266	12.7383	8.22628	7.24554	7.18906	5.9528	10.5058	5.73236	10.0757	4.12511	8.67693	11.1167	9.27375
ARD_10356	uncharacterized protein LOC107489596 isoform X1	0.955714	0.962269	1.00566	0.99088	0.561492	0.50754	0.511114	0.366517	0.609466	0.494348	0.444556	0.369744	0.734727	0.724443	0.602364	0.552761
ARD_10357	uncharacterized protein LOC110274861	8.20942	8.54262	8.46682	5.83282	12.154	10.2614	8.5153	11.168	4.82687	7.18814	8.52931	8.63342	7.65881	7.40783	7.28216	11.7072
ARD_10358	---NA---	3.13094	1.94778	1.17416	0.336153	1.75697	0.921957	2.56963	1.60376	1.50864	3.2791	2.94525	2.37734	2.10375	0.769976	1.29333	2.91953
ARD_1036	uncharacterized protein LOC107467653	2.94412	4.08528	1.6907	2.65603	1.66491	1.94004	1.68699	2.79827	2.10437	2.26489	0.699474	1.38747	1.61317	1.96849	1.96135	1.6623
ARD_10360	probable L-type lectin-domain containing receptor kinase	8.20095	12.874	30.4055	22.0423	25.2882	32.7964	33.5679	29.6817	38.4944	21.7884	21.7296	26.896	30.1387	19.6724	23.4727	22.717
ARD_10361	probable L-type lectin-domain containing receptor kinase	6.29028	11.1691	23.1957	17.8846	23.1824	28.0536	22.6806	26.1209	24.7997	20.801	21.964	20.2083	24.5012	13.1069	15.8175	17.7339
ARD_10362	DNA-directed RNA polymerases I and III subunit RPAC2	30.0374	35.7781	28.1576	31.1193	42.6665	52.0848	46.7884	41.6659	34.843	29.0706	51.1556	37.721	48.8996	41.6368	31.6266	46.9935
ARD_10364	F-box kelch-repeat At3g23880	0.500011	0.185716	1.17649	0.65656	0.853503	0.890222	0.266628	0.863021	0.536912	0.554275	0.519307	0.226106	0	0.274938	0.181725	0.135932
ARD_10365	ABC transporter E family member 2 isoform X1	70.0515	61.5046	56.8504	43.8055	49.0439	55.2936	54.0968	54.4298	45.0388	52.764	58.9793	41.6671	59.6836	53.7992	45.4008	54.883
ARD_10366	ABC transporter E family member 2 isoform X1	97.2056	85.2999	78.5461	64.8164	69.3957	76.0746	74.7186	77.1198	64.6723	71.5771	82.8851	61.3167	84.3544	73.8566	60.9981	77.8604
ARD_10367	pentatricopeptide repeat-containing mitochondrial	1.80714	1.18419	2.23902	2.01168	3.17851	2.6851	4.36577	3.83768	4.08178	2.98904	3.84345	3.90315	1.55271	2.96085	1.98955	1.30038
ARD_10368	arabinosyltransferase XEG113 isoform X1	2.07166	1.41283	2.45482	2.91148	4.51934	3.42904	5.23735	5.0936	4.79583	4.10448	4.96282	4.4784	1.58458	3.90597	2.38134	1.86553
ARD_1037	ATPase plasma membrane-type isoform X2	2.96445	5.14432	5.79743	3.44729	3.19749	4.3097	4.01374	3.50599	5.21883	4.10085	3.98563	1.74026	4.04677	4.75616	5.19729	3.65845
ARD_10370	---NA---	3.6609	2.05491	2.2314	2.32441	3.05459	4.29187	2.55867	2.81906	1.99925	2.15015	15.3757	5.86493	5.38253	4.74144	1.66569	0
ARD_10371	probable L-type lectin-domain containing receptor kinase	0	0.0760524	0.068394	0	0.139985	0.0608117	0	0	1.3189	0	0	0	0	0.525358	0	0
ARD_10372	uncharacterized zinc finger CCHC domain-containing At4g19190	30.7872	39.7333	28.3131	35.8196	37.9347	38.4329	34.9822	37.468	26.0366	35.4095	36.3525	29.9906	38.6471	39.3253	35.2135	41.0652
ARD_10373	root UVB sensitive	10.542	9.10452	12.5157	13.7511	9.35463	10.3212	13.9569	14.7587	5.5666	8.2052	10.262	8.82038	10.2247	11.5948	12.0957	12.0433
ARD_10374	---NA---	16.3414	17.2118	35.0661	23.5857	18.5239	24.0507	32.7193	27.1469	21.2175	20.6558	21.4395	18.4486	22.5108	28.467	27.7001	24.528
ARD_10375	root UVB sensitive	5.77366	8.20407	12.4926	11.9751	7.30602	7.4523	12.4481	13.8954	9.99124	9.66129	8.00268	7.14087	14.5967	10.0309	9.18507	12.9829
ARD_10376	probable apyrase 7 isoform X1	4.30373	3.8066	4.40933	4.89443	5.05596	5.25864	5.47696	5.52927	4.20208	5.05334	3.77882	5.49511	3.44311	6.00488	5.82539	4.41446
ARD_10377	cation H(+) antiporter 15-like	14.1786	0.335981	12.8892	25.1212	6.62156	5.05296	23.319	18.1189	20.7787	53.6622	30.8678	48.0934	29.2197	21.0858	18.3444	28.5602
ARD_10378	WAT1-related At4g19185 isoform X1	0	0.0430605	0.114754	0.0764637	0	0	0	0.0890086	2.28062	0	0	0	0	0.0424839	0	0
ARD_10379	WAT1-related At4g19185 isoform X1	0	0	0.160281	0	0	0	0	0	2.64834	0	0.0837528	0	0	0	0	0
ARD_1038	ATPase plasma membrane-type isoform X3	3.52545	3.17982	3.98199	3.26239	2.15344	3.77932	3.14699	2.5159	3.34946	2.1983	3.69228	1.51168	2.53357	3.72565	4.44079	2.39108
ARD_10380	WAT1-related At3g45870	0	0	0	0	0	0	0	0	1.40176	0	0.249208	0	0	0	0.396593	0
ARD_10381	WAT1-related At3g45870	0	0	0	0	0.28692	0	0	0	1.22569	0	0	0	0	0	0	0
ARD_10382	kinesin KIN-14I isoform X1	0.558136	0.487924	1.18284	1.21089	0.451151	0.723474	0.92432	0.764432	1.39474	0.658264	0.675354	0.503691	0.853647	1.26888	0.966552	0.494424
ARD_10384	conserved oligomeric Golgi complex subunit 6	5.42763	6.6351	6.76519	7.92729	6.38749	6.32667	8.09624	5.8047	9.39672	7.5045	7.1701	7.5297	10.9228	8.68509	7.55528	12.2509
ARD_10385	F-box SKIP31 isoform X1	131.838	88.1628	84.812	72.5741	80.488	84.152	87.5464	91.3021	76.9785	110.767	106.111	93.3702	104.491	91.6773	84.3687	105.025
ARD_10386	jmjC domain-containing 7	3.02129	4.3953	2.67365	4.09915	2.44616	3.4733	0.957827	1.74037	2.28933	4.16613	0.698801	0.824978	4.17949	4.67709	1.10042	1.51513
ARD_10387	uncharacterized protein LOC110277395	0	0	0.163309	0	0.319671	0.139196	0	0.541285	0	1.09631	0	0	1.15078	0	0	0
ARD_10388	pentatricopeptide repeat-containing At1g31790	3.24742	3.61628	1.9398	2.56455	2.38803	2.074	2.02312	2.1796	2.90271	4.58926	1.3512	2.78761	0.936176	1.60572	1.62902	2.90325
ARD_10389	uncharacterized protein LOC107642331	134.564	97.7189	55.0888	101.807	63.0711	53.9698	48.9808	44.2236	75.8142	223.191	35.0495	156.725	32.5209	71.8612	85.1918	61.9411
ARD_1039	NRT1 PTR FAMILY	0	0.206394	0.194907	0.541765	0.188142	0.98377	0.392373	0.212751	0.398438	0.790268	0.286439	0	0	1.01916	0	0.305131
ARD_10390	transcription factor MYC4	12.8107	8.73398	18.658	14.313	17.2895	18.0245	14.2211	15.4713	24.9887	17.6221	21.6623	18.0643	21.7482	11.5994	16.1156	23.8831
ARD_10391	uncharacterized membrane At4g09580	82.4485	98.5719	50.2394	60.2105	53.5268	58.2947	54.3184	42.2382	40.8888	59.347	53.1671	57.8746	39.3488	63.0974	50.0145	41.5067
ARD_10392	cinnamoyl- reductase-like SNL6 isoform X2	1.43296	2.94153	1.6428	2.25614	2.39073	0.997987	1.1483	1.44262	15.6529	2.26417	0.943725	0.66744	1.46388	3.00066	1.91676	1.23604
ARD_10393	uncharacterized protein LOC107487197	1.29156	1.84311	3.33238	2.58703	2.9603	3.16024	2.69072	4.26744	5.85646	5.36857	2.37961	4.1717	2.49068	2.72753	4.22885	2.79225
ARD_10394	uncharacterized protein LOC107487206	0.920103	0.241085	1.23932	1.01513	1.16625	1.6399	1.56069	1.30776	1.74162	2.25933	1.0134	1.3938	1.40426	1.42731	1.22177	1.31966
ARD_10395	uncharacterized protein LOC106774881	115.072	99.138	58.292	93.2197	142.657	120.323	108.115	113.548	115.852	174.995	145.006	250.838	141.216	74.0365	94.9839	128.441
ARD_10396	RNA-binding 34 isoform X1	49.0173	61.2443	53.0488	61.6639	62.5411	70.3985	57.1059	56.2337	79.4149	89.9621	86.9669	82.9927	92.7064	53.5667	65.5975	81.2908
ARD_10397	zinc finger CCCH domain-containing 12 isoform X1	0.874478	0.811408	1.35099	1.67928	1.24668	1.4723	1.50507	1.90051	1.97977	2.02058	1.4786	3.35763	1.67537	1.06747	2.39581	2.20969
ARD_10398	zinc finger CCCH domain-containing 12 isoform X2	1.18829	1.32453	1.10605	1.26618	2.02637	1.85014	1.68847	2.62082	3.40464	3.59458	2.54332	2.01605	2.98788	1.96108	3.91696	1.45643
ARD_10399	HAIKU1-like isoform X2	20.0022	22.3014	26.2778	19.7825	28.7136	24.7496	20.6624	22.5181	18.4699	21.8064	25.2445	21.9766	18.973	19.0949	20.5205	18.3305
ARD_104	uncharacterized protein LOC107623372 isoform X2	4.18394	4.24788	4.42233	2.97191	2.70946	2.69892	2.01822	3.5027	4.9207	2.44812	2.94659	2.32968	4.62207	5.45387	3.06194	5.34074
ARD_10400	probable ADP-ribosylation factor GTPase-activating AGD8	14.8301	17.5779	24.7686	17.7276	16.0695	15.4358	21.6775	22.9661	17.8558	15.9215	15.1388	11.8576	25.5333	22.8709	16.6814	22.7225
ARD_10401	ubiquitin carboxyl-terminal hydrolase 20 isoform X2	4.98299	4.31518	4.74972	3.0459	4.71335	4.44738	4.06982	4.02885	5.64563	3.60119	6.99734	4.99519	5.5144	3.85707	4.64237	4.14164
ARD_10402	ubiquitin carboxyl-terminal hydrolase 20 isoform X2	2.98913	1.56031	2.47197	1.77965	2.52872	2.40691	2.09335	2.92166	2.60763	2.6092	3.82349	3.36733	3.33342	2.29439	3.28291	2.10001
ARD_10403	---NA---	0.721137	0	0	0	0	0	1.50885	0	0	0	1.64773	0.991671	0	0	0	3.7175
ARD_10408	uncharacterized protein LOC107639384 isoform X4	3.10773	2.89124	1.44888	1.68846	3.69324	3.52405	2.01697	3.17958	2.04613	1.70856	1.87411	1.64411	0.959047	3.04553	2.55857	2.27702
ARD_10409	ureide permease 1 isoform X2	0.372531	0.414666	0.935776	0.669725	0.626307	0.543646	0.108612	0.233787	2.10528	0.523119	0.185147	0.275239	0	0.483481	0.0721017	0.0549172
ARD_10411	---NA---	2.08962	1.17541	0	0	0	0	0	0	0	0	0	0	0	0	0	0
ARD_10414	fidgetin 1	3.01946	3.64492	6.42948	3.88206	3.95136	3.28519	5.27746	3.86045	3.1523	3.34837	5.2265	3.75493	5.90278	4.05856	3.65897	5.19914
ARD_10415	---NA---	2.90321	1.80021	4.2088	3.47314	1.64401	3.29334	2.57071	1.48508	1.91066	3.84673	1.87688	0.87736	6.23172	3.022	2.55938	2.6554
ARD_10416	glutamate decarboxylase isoform X2	52.0211	45.8037	25.708	26.1937	27.9245	29.7008	24.0537	17.4964	28.3211	34.9549	30.6585	35.7454	24.7764	24.1058	22.1636	22.2621
ARD_10417	uncharacterized protein LOC110262457	0	0	0.636887	0.561203	0.292954	1.53546	0	0	5.63436	0.440007	0	0.394847	1.13678	0.319811	0	0
ARD_10418	probable cyclic nucleotide-gated ion channel chloroplastic isoform X1	2.56775	5.00673	2.98982	3.55697	4.35653	3.64343	3.33802	3.32394	12.6647	4.47377	3.25075	2.39462	2.11327	4.05889	3.84376	2.74761
ARD_10419	probable cyclic nucleotide-gated ion channel chloroplastic isoform X1	2.14042	1.3438	2.21441	2.33468	2.70769	2.83948	1.61395	1.29444	7.93919	2.32155	1.28634	1.93247	1.30917	2.53087	2.50446	0.889289
ARD_1042	NRT1 PTR FAMILY	4.05322	5.02906	2.4654	2.82857	3.14681	3.88776	3.0134	4.29016	6.57814	7.36918	3.57968	4.14338	2.95773	4.78305	5.3584	3.67475
ARD_10420	pentatricopeptide repeat-containing mitochondrial-like	0.745176	0	0.422863	0	1.8799	0	0.785744	0.859013	0	1.18576	0.286515	2.03806	0	0.412496	0	0
ARD_10422	pentatricopeptide repeat-containing At1g20230-like	9.13488	9.93065	6.15974	8.04069	8.57067	8.88298	9.06704	7.45677	5.50986	4.71372	8.6063	4.99234	10.1404	9.8739	7.4373	7.26426
ARD_10423	probable cyclic nucleotide-gated ion channel chloroplastic isoform X1	6.04642	5.7114	3.16897	4.51098	4.45331	4.76419	4.62049	4.01559	4.35877	2.49214	5.01361	3.61968	4.56856	5.38622	4.60198	4.2898
ARD_10424	pentatricopeptide repeat-containing At1g20230-like	28.9868	29.198	18.1395	25.459	25.3705	26.3655	25.1721	25.286	15.9956	13.3632	27.2731	21.3812	28.2025	28.1257	21.2125	20.934
ARD_10426	---NA---	0	0	0	0	0.566765	0	0.593229	0	0.616775	1.95922	0.432198	1.55157	0	0	0	0
ARD_10427	chaperone dnaJ 16-like	3.74707	4.74852	4.26642	5.42758	5.54884	4.73693	5.17816	4.75004	5.53729	4.15317	4.96309	3.94563	6.02526	5.78858	4.59869	4.88514
ARD_10428	UDP-glycosyltransferase 74B1-like	0.521603	0.812706	0.820813	0.980542	1.15276	0.814286	0.502035	0.510094	3.54895	1.20242	0.264901	0.388498	1.11007	1.20262	0.525524	0.380269
ARD_10429	protein NLRC3	3.23362	2.70358	2.92398	3.43143	2.18649	2.27969	2.67584	1.95262	2.6791	2.071	2.93258	3.09597	2.11942	2.58852	2.47236	2.05298
ARD_1043	uncharacterized protein LOC107478656	0.0319977	0.0142385	1.71007	2.46065	2.79269	3.07357	2.36336	2.85662	1.44576	2.51668	1.72685	4.31322	1.88596	1.8679	2.54161	1.64465
ARD_10430	ATPase plasma membrane-type-like	1.79514	2.92779	1.02571	2.02358	1.11763	1.88473	1.84783	1.62291	1.1007	2.52574	1.0998	2.34692	1.33834	2.81868	2.14678	1.25205
ARD_10432	3-oxo-Delta(4,5)-steroid 5-beta-reductase isoform X1	39.073	37.638	57.1333	45.551	53.6234	49.9065	52.9396	66.5555	47.7335	65.7675	50.1094	56.1724	42.6511	47.8565	55.8501	49.4476
ARD_10433	uncharacterized protein LOC107491421	2.48104	1.50036	1.49294	2.02654	1.52583	2.20963	3.32839	2.03913	2.73898	1.96372	3.03894	2.21095	3.34239	2.41578	3.30333	2.77093
ARD_10435	pentatricopeptide repeat-containing At5g46100	7.41258	8.49263	4.50296	8.50337	8.84619	6.04451	7.02046	6.39738	3.76148	3.6084	6.80941	7.40686	6.04383	6.34388	6.68706	9.59447
ARD_10436	pentatricopeptide repeat-containing At5g46100	3.20215	3.99677	2.18832	5.88781	5.17597	5.68071	4.59789	5.85425	4.06112	3.22908	6.27518	3.58912	4.92517	3.324	4.11203	6.53297
ARD_10437	uncharacterized protein LOC107490818	1.58899	1.57224	1.91773	1.81535	2.53929	1.85786	2.07602	2.35634	2.00596	1.54685	2.0406	1.81762	1.26905	1.74505	2.48256	2.0617
ARD_10438	LOW QUALITY PROTEIN: uncharacterized protein LOC107490982	18.6955	17.1123	13.6871	14.2926	22.0928	24.309	11.3822	19.5773	12.5634	11.5916	17.4842	13.1427	14.4295	18.4729	13.2951	10.3982
ARD_10439	---NA---	6.74939	6.14892	9.75265	4.86216	6.59361	6.8617	7.67481	7.7725	6.21211	11.8851	7.53223	7.49814	6.74837	4.14167	6.81026	1.66274
ARD_1044	---NA---	0	0	0.295044	1.04914	1.64232	1.91209	2.57139	1.86633	2.04407	2.84306	1.25089	0.368414	1.57756	2.38746	1.29199	0.45003
ARD_10440	LOW QUALITY PROTEIN: uncharacterized protein LOC107490981	25.6766	24.2724	19.1488	20.8701	22.0899	20.629	18.6342	17.1658	14.4723	12.8443	22.1546	15.8748	21.4204	18.8022	16.8382	17.5441
ARD_10441	LOW QUALITY PROTEIN: uncharacterized protein LOC107490982	43.7815	39.1194	43.2926	39.7702	46.7412	47.2998	38.5805	38.6638	32.3329	31.9578	44.5649	30.5469	46.5817	40.2836	34.883	40.6753
ARD_10442	LOW QUALITY PROTEIN: uncharacterized protein LOC107490981	40.0745	41.6815	32.1669	32.3433	34.7984	33.2875	29.4662	26.8798	25.1212	23.2865	30.5278	25.5974	31.9218	30.4316	29.724	27.252
ARD_10443	LOW QUALITY PROTEIN: uncharacterized protein LOC107490981	92.5843	98.2103	70.9177	68.7283	80.9066	75.1217	77.2175	58.4372	61.5873	47.9772	74.6062	52.3965	83.1124	71.6501	62.6196	64.0052
ARD_10444	uncharacterized protein LOC110272306	15.4062	13.2522	13.5785	12.0411	16.5322	13.8075	17.366	11.2688	13.3421	8.96823	13.5938	9.22393	10.1489	10.3519	8.74319	10.0659
ARD_10445	---NA---	12.6941	11.5392	8.59064	16.2845	15.2248	13.4562	10.5098	12.1082	5.82907	8.55518	11.5142	13.5955	13.956	10.562	12.7492	12.5328
ARD_10446	uncharacterized protein LOC110272306	15.5382	12.7582	12.2977	17.0873	17.4835	15.0983	11.1402	15.0304	9.63118	11.1903	13.9421	12.5747	15.0902	12.8677	11.1752	13.0464
ARD_10447	LOW QUALITY PROTEIN: uncharacterized protein LOC107490982	20.8429	16.6705	18.1687	23.3628	24.1258	23.7213	16.1692	20.6677	14.9859	16.0057	21.4221	17.1865	21.0757	17.655	15.5165	19.3935
ARD_10448	LOW QUALITY PROTEIN: uncharacterized protein LOC107643989	30.2454	25.7107	19.5293	25.6097	25.4039	21.7038	18.454	21.8449	14.2203	15.7271	22.2325	21.1064	24.2053	20.4987	19.9753	18.4304
ARD_10449	uncharacterized protein LOC107491413	1.40526	1.68525	0.591874	1.60063	1.05372	0.866981	0.923572	1.05719	1.50731	1.69206	1.05416	0.512792	0.934835	1.72227	1.5686	2.1085
ARD_1045	PREDICTED: uncharacterized protein LOC104899944	4.84992	3.58523	1.91027	1.91007	3.38593	2.22987	2.30836	2.70284	2.84316	4.93901	2.36685	3.6444	2.92225	1.58134	3.87953	4.36444
ARD_10450	TIR-NBS-LRR type disease resistance	1.21951	1.09069	0.52734	2.61029	1.23755	0.863999	1.0331	0.56172	0.263468	0.722066	2.82733	3.32485	1.40669	0.808091	1.1522	0.40532
ARD_10451	uncharacterized protein LOC107604984	17.2764	23.8138	18.3998	22.2838	27.6455	21.849	28.8878	23.4372	18.459	18.4798	30.7977	24.3065	31.9661	20.1037	22.4896	28.3543
ARD_10452	uncharacterized protein C05D11.9 isoform X3	10.9781	14.677	10.1538	13.3486	14.7248	14.785	13.1064	14.4264	10.1767	12.2824	18.318	18.0069	17.8319	11.3474	12.6152	16.4982
ARD_10453	TIR-NBS-LRR type disease resistance	15.5109	9.81289	15.3215	16.3648	15.4006	19.5152	6.06101	13.4721	19.1918	11.3784	22.7755	12.0276	18.5718	6.46809	14.46	15.1514
ARD_10454	FAR1-RELATED SEQUENCE 5-like	0	0	1.01391	0.458136	6.68873	3.33489	1.99399	0.812815	9.40158	7.96829	15.0985	10.5825	0.900832	0.779441	1.10691	0.781325
ARD_10455	probable tRNA (guanine(26)-N(2))-dimethyltransferase 2	3.86202	0	0	0	0	0	0	0	0	0	0	0	0	0	0	0
ARD_10458	gibberellin-regulated 14	3.65606	5.40938	3.43432	4.25318	2.31312	3.92816	2.9424	0.691492	2.63188	2.28055	3.04831	2.17193	1.21002	2.97134	3.38504	2.35973
ARD_10459	AT-rich interactive domain-containing 3-like	2.48901	3.43398	1.17683	1.49036	2.91719	1.84449	2.1735	1.81502	2.02906	2.66445	4.79103	2.46932	1.7996	1.53996	2.35235	1.30766
ARD_1046	Retrovirus-related Pol poly from transposon TNT 1-94	1.77689	1.23644	0.792691	1.05326	0.684137	0.712817	0.759429	0.919988	0.190522	1.55461	0.450763	0.72229	1.60472	0.878356	1.28325	1.08187
ARD_10460	PREDICTED: uncharacterized protein LOC109348980 isoform X1	1.25942	0.98191	0.818145	1.05599	0.839502	0.448788	1.00835	0.797006	0.675664	1.07419	0.147312	1.45133	0	0.968943	1.01971	1.02466
ARD_10461	pentatricopeptide repeat-containing mitochondrial	4.50083	4.32593	4.10759	2.95518	3.89937	3.09517	3.22767	3.47065	4.7862	4.16703	3.29147	2.51153	4.06972	5.01095	3.37152	3.99399
ARD_10462	SRSF kinase 2-like isoform X2	4.6497	4.77175	6.7337	4.56523	4.98074	6.1761	5.53494	6.22227	9.36593	7.1271	6.10415	6.20867	5.1853	5.86647	7.57916	6.20236
ARD_10463	amino acid transporter ANTL2	10.2237	11.1867	18.0576	16.6063	24.0434	24.623	18.4379	22.9653	23.1462	20.3341	21.4816	23.0341	16.3016	12.526	19.813	20.0205
ARD_10464	---NA---	6.11497	9.49427	13.2292	10.379	9.4599	9.94896	3.46282	8.68318	19.9637	16.4628	12.2597	10.3119	5.95951	6.2576	10.4117	11.1571
ARD_10465	mitochondrial phosphate carrier mitochondrial isoform X1	0.581938	0.567255	0.803135	0.716991	0.298205	0.453462	0.776183	0.669601	1.01503	0.576463	0.340164	0.1973	0	0.71975	0.552325	0.592518
ARD_10466	mitochondrial phosphate carrier mitochondrial isoform X2	0.41509	0.519992	1.13532	0.358601	0.266237	0.60115	0.720456	0.358197	0.890391	0.202755	0.242905	0.421924	0.717067	0.912145	0.27857	0.168636
ARD_10467	DNA mismatch repair MLH3 isoform X4	0.566367	0.540904	1.05953	0.557878	0.0828788	0.216097	0.345197	0.279299	0.868729	1.71924	0.0630321	0.109754	0.568444	0.622806	0.176227	0.131937
ARD_10468	DNA mismatch repair MLH3 isoform X1	3.07098	2.93062	2.73935	3.51082	3.06306	2.50308	4.03141	3.02859	3.19864	3.46745	2.7396	1.72385	3.92309	2.55415	2.9094	3.34758
ARD_10469	DNA mismatch repair MLH3 isoform X2	1.58243	0.220944	0.419517	0.386167	0.402418	0	0.209846	0.227706	0.42662	0.568679	0.306363	0	0.371323	0.218216	0	0
ARD_1047	NRT1 PTR FAMILY isoform X1	12.4371	16.1281	13.4482	16.4221	15.4589	19.6352	18.5041	20.015	9.9269	14.4567	11.4132	15.4736	11.9489	23.1245	17.3833	13.1034
ARD_10470	DNA mismatch repair MLH3 isoform X3	2.11275	1.32564	1.1015	0.835306	0.789106	0.753548	1.47803	0.928131	1.15301	1.14066	0.749844	0.468359	1.51469	0.88599	1.55727	1.68276
ARD_10471	uncharacterized protein LOC107487402	11.6874	17.409	10.5257	14.8577	16.6987	17.4424	16.3187	15.0149	11.5406	14.125	21.3424	17.0772	15.1511	13.1341	12.9503	12.764
ARD_10473	PIN-LIKES 7	0	0.0603999	0.267001	0.0805356	0.0557819	0.0242054	0.058035	0	4.07064	0.208653	0	0	0	0.0893789	0.287925	0
ARD_10474	FAR1-RELATED SEQUENCE 5	4.26393	2.79593	3.19021	2.39619	2.42018	2.50519	3.0466	2.84492	1.93255	3.05604	3.19791	3.02171	2.66639	1.80441	2.31081	2.72443
ARD_10475	RING-H2 finger ATL8	43.1193	18.8436	14.4297	23.2463	22.7606	11.6785	11.1703	22.4046	16.1808	52.5799	10.9427	20.4952	8.7022	10.1708	17.5518	28.882
ARD_10476	plant intracellular Ras-group-related LRR 4	17.9941	9.77118	10.615	11.9859	8.28961	8.74284	7.71776	6.75909	9.01035	16.0199	8.35618	10.0562	7.23598	6.90404	11.6191	8.26172
ARD_10477	MORC family CW-type zinc finger 4 isoform X1	3.07891	3.88916	5.6487	6.95244	5.707	6.53083	7.52788	5.4588	7.90151	6.8647	6.3258	4.83252	5.08351	4.8812	6.59004	5.70344
ARD_10478	---NA---	0.537503	0.479388	1.6435	1.4793	1.42913	1.43421	1.25967	0.742231	1.03985	1.59903	1.25445	0.729735	0.766973	0.591518	1.89782	0.879278
ARD_1048	hypothetical protein CDL12_19688	3.56047	1.98849	0.839034	1.1585	1.00604	1.22783	1.46892	1.13853	1.06655	1.99038	1.07227	1.34646	2.59926	1.09108	0.913396	0.654083
ARD_10480	monosaccharide-sensing 3	5.32889	4.35053	4.49231	2.77893	2.46497	1.63208	3.81237	4.2444	4.88017	4.17179	2.26781	2.17705	2.72221	4.10118	3.31108	3.54604
ARD_10481	uncharacterized protein LOC107487400	30.6196	27.7099	33.4893	25.0677	29.4032	33.2133	34.1881	30.1954	34.1448	28.3418	29.9549	33.5867	33.2704	31.927	32.9001	31.9989
ARD_10482	serine threonine- kinase endoribonuclease IRE1a isoform X1	2.91584	3.2457	2.43302	2.77995	2.639	3.15752	1.96667	2.11671	2.82765	2.593	2.14162	1.92784	1.95976	3.43087	2.36585	2.70214
ARD_10483	serine threonine- kinase endoribonuclease IRE1a isoform X1	3.96249	4.52757	3.58594	3.7897	2.95975	3.41694	3.87027	3.06966	3.62308	3.38389	2.29099	2.93346	3.86864	5.51066	3.02621	3.20992
ARD_10484	glutamate receptor isoform X1	0.829561	0.973523	0.721898	0.968093	0.549533	0.730283	0.705362	0.614469	1.77674	0.836101	0.515377	0.569137	0.556497	1.48408	0.694133	0.716758
ARD_10485	PIN-LIKES 3	1.89331	0.660469	2.03078	1.00634	2.84626	2.09214	1.26912	1.23545	2.57388	2.93557	1.52327	2.21968	0.867064	1.0239	1.95003	0.870065
ARD_10486	thioredoxin reductase NTRB	6.29186	8.29372	3.60086	6.12327	5.59296	4.76171	4.9087	5.16214	7.57043	6.40549	5.54063	6.98395	6.32094	4.55807	5.03124	4.09391
ARD_10487	uncharacterized protein LOC107487333	2.25721	1.90782	2.42726	2.22393	1.19617	1.73257	2.65702	1.97034	3.92741	4.22938	2.06199	1.68917	2.1835	1.45492	2.45449	2.66441
ARD_1049	hypothetical protein VITISV_030189	0.93589	1.21651	0.549228	0.384199	0.399519	0.347206	0.0831977	0.538443	0.502379	0.930358	0.364606	0.63471	0.547019	0.428777	0.67851	0.508534
ARD_10491	uncharacterized protein LOC110281031	2.00247	1.26127	1.05527	0.600014	1.06978	1.39489	1.48538	0.901642	0.748017	0.928853	0.813651	1.77187	1.22771	0.670297	0.475508	2.55738
ARD_10492	FAR1-RELATED SEQUENCE 5-like isoform X1	2.96706	7.0702	4.19517	6.56483	3.62176	4.56053	5.24614	6.14807	2.34641	1.4217	5.66771	4.30868	2.59926	4.36432	4.79533	4.25154
ARD_10493	FAR1-RELATED SEQUENCE 4-like	2.85681	7.91945	3.30002	5.51066	3.18999	6.39072	4.94722	3.43318	2.1798	2.99996	6.48491	3.09854	5.74062	5.16341	4.31879	3.8224
ARD_10494	uncharacterized protein LOC107643313	0.773739	1.24619	2.11754	1.71318	1.7169	0.744876	1.21975	0.890184	1.43962	0.909306	0.716121	0.661655	1.76236	1.47521	1.3352	1.78012
ARD_10495	Copper methylamine oxidase	1.7575	2.58666	2.63448	3.40547	2.51041	1.39795	3.08233	1.37221	3.16535	1.56469	2.05573	0.850966	2.40031	3.31135	2.50691	1.63413
ARD_10496	glutamate--glyoxylate aminotransferase 2	23.4726	10.599	8.46181	4.8967	6.70101	6.52403	3.53564	5.92402	6.65358	7.56485	5.09667	6.1563	5.38387	3.83888	2.66907	2.70557
ARD_10497	glutamate--glyoxylate aminotransferase 2	24.2366	16.7949	9.00564	4.57744	6.17591	5.89412	5.98733	6.1442	8.80682	10.8405	5.62799	5.21074	7.16624	5.53694	3.34484	2.96852
ARD_10498	F-box At1g70590	28.0246	32.1188	30.4687	27.8402	44.5731	48.5317	38.6758	48.5357	33.5088	74.3769	42.8389	74.2384	33.5873	30.4125	29.4449	31.4644
ARD_10499	ARM REPEAT PROTEIN INTERACTING WITH ABF2 isoform X1	4.47228	4.82721	7.08829	6.61748	7.33918	8.236	7.31178	9.0958	6.96116	8.84873	5.85291	8.97995	5.81582	7.29895	7.07419	7.75251
ARD_105	uncharacterized protein LOC107475759 isoform X2	3.52691	5.32608	3.93756	4.60066	4.41471	3.03585	3.38272	4.67711	3.46318	3.36577	4.47574	1.94487	2.07463	5.51839	4.31707	5.4451
ARD_1050	---NA---	0	0.742995	1.63409	0	0	0.581291	0.692909	0	0.723479	2.37368	0	0	0	0	0.916966	1.13352
ARD_10500	probable leucine-rich repeat receptor-like serine threonine- kinase At3g14840	15.148	17.7758	9.17024	17.9374	21.5422	15.9251	18.9075	11.9601	12.5442	13.2659	19.1455	20.1109	17.2624	13.6449	20.793	12.8758
ARD_10501	---NA---	2.88385	4.31213	0.565008	1.84337	0.483147	0.423504	1.0107	1.10917	1.56962	0.80463	1.84166	1.31734	0	3.73033	1.88454	0.814885
ARD_10502	---NA---	1.904	2.14129	0	2.6802	0.945554	2.50016	2.97675	0	0	0	2.16513	0	0	0	0	1.65211
ARD_10503	subtilisin-like protease isoform X5	2.80964	7.42512	2.14819	5.50581	6.78816	6.96096	3.45895	6.46713	3.3426	8.01749	6.77305	6.2315	7.0201	2.9326	5.16098	8.99361
ARD_10504	beta-1,3-galactosyltransferase GALT1 isoform X2	7.19909	7.10898	10.1081	5.92169	6.15079	7.47024	7.59732	8.95586	11.578	7.22565	7.82009	6.3393	8.41807	8.20163	6.95568	6.64817
ARD_10505	root UVB sensitive 3	1.06736	1.1893	1.32399	2.02165	1.09325	1.09639	1.05083	1.60607	0.705278	0.654764	0.511671	0.779653	1.01016	1.08347	0.984137	0.401714
ARD_10506	root UVB sensitive 3 isoform X2	3.08924	2.55212	2.72318	3.0998	2.40359	2.04286	3.45962	2.63714	2.83211	3.04624	1.78854	1.62059	1.54754	3.44879	3.63453	1.86187
ARD_10507	receptor kinase 2	0.199128	0.232616	0.729355	0.552375	0.49176	0.906481	0.692635	0.549818	1.15146	0.845453	0.988806	0.48515	1.44478	0.458902	0.07335	0.112697
ARD_10509	homeobox-leucine zipper ATHB-13 isoform X1	1.23056	1.92503	2.42809	3.74909	2.22115	2.52119	4.0533	2.41069	3.17246	3.33791	2.70147	2.25245	2.33096	1.82613	3.92867	5.55453
ARD_10510	E4 SUMO- ligase PIAL2	15.4048	15.3685	14.758	16.9579	15.0284	15.2939	14.1974	13.3364	8.79521	9.246	13.1795	10.0581	12.6594	14.6081	12.5914	10.913
ARD_10511	calcium-dependent kinase 1	8.69607	7.32483	10.3279	9.2457	8.15572	8.17229	11.1543	10.4217	10.5016	8.603	8.10242	9.04865	6.45592	12.0429	12.709	8.83163
ARD_10512	uncharacterized protein LOC107488294 isoform X1	21.1805	25.2547	38.8858	32.6706	52.8471	39.0655	33.963	46.973	69.1223	51.0409	48.897	53.5202	59.7942	28.9117	32.4795	43.6301
ARD_10513	SGT1 homolog B isoform X1	166.233	165.51	175.166	178.858	226.152	235.236	188.068	207.79	172.263	228.703	237.667	200.717	246.936	153.459	226.527	347.64
ARD_10514	LURP-one-related 8	105.223	78.6282	94.4494	91.9691	53.8051	98.2333	75.3351	58.0276	116.474	97.3692	105.95	81.7906	59.4144	83.4835	87.7358	104.488
ARD_10515	uncharacterized protein At5g41620 isoform X2	8.13488	6.60872	5.60935	7.66195	5.68247	5.68516	7.0664	9.11063	5.72562	7.5206	6.00701	8.21146	7.53444	7.88232	7.07314	6.61243
ARD_10516	respiratory burst oxidase homolog A isoform X1	1.12252	1.28964	0.787304	0.362569	0.200851	0.326698	0.208914	0.280746	0.640266	0.433614	0.400689	0.181677	0.226746	0.508845	0.334226	0.552572
ARD_10518	succinate dehydrogenase [ubiquinone] flavo mitochondrial	35.089	31.5076	34.1242	30.8873	42.2145	26.705	31.771	36.7043	44.3563	41.6121	36.9646	33.4526	39.8611	31.6389	27.2717	31.173
ARD_10519	succinate dehydrogenase [ubiquinone] flavo subunit mitochondrial	16.0749	16.5204	18.8705	15.4633	22.7806	16.2587	20.369	20.0571	28.8598	22.916	20.8712	21.2526	23.0071	17.7158	16.1055	16.3971
ARD_1052	vesicle-associated 1-2 isoform X1	2.77715	5.35561	5.28636	4.08755	6.50347	2.41924	4.00479	7.39352	3.84159	6.56086	1.03412	2.40565	1.65514	4.78719	3.33189	1.25652
ARD_10520	---NA---	1.27405	1.06956	2.12706	1.23338	1.61061	0.844672	2.35485	1.10099	1.72488	1.4775	0.736231	1.30509	0.63404	1.05691	2.72719	0.533236
ARD_10521	vam6 Vps39	24.4752	20.0157	27.331	26.2565	23.2614	24.7549	30.2628	33.1863	28.7786	25.3011	26.2218	29.0687	41.6396	24.3587	25.9308	36.0316
ARD_10522	peroxisomal fatty acid beta-oxidation multifunctional AIM1	3.64708	5.92513	5.90965	7.21489	6.9824	7.39807	8.77423	6.76781	8.03719	7.36114	8.96069	10.556	8.93007	4.94113	8.31047	6.95963
ARD_10523	peroxisomal fatty acid beta-oxidation multifunctional AIM1	5.20188	7.31736	7.98105	9.40485	7.90989	9.34794	9.69631	7.84086	10.2889	7.6626	8.78366	11.0903	11.4883	6.11219	8.74095	6.93662
ARD_10524	tesmin TSO1-like CXC 5	7.21531	9.50393	9.31841	6.07623	8.4179	7.84035	8.72482	10.8027	13.6081	7.20809	10.0166	8.87648	10.2772	9.58377	7.97355	5.77185
ARD_10525	peroxisomal fatty acid beta-oxidation multifunctional AIM1	4.28392	7.16565	6.58289	9.46554	7.29619	11.2144	10.3889	8.76413	9.21242	7.29833	9.25176	12.4443	15.5983	5.89497	6.86662	6.43271
ARD_10526	cyclin-dependent kinase F-1	14.189	15.4657	19.6932	12.2989	15.3552	19.8839	21.109	21.0176	16.2147	24.472	17.5765	22.563	20.6584	14.5124	12.9871	17.1707
ARD_10527	probable plastidic glucose transporter 2	62.4227	61.6344	47.0865	51.5581	49.1359	43.0862	37.6982	44.2314	32.2313	41.2302	44.8938	46.4756	40.6637	39.0239	44.414	43.5372
ARD_10528	U3 small nucleolar RNA-associated 25	15.6681	19.1091	13.7203	20.5094	20.7539	18.1515	19.4479	18.0731	16.8243	15.9732	23.1936	20.5053	23.5976	22.2318	19.2482	17.88
ARD_10530	---NA---	0	0	2.75707	0	0	0	0	0	0	0	0.557353	2.01337	0	0	0	0
ARD_10531	uncharacterized protein LOC110274741	2.44709	0.227808	0	0.397937	0.207366	0.180799	0.216283	0	0	0.588618	0	0	0.384065	0	0	0
ARD_10534	uncharacterized protein LOC107605009	1.31909	2.28904	1.41961	1.68722	1.27513	1.17617	1.65859	1.96405	0.914981	1.10223	1.06023	1.78702	1.46359	1.70445	1.07632	1.13308
ARD_10535	uncharacterized protein LOC107605009	1.4471	1.11827	1.12384	1.43246	1.36407	0.98633	0.817006	2.21984	0.968871	1.35893	0.754008	1.9321	0.78441	0.904574	1.04148	0.911076
ARD_10538	probable ABIL5 isoform X2	6.6421	3.93153	7.83387	5.18478	5.95034	7.46758	6.20086	6.23995	3.35433	7.28763	5.47548	5.34164	7.37266	9.40554	5.91512	5.7847
ARD_10539	probable ABIL5 isoform X1	1.36541	1.19454	1.54992	0.915022	1.3014	1.65169	1.09396	1.40269	1.56886	1.96504	2.2833	1.58601	2.69095	0.964343	1.04567	2.29726
ARD_1054	uncharacterized protein LOC107485810	5.80024	6.04997	6.17841	6.69089	6.78809	5.57592	7.28042	6.39498	6.05629	4.83083	6.60445	5.10338	5.87909	5.87493	5.56318	5.19883
ARD_10540	---NA---	0	0	1.00545	0	0	0	0	0	0	0	1.80364	0	0	1.75719	1.13368	0
ARD_10542	60S ribosomal L11	33.9405	32.8192	36.9325	29.9558	36.6419	35.0833	37.7919	30.0142	42.3506	54.5056	42.2761	56.9957	53.8889	35.7611	39.2598	46.4286
ARD_10543	thioredoxin fold	30.8826	33.4664	51.5411	37.107	38.6963	38.9142	46.3155	34.712	50.3044	81.328	39.6797	65.6603	42.9476	45.7753	56.8189	54.4897
ARD_10544	LIKE COV 1	12.6955	16.4741	8.53889	14.3314	11.15	8.90906	10.7592	11.3656	10.8711	15.1698	8.68142	9.15896	11.006	12.9119	9.573	15.7821
ARD_10545	meiotic nuclear division 1 homolog	4.60514	4.87813	2.70799	2.37496	3.41264	3.99244	2.57453	2.11977	4.95088	5.32085	2.95441	6.87898	3.30019	3.67504	1.65764	3.7701
ARD_10546	meiotic nuclear division 1 homolog	4.18624	5.61244	2.45355	3.87877	3.40455	4.08203	3.32923	3.13263	8.35522	10.0036	3.40214	9.12177	7.51141	3.46466	1.70118	3.46519
ARD_10547	AP-4 complex subunit sigma isoform X1	12.1788	13.777	8.4334	12.0761	11.1545	11.7348	11.6168	9.90468	12.3932	15.3111	9.76765	13.1712	6.79674	15.7133	16.6408	14.353
ARD_10548	asparagine--tRNA cytoplasmic 1	14.5468	16.6865	14.0985	10.9162	14.5999	10.9658	13.4061	12.8752	19.2098	13.2893	12.0711	11.6305	16.7434	16.7394	12.0083	10.7215
ARD_10549	asparagine--tRNA cytoplasmic 1	12.323	11.758	11.8494	8.81013	9.26788	10.2692	9.80048	9.03013	16.2756	11.5876	8.33404	9.48939	10.2388	10.2712	8.01424	9.22132
ARD_1055	---NA---	1.77457	0.997604	2.3017	3.33913	0	3.88654	3.70276	2.05396	0.974549	1.70092	0	0	0	1.9729	2.60209	3.07174
ARD_10552	deoxyhypusine synthase isoform X1	2.9463	3.7595	3.29647	2.58853	3.0026	3.05888	2.87932	2.9222	3.12962	2.76369	3.215	3.16435	3.8472	2.76068	3.09674	3.29164
ARD_10554	vacuolar sorting-associated 32 homolog 2	14.6952	14.9098	15.6073	17.9444	15.6367	14.5505	13.3108	12.5872	27.6719	18.8185	17.1116	14.5325	16.7601	13.3364	14.1603	15.1288
ARD_10555	---NA---	1.30503	0	0	2.48074	1.95773	1.14675	1.36701	0	3.56694	3.50076	0.497765	1.79307	0	0	0	0
ARD_10556	---NA---	20.0102	14.5831	7.95452	13.7545	24.6046	17.175	13.8794	19.034	11.756	13.7263	16.8031	32.8387	6.40423	8.93203	6.57397	11.9854
ARD_10557	zinc finger CCCH domain-containing 20	135.97	99.8036	87.952	110.291	139.382	120.963	94.3478	106.063	88.5547	131.766	108.739	158.647	94.027	79.6742	95.241	90.2102
ARD_10558	ATP-dependent 6-phosphofructokinase 3	19.172	13.9505	20.2162	8.81282	10.1484	10.8294	9.54647	8.84228	21.3709	14.6889	9.32166	4.94725	10.3743	12.0791	11.0638	9.92789
ARD_10559	---NA---	0	0.735821	1.10147	0.317944	0.996664	0.580887	0	0.3787	1.0682	1.02198	1.51871	0.448969	7.22792	0	0.40382	0
ARD_1056	L-lactate dehydrogenase A	0.358912	0.466053	1.70898	0.591662	0.215159	1.76071	0.671579	0.619405	3.2052	0.844806	1.00466	0.810166	0.765474	1.24798	1.08046	0.533255
ARD_10561	gamma-glutamyltranspeptidase 3 isoform X2	0	0	0	0	0	0.204835	0	0	1.49788	0	0	0	0	0	0	0
ARD_10562	60S ribosomal L31-like	282.074	295.776	210.895	252.047	314.421	302.168	291.31	251.54	395.233	433.187	371.079	498.336	297.71	326.117	370.795	311.336
ARD_10563	sericin 1 isoform X2	1.20275	1.436	1.21423	1.18424	1.93542	1.07059	1.09934	1.08741	2.95231	1.03032	2.07422	2.09801	1.66463	0.472426	1.21926	1.82228
ARD_10564	sericin 1 isoform X1	2.45069	2.42567	1.58944	2.42689	2.55183	1.85163	2.1396	1.83352	7.1658	2.67647	2.75044	3.41938	2.3914	1.41915	2.15717	2.38395
ARD_10565	glutathione S-transferase U17	0.850597	1.47999	0.26452	0.419866	0.381867	0.236887	0	0.0611679	0.741271	0.415835	0.124431	0	0.0919045	0.292067	0.285597	0.0864047
ARD_10566	glutathione S-transferase U18	7.7419	3.25418	7.18814	3.89802	2.36781	3.97546	4.874	3.48049	5.55381	13.6851	3.60048	6.87905	2.74472	3.54891	6.98968	13.1633
ARD_10567	uncharacterized protein LOC107489100	81.4855	73.0329	90.5771	69.8515	78.6977	89.5315	87.0992	95.7903	76.5453	88.153	101.364	103.156	102.192	90.9398	85.1224	107.805
ARD_10568	pentatricopeptide repeat-containing chloroplastic	10.1824	13.9237	6.58813	7.8553	14.7389	14.4403	12.2593	11.0203	8.8638	11.9135	16.6794	10.8665	14.6024	10.6763	11.9852	12.9105
ARD_10569	pentatricopeptide repeat-containing chloroplastic	4.67769	5.37475	2.86796	6.92882	8.9892	7.98358	6.80409	6.69893	4.69635	4.72515	5.90241	5.4625	6.43961	4.9752	6.56561	5.25503
ARD_1057	leukocyte receptor cluster member 1 homolog	15.5665	12.2695	13.3996	13.14	14.608	13.8074	17.3194	20.5675	15.0057	21.6812	13.7823	18.6915	17.4593	17.1104	10.9819	12.2399
ARD_10570	alpha-1,4-glucan- synthase [UDP-forming]	4.54602	6.22557	12.3991	6.46668	8.1209	5.83557	8.83993	7.68882	12.1376	13.3848	7.13196	7.63831	8.45067	9.63829	6.1315	6.86515
ARD_10571	uncharacterized protein LOC107458681	0.547436	0.612331	0.598927	1.32882	0.832115	1.69553	1.44767	0.630536	1.47998	0.825064	0.633803	1.86715	0.533883	0.302489	0.983791	1.36884
ARD_10572	uncharacterized protein LOC107611873	10.2414	11.8291	15.1807	14.0176	13.532	13.6705	16.872	13.4988	14.5016	13.0903	17.4688	9.34939	16.9623	15.1577	8.97607	7.45006
ARD_10573	Myosin-J heavy	0	0	0	2.41605	0.63533	0	0	0	0	0	0	0	0	0	0	0
ARD_10574	uncharacterized protein LOC107489574	114.701	144.496	85.4028	119.054	114.781	139.96	124.808	121.161	72.4624	148.726	139.867	199.467	134.564	92.0762	102.558	110.034
ARD_10575	---NA---	3.77313	2.53128	3.00053	5.13666	4.84819	2.89538	2.39661	2.89675	2.71798	3.36683	6.80155	4.11567	7.28125	4.72343	3.8763	3.34685
ARD_10576	DEAD-box ATP-dependent RNA helicase 46 isoform X1	224.923	197.834	176.199	165.55	174.744	221.603	171.839	194.432	150.128	184.676	219.03	211.298	246.934	181.945	127.774	200.251
ARD_10577	DNA (cytosine-5)-methyltransferase DRM2 isoform X1	21.4568	20.0262	15.8844	17.4889	13.555	14.9326	16.1045	18.0169	10.8563	10.9406	12.4926	15.1309	13.365	16.1341	14.6023	12.1003
ARD_10578	---NA---	0	0	0	0.821147	1.73557	0	1.82046	0	0	0	0	0	0	0	0	0
ARD_1058	uncharacterized protein LOC107485872	16.4738	19.1528	16.1596	21.1245	16.7354	19.5216	18.9881	19.9167	18.331	20.1998	23.1947	25.3021	19.8639	18.631	19.74	17.177
ARD_10580	uncharacterized protein LOC107490060 isoform X1	2.12359	2.60122	2.53585	3.66883	2.99631	2.60221	3.74233	2.32121	2.61937	4.49851	3.64501	4.60509	2.56971	3.38334	3.7646	3.53773
ARD_10581	sirohydrochlorin chloroplastic isoform X1	5.63292	4.28571	8.24581	8.0211	7.08357	6.98771	9.42813	8.10133	9.11084	8.10557	8.02313	5.72479	8.00549	7.06485	7.54256	7.62368
ARD_10582	universal stress A	247.313	253.592	149.947	198.521	131.336	164.851	209.05	194.615	126.633	254.026	194.993	260.904	145.217	205.164	188.135	213.772
ARD_10583	isocitrate dehydrogenase [NADP]	3.07474	2.74115	3.90561	3.11345	3.05825	2.03297	3.74682	4.95327	2.45308	3.28208	2.5313	1.78791	4.33774	2.80208	1.82395	4.01444
ARD_10584	isocitrate dehydrogenase [NADP]	7.68201	11.2819	12.6201	9.71597	11.1255	10.1261	11.857	15.2771	12.3893	11.5649	9.67337	7.32868	14.8795	11.5935	10.3324	9.7515
ARD_10585	uncharacterized protein LOC107490015 isoform X2	0.0537499	0.0598545	0.107005	0.0530607	7.05962	6.6102	0	0.061844	0.0576523	0.070099	0.0419341	0.0728506	0	0.0590599	0	0
ARD_10586	ADP-ribosylation factor 1-like	115.317	116.485	84.1489	120.228	152.654	144.215	177.845	185.289	164.049	264.21	238.633	378.272	243.059	171.148	124.605	162.758
ARD_10588	polyribonucleotide nucleotidyltransferase mitochondrial	22.1351	22.4823	20.1315	18.0253	15.5174	18.7912	21.1345	25.9528	16.8815	17.2278	20.9386	14.0981	29.8418	23.7636	17.6448	26.294
ARD_10589	---NA---	0	0	6.12611	7.24947	0	0	5.73909	6.52163	0	0	0	0	7.69174	5.81909	9.4235	4.47414
ARD_1059	uncharacterized protein LOC107485851 isoform X1	3.13012	3.48299	2.821	4.3457	5.18031	4.10941	3.02156	4.40833	6.18543	4.58359	3.69816	4.91972	3.81119	3.10013	3.64895	5.765
ARD_10590	uncharacterized protein LOC107644531	0.72507	1.37865	1.60739	0.956192	0.900354	0.889232	1.4213	1.07752	1.26266	1.78459	0.967581	0.777433	0.927998	1.52597	1.21994	0.930407
ARD_10591	uncharacterized protein LOC107490069	4.2199	7.3464	4.64787	9.52754	7.41892	8.20838	7.11909	4.35512	4.43947	4.1436	7.91883	7.07308	9.08036	4.90371	6.39494	8.15052
ARD_10592	cinnamoyl- reductase-like SNL6	0.161956	0	0.169098	0	0.165075	0	0	0	2.61628	0	0	0	0	0.357006	0.18363	0
ARD_10593	cinnamoyl- reductase-like SNL6	0.152021	0.25405	0.458413	0.749006	0.389423	0.270731	0.243278	0	13.382	0.301842	0.118462	0	0.13313	0.668585	0.24774	0.123876
ARD_10594	50S ribosomal chloroplastic	0.936858	1.04555	0.162612	1.37603	0.796018	0.554573	0.331903	0.718832	0.672487	1.09147	0.969315	0.636924	1.43222	1.37655	4.23654	1.02764
ARD_10595	cyanogenic beta-glucosidase isoform X1	0.513345	0.856962	0.277638	0.279357	0.343001	0.183178	0.109799	0.0885914	2.17263	0.262904	0.340932	0.139034	0.218449	0.535423	0.381023	0.0831623
ARD_10596	kunitz-type elastase inhibitor	0.450914	0.15061	0.17886	0.311812	0.138883	0.160786	0.240889	0.207522	1.30543	0.233886	0.0703904	0	0	0.297202	0.289556	0.0732168
ARD_10599	IRK-interacting isoform X2	1.81781	1.49533	2.33225	2.05915	1.89562	1.57459	1.77494	2.21265	1.69371	1.01237	1.58494	1.8552	1.7047	2.25614	1.62073	1.45121
ARD_106	thioredoxin reductase NTRB	5.24791	6.40516	6.34471	5.30868	6.25117	6.22341	5.64312	6.89548	5.84752	8.68962	5.52034	8.68256	6.10471	7.53039	5.48055	6.33104
ARD_1060	NADH dehydrogenase [ubiquinone] 1 beta subcomplex subunit mitochondrial isoform X1	6.66953	8.04152	6.84376	8.81363	8.28382	8.99482	7.38185	7.04038	11.226	9.94422	8.58932	6.80202	7.01343	10.0199	12.4738	8.46126
ARD_10600	ribonuclease H	1.84242	1.68273	5.08379	4.09662	5.11991	3.41932	3.9143	4.43396	4.33005	4.24742	4.28664	1.59474	7.11249	2.40023	3.99919	9.10653
ARD_10601	uncharacterized protein LOC107489827	6.30043	5.35699	5.97127	4.5883	6.45083	6.09274	5.06708	4.72616	4.77942	5.74178	6.45885	5.28976	4.80326	5.06337	5.61044	5.30722
ARD_10603	TMV resistance N isoform X3	0	0.653209	0.825508	0.0965591	0.551973	0.566468	0.156672	0.224994	6.7631	0.508422	0.0381504	0.19875	0	1.45015	0.209671	0.317665
ARD_10604	uncharacterized protein LOC107489825 isoform X2	0.152491	0.510507	0.634214	0.149358	0.155513	0.677084	0.162097	0	4.26834	0	0.236704	0.621956	0.279165	1.8483	0.344155	0.250794
ARD_10605	TMV resistance N-like	0	0	0	0	0.275534	0	0.287609	0	3.23389	0.409319	0	0	0	0.300447	0	0.453135
ARD_10607	TMV resistance N isoform X3	0.045835	0.45929	0.500137	0	0.235278	0.0817168	0.0489707	0.0527363	3.34207	0.951438	0.0715485	0.062108	0	0.60422	0.196291	0
ARD_10609	disease resistance RGA3	1.41862	0.791958	0.745576	0	1.08351	0.47204	0.941443	0.612333	1.71975	2.51477	1.37459	0.723807	3.62113	0.977626	0.81048	2.04748
ARD_10610	---NA---	14.4636	20.3069	14.0872	21.3209	26.1651	23.4761	18.3479	14.3195	11.3866	14.9962	26.0683	19.4543	17.3976	13.882	14.237	22.5167
ARD_10611	superoxide dismutase [Fe] chloroplastic isoform X2	23.7823	32.5871	17.93	24.9168	34.0099	34.6635	31.0795	26.9759	21.752	21.076	41.1897	35.4538	33.5627	30.7468	25.951	34.3197
ARD_10613	U-box domain-containing 19-like	0.763292	0.772117	0.50993	0.240462	0.981307	0.263163	0.111358	0.199582	3.7163	0.618557	0.189845	0.305317	0.205741	0.41891	0.439716	0.308831
ARD_10614	disease resistance RGA4	1.97469	1.03619	0.71308	0.912768	1.78084	1.7558	1.48425	0.935698	0.249769	0.316015	1.17421	0.315489	0.624696	1.79009	0.643589	0.190215
ARD_10615	disease resistance RGA4 isoform X2	1.40656	0.870139	0.829079	0.977239	2.61956	2.04282	1.66925	1.55842	0.446987	0.746525	1.21939	0.423621	2.52012	1.54544	0.895094	0.59261
ARD_10616	CDK-activating kinase assembly factor MAT1	82.371	93.2184	110.16	86.1765	103.588	111.053	134.498	147.079	106.792	148.084	111.781	145.116	131.715	106.874	92.2126	125.958
ARD_10617	polygalacturonase 1 beta 3	0.59471	0.756341	0.271	0.231251	0.349432	0.189506	0.0681585	0.244362	1.04667	0.216928	0.149394	0.143793	0.036064	0.41969	0.314631	0.0687807
ARD_10618	spermidine synthase	14.3974	19.7579	23.896	20.6709	24.3238	30.0121	23.3765	22.0078	25.7075	32.445	31.0418	31.3932	24.3106	17.9079	31.3929	22.403
ARD_10619	uncharacterized protein LOC107488766 isoform X1	8.67161	11.2929	6.26115	10.6803	8.82606	9.95393	8.54495	7.78986	7.08185	7.49309	11.1349	11.0238	9.92833	10.5602	9.05695	10.2483
ARD_1062	---NA---	0.4731	0.527557	0.242252	0.464622	0.24174	0.210313	0.251857	0	0.508679	0	0.551756	0.160629	0.212288	0.130201	0.131201	1.16238
ARD_10620	pentatricopeptide repeat-containing At3g08820	2.05194	2.31721	1.46912	2.01681	1.44913	1.61255	2.29384	0.933719	1.6565	0.895839	2.50199	1.57549	1.52899	2.45385	2.16505	1.61049
ARD_10621	uncharacterized protein LOC110281494	0.901248	0.63904	0.577981	0.645575	0.587442	0.291758	0.262155	0.47138	0.351894	0.435539	0.319124	0.222288	1.00794	1.08119	0.80344	0.935341
ARD_10623	HIPL1 -like isoform X2	0.166074	0.185381	0.694841	0.162494	0	0	0	0	1.96769	0	0	0	0.612751	0.183062	0	0
ARD_10624	DDT domain-containing DDR4-like isoform X1	1.12261	2.16783	1.2782	1.32759	0.920303	1.33288	0.798496	1.55008	1.52643	0.989883	1.86634	1.72554	0.785964	1.64569	1.38147	1.34148
ARD_10625	DDT domain-containing DDR4 isoform X2	2.61613	3.82371	3.25618	3.12044	2.4047	3.59415	3.89988	2.82197	3.33231	2.41796	4.16694	3.02878	3.0174	3.89275	4.33622	3.10091
ARD_10626	DDT domain-containing DDR4-like isoform X2	0.933874	1.0452	1.03661	2.41197	1.57458	3.85308	2.95973	1.79328	2.3595	0.958813	5.75791	3.40075	3.70619	4.13123	1.8976	1.04161
ARD_10628	HIPL1 -like	0.2247	0	0.963992	0	0	0	0	0	1.21278	0	0	0	0	0.248048	0	0
ARD_10629	DDT domain-containing DDR4-like isoform X2	0.621373	0.925589	0	1.21226	0.631753	1.10171	0.878593	0.715348	0.446876	0.599096	1.12231	0.282058	1.56301	0.228551	1.20112	0.685624
ARD_1063	probable purine permease 11 isoform X1	0.310473	0.191997	0.306469	0.136432	0.389854	0.153821	0.331893	0.15876	1.51596	0.222116	0.0538824	0.186913	0.177033	0.37884	0.367332	0.111888
ARD_10631	pentatricopeptide repeat-containing mitochondrial isoform X5	38.5012	51.4902	43.6248	51.8553	51.8567	45.1318	50.3951	40.9303	44.1496	31.5641	55.2879	44.7909	52.1664	52.3412	57.731	44.8249
ARD_10632	pentatricopeptide repeat-containing mitochondrial isoform X1	12.3668	14.9132	11.4758	19.3934	16.2821	16.986	14.8908	13.7378	14.2078	8.70073	17.2338	16.7521	17.0918	16.0011	16.8473	13.3718
ARD_10633	---NA---	0.496804	0.557223	0	0.47592	0	0.437621	0	1.14662	0	0	0.761073	1.36201	0	0.550925	0	0
ARD_10635	NUCLEAR FUSION DEFECTIVE 4	15.3918	8.53182	17.0026	14.8998	8.86016	11.3563	11.1039	15.7741	13.8214	22.3811	7.70032	15.4577	10.0776	11.3281	10.092	16.63
ARD_10636	NUCLEAR FUSION DEFECTIVE 4	10.0883	11.5178	5.78538	13.2081	7.60861	7.90103	8.05509	7.46316	5.16556	7.37141	6.81586	9.7869	4.53158	5.2886	7.86734	8.06713
ARD_10637	NUCLEAR FUSION DEFECTIVE 4	14.4944	15.0497	9.57764	19.7243	13.0017	15.6336	13.8594	11.3097	6.1867	12.415	8.73102	8.75856	7.57796	8.95667	10.0368	8.92339
ARD_10638	NUCLEAR FUSION DEFECTIVE 4	2.83927	4.59318	4.55461	8.34964	4.49091	3.65728	3.62353	5.88167	3.36103	5.50371	2.31506	5.98126	2.32498	2.03297	3.34642	3.49782
ARD_10639	aspartate--tRNA chloroplastic mitochondrial isoform X2	9.31118	8.72176	11.65	10.712	10.4421	10.7811	12.2505	11.4992	9.41009	9.20118	11.829	8.30902	16.1042	10.2781	7.6493	8.7126
ARD_1064	probable methyltransferase PMT14	3.82985	5.03992	4.81528	4.83079	4.55049	4.9781	5.40712	4.24524	5.3386	5.21166	3.85493	5.54019	5.98559	6.92958	4.96868	5.74553
ARD_10640	RNA polymerase I-specific transcription initiation factor RRN3	12.3743	9.53294	11.282	14.2719	10.6841	11.9052	11.2685	12.3319	9.33035	7.34562	16.9525	13.3444	11.9711	14.047	11.8	10.0409
ARD_10641	RNA polymerase I-specific transcription initiation factor RRN3	59.611	60.3007	64.0144	63.8974	68.4162	71.2473	74.1463	77.1068	75.7514	80.8716	100.489	87.1062	94.7329	61.7365	67.6618	76.0755
ARD_10643	---NA---	2.84943	1.58724	3.01351	2.80806	2.38201	1.86962	3.60013	3.27869	4.58815	3.66998	2.86332	5.59343	3.93772	3.21529	3.50129	2.56599
ARD_10644	calcium-dependent kinase 10	10.9889	12.2342	12.254	13.2843	14.5137	13.7923	13.8144	14.3787	13.4453	13.4496	15.0032	17.6333	22.5927	11.8341	13.7309	18.5385
ARD_10645	polycomb group FIE2	3.38773	3.22239	2.99863	3.82475	4.56998	3.97208	5.11121	3.51784	2.3068	2.30708	4.63425	3.69898	3.92234	3.08944	2.88192	1.75196
ARD_10646	polycomb group FIE2-like	7.71777	9.80491	10.2276	8.31591	8.97857	8.52442	9.28719	10.1932	8.97788	9.71475	9.6675	7.07194	10.4364	10.6303	6.95312	7.77465
ARD_10647	uncharacterized protein LOC107491354	7.02768	9.07537	15.14	11.9458	9.3208	10.2403	9.91386	9.79526	15.025	12.9764	9.56265	12.0782	7.44275	11.821	12.7347	10.1663
ARD_10648	polynucleotide 5 -hydroxyl-kinase NOL9 isoform X1	4.701	7.45883	5.89817	5.78075	5.83806	8.01437	7.44251	5.30143	7.52984	5.17654	11.8936	4.85297	12.5801	5.95291	6.08812	8.06579
ARD_10649	---NA---	0.130561	0.582512	0.268881	0	0.399973	0.348088	0.833569	0.450754	0.842662	0.896823	1.82603	0.354767	1.65215	0.575104	0	0.642502
ARD_1065	ethylene-responsive transcription factor 5	5.34457	8.39438	13.6352	15.9949	15.5303	12.0453	8.72561	16.4679	52.5018	24.5939	17.0656	15.4222	17.9305	10.493	17.1293	20.6048
ARD_10650	LRR receptor-like serine threonine- kinase FEI 2 isoform X4	2.28907	1.48675	1.13626	0.894913	1.6644	1.31775	1.83409	2.13991	1.94331	2.66367	2.23305	1.55097	3.61622	1.7289	2.24855	3.95038
ARD_10651	dnaJ homolog subfamily B member 1	2.32099	2.38179	2.00621	3.87195	2.60777	3.36328	3.95395	2.08624	3.34306	2.29098	3.25676	4.61788	2.48391	3.86332	3.9422	4.47063
ARD_10652	LRR receptor-like serine threonine- kinase FEI 1 isoform X1	1.23842	1.1608	1.06072	0.741231	1.17201	1.27888	1.70724	1.87478	1.1177	1.55086	1.93454	1.4567	2.78445	1.25257	1.62953	3.38171
ARD_10653	hydroxyproline O-galactosyltransferase GALT6	47.1859	51.9725	82.9838	45.5981	77.2649	73.1385	63.0368	80.8661	89.0107	93.6264	89.1995	61.8803	89.6194	48.608	58.1624	69.6761
ARD_10654	FLOWERING LOCUS D	10.1577	9.78707	11.3527	14.6907	9.45934	13.1459	10.3339	12.9567	10.3283	8.85396	10.653	10.2908	10.8514	13.1494	12.0449	12.1308
ARD_10655	DEFECTIVE IN MERISTEM SILENCING 3 isoform X1	3.91707	4.06972	2.07804	2.37396	1.72629	2.85312	1.8172	2.02336	1.49861	1.88652	2.85843	2.94941	1.52595	3.77335	2.85303	1.35887
ARD_10656	---NA---	1.56407	1.74792	1.91616	2.39474	2.49676	2.17789	2.84153	3.34438	4.3413	0.979616	3.80227	6.69718	1.70054	2.4665	4.7025	0.740977
ARD_10657	phosphoglucomutase, cytoplasmic	24.9855	29.3246	29.4153	19.0779	26.5871	27.7849	27.3236	25.0883	39.0245	40.7321	27.3813	36.348	31.7626	22.9067	30.0781	25.125
ARD_10658	calcium-dependent kinase 10 isoform X2	7.53682	8.33528	10.5528	10.5297	13.1019	13.0231	11.0076	12.6831	10.7227	9.81318	15.042	16.1901	13.458	9.35111	11.7779	13.4965
ARD_10659	ras-associated and pleckstrin homology domains-containing 1-like	2.67611	3.41479	4.72126	2.20114	1.20122	1.78851	2.9769	1.34711	3.40887	3.34913	1.91364	1.51139	2.12353	3.24698	1.67936	1.81284
ARD_1066	ubiquitin carboxyl-terminal hydrolase 3	70.7684	67.3787	49.8792	76.7989	55.7893	63.8968	61.5668	57.3821	53.1927	72.6877	66.7487	80.6921	62.4122	67.0116	70.2317	62.4765
ARD_10660	transcription factor bHLH69-like	0	0	0	0	0	0	7.76545	7.8287	1.76394	0	6.7157	7.04721	6.88792	8.11208	0	0
ARD_10661	probable methyltransferase PMT2	8.67703	9.9292	5.45815	5.97858	6.12964	5.10863	4.53823	4.48998	12.5807	4.57605	3.01072	3.83895	3.62798	7.59561	5.08683	4.65055
ARD_10662	GDAP2 homolog	3.94821	3.70565	3.80921	3.50697	4.03461	4.15895	3.51051	3.63943	2.87951	4.47101	3.90297	3.12406	3.39716	2.55894	4.58582	4.00633
ARD_10663	---NA---	0	0	0.743801	0	1.22184	0	0	0	0	0	0	0	0	0.677348	0	0
ARD_10664	---NA---	2.32699	1.04369	1.08908	0.893211	1.40419	1.23056	1.46852	1.07385	1.01279	0	2.85451	0.637607	0.981038	1.03182	1.81452	0
ARD_10665	---NA---	0.601215	1.0347	0.163278	1.13297	0.672957	0.92541	1.51763	1.19484	0.469009	0.499264	0.810139	0.740807	1.4185	1.44137	0.411366	0.355392
ARD_10666	ENHANCED DOWNY MILDEW 2 isoform X2	0.803275	0.224325	0	0	0.204242	0	0	0	0.649757	0.867726	0.310988	0.273421	0	0.221559	0.696537	1.32856
ARD_10667	alpha-amylase chloroplastic-like isoform X1	1.35547	0.90192	2.19671	1.86898	1.1894	0.842076	0.767897	0.932607	1.12433	0.995835	0.457163	0.665591	1.25801	0.889673	0.994568	1.3113
ARD_10668	60S ribosomal L17-2	120.331	157.899	112.36	143.891	197.79	165.91	175.28	151.139	266.573	399.881	235.117	443.93	294.791	157.803	173.545	248.219
ARD_1067	nucleolar 56	16.9301	14.1911	12.2358	17.6672	15.297	17.0585	18.4557	15.4997	15.146	19.9625	19.7553	32.3377	20.6276	12.6464	16.5834	20.4712
ARD_10670	5-formyltetrahydrofolate cyclo- mitochondrial	5.00565	4.37543	7.98315	3.66623	3.70036	5.61204	8.96755	7.05996	7.33199	4.70336	7.47456	4.30414	10.1461	8.93039	7.69392	7.6114
ARD_10671	uncharacterized protein LOC107489307	1.25342	0.598264	0.655227	1.17786	0.918326	0.638147	0.892182	0.824107	1.66489	1.95372	0.279306	1.78006	0.828537	0.852725	0.90065	1.06792
ARD_10672	probable serine threonine- kinase PBL3	6.84801	5.5797	10.0717	8.54301	9.02626	10.5603	9.0504	10.6925	12.8923	8.88609	13.7979	7.61726	11.5237	9.532	10.419	8.59649
ARD_10673	transcription initiation factor TFIID subunit 6b isoform X6	6.28072	4.04625	7.9953	7.65419	6.31519	5.15668	4.20726	3.04653	2.97296	3.3904	3.9376	5.09213	3.10185	4.12812	7.83865	3.90698
ARD_10674	phosphatidylinositol 4-kinase gamma 5-like	10.7373	9.43285	15.7875	9.85654	11.1236	10.216	10.1342	7.2803	13.623	9.77036	7.22498	8.84133	10.1054	9.58879	9.75947	13.5493
ARD_10675	phosphatidylinositol 4-kinase gamma 5-like	9.56744	8.13639	10.6034	10.7116	8.74984	9.15621	5.79641	5.28109	10.6131	8.40718	6.25019	9.37819	10.4615	6.60797	7.40351	7.99601
ARD_10676	type 2 DNA topoisomerase 6 subunit B-like isoform X1	2.23743	1.02572	1.34793	1.34365	1.44144	1.8382	1.8282	2.22096	1.59932	1.64846	1.60952	2.1994	1.96155	1.01202	0.89159	2.13675
ARD_10677	3-methyl-2-oxobutanoate hydroxymethyltransferase mitochondrial	8.51503	11.1204	7.72243	9.14964	7.83522	9.77081	9.39801	9.62886	12.4004	12.3294	9.06297	12.5723	11.2033	8.91314	8.39126	8.99999
ARD_10678	2-phytyl-1,4-beta-naphthoquinone chloroplastic-like	0.519642	0.835912	0.575724	1.02563	0.473843	0.617358	1.04809	0.398599	0.619393	0.981496	0.585467	0.391327	0.400299	1.84003	0.497385	0.75114
ARD_10679	probable cyclic nucleotide-gated ion channel chloroplastic isoform X1	18.663	18.2385	10.8501	23.3315	21.7536	17.5191	16.4367	13.7634	8.94284	14.59	13.2466	22.9377	13.3593	18.6502	15.0135	15.8053
ARD_1068	uncharacterized protein LOC110269510	2.36762	1.75599	1.41216	1.27071	2.63956	2.54643	2.03261	2.42121	1.87496	2.89328	5.00199	2.82618	2.52216	1.29003	2.29955	2.2328
ARD_10680	ADP-ribosylation factor 2	22.238	24.2424	22.408	16.9808	22.9373	23.3705	31.2598	24.8856	33.9062	31.4168	26.5333	41.3694	25.6473	34.0588	26.2646	21.194
ARD_10681	uncharacterized protein PAM68-like	7.80817	4.45265	4.30665	2.40321	4.7405	5.45362	3.06753	2.37182	3.68625	12.5366	3.31235	4.31899	4.34244	4.05056	3.57316	6.8097
ARD_10682	REVEILLE 6	8.10212	8.46884	10.3038	7.70767	7.11083	7.2584	7.72457	8.14022	7.82893	10.8996	8.16781	6.85356	9.12776	7.72876	8.4797	7.65235
ARD_10683	RNA-binding 1	25.3107	21.8859	14.3177	24.5437	21.6122	19.4514	20.0167	17.3443	15.1107	19.9704	21.7949	23.1282	15.6423	19.1785	25.5664	27.0422
ARD_10684	heavy metal-associated isoprenylated plant 12	6.22042	5.59789	4.65693	6.67768	4.0848	5.68015	5.0189	4.95525	9.24728	3.38651	5.03267	6.05784	4.75928	7.10314	6.77041	5.20106
ARD_10685	E3 ubiquitin- ligase HERC2	17.2845	16.9174	15.9089	12.8588	9.96805	13.0673	13.0953	14.7564	8.56299	10.8845	11.829	9.33221	13.0837	16.4989	12.9447	11.6365
ARD_10686	E3 ubiquitin- ligase HERC2	29.0362	38.1424	35.9111	24.4795	21.028	29.4858	33.4496	29.5286	24.4618	25.7708	22.8903	18.5814	23.8582	38.3434	27.516	25.1117
ARD_10687	E3 ubiquitin- ligase HERC2	18.5951	23.0713	17.4249	19.0688	14.7265	19.395	16.1778	20.2412	6.88179	13.2848	18.1023	13.8938	20.6779	26.1691	16.9355	17.7995
ARD_10688	heavy metal-associated isoprenylated plant 39	177.822	359.718	113.776	132.795	438.806	231.179	287.532	389.369	97.5737	327.007	152.127	334.644	215.872	419.281	190.122	244.14
ARD_10689	MITOFERRINLIKE chloroplastic	31.2421	20.7273	25.9776	17.2341	17.1782	22.0287	19.0503	21.3453	24.0425	26.1964	27.1893	29.6124	23.1399	15.797	18.3194	31.7486
ARD_1069	cyclin-dependent kinase G-2 isoform X1	74.9962	73.2849	108.328	66.5029	96.7611	91.7952	87.8569	99.1609	100.446	92.9557	120.09	75.059	124.125	77.7351	81.497	88.735
ARD_10690	MITOFERRINLIKE chloroplastic	32.9981	27.9049	29.8738	17.7193	20.3946	26.5929	23.2743	24.1011	24.0746	28.6151	33.5525	31.4721	24.5303	18.6759	13.1439	31.2876
ARD_10691	uncharacterized protein LOC107490987	1.25198	0.814145	0.637128	0.71803	1.17385	0.928061	0.666943	1.20058	1.00908	1.40777	0.811782	0.849785	1.1145	0.688837	0.344811	1.02365
ARD_10692	uncharacterized protein LOC107644909 isoform X2	72.8796	85.4076	85.1645	89.2661	98.9633	80.3031	81.4292	63.1597	67.3403	81.9253	80.4718	59.5465	118.551	69.2893	73.9329	75.3439
ARD_10693	plastidial pyruvate kinase 2	1.34569	2.44107	3.34609	1.81015	1.19972	0.447901	1.60812	1.35526	5.07353	1.65966	1.95676	0.228802	0.93207	2.03971	2.29588	0.554325
ARD_10694	DEAD-box ATP-dependent RNA helicase 35	9.1123	6.92397	5.22846	9.41889	9.0203	6.25764	7.04142	7.58584	7.35912	7.4792	6.85829	6.97435	6.67348	7.18542	6.73964	8.01536
ARD_10695	plastidial pyruvate kinase 2	0.776072	1.23609	1.69751	1.961	1.24687	1.67614	1.29892	1.65855	3.456	1.35238	0.94857	0.903204	2.57577	2.9285	1.59292	1.27005
ARD_10696	DEAD-box ATP-dependent RNA helicase 35	8.46223	9.36171	9.15137	11.6494	12.1664	8.33447	9.21523	11.2099	10.5105	8.5785	8.25164	10.64	11.4694	9.35991	8.50426	8.41758
ARD_10697	probable NADH dehydrogenase [ubiquinone] 1 alpha subcomplex subunit mitochondrial	28.2184	24.1564	27.9513	21.4458	17.0735	20.0789	28.8088	20.6547	25.0472	27.7695	22.7216	21.8115	21.3277	26.8386	31.6066	28.4212
ARD_10698	ABC transporter C family member 10	1.54492	1.39327	1.77282	2.10272	1.35707	1.89988	1.49142	2.87809	1.89523	2.3333	1.6627	1.89566	1.41538	1.45586	1.83611	2.15747
ARD_10699	SGT1 homolog	6.09543	5.18171	4.96352	5.97361	6.21896	4.64081	3.70378	4.17562	9.84054	8.65934	5.18332	7.29882	4.49772	5.27616	5.38447	8.5852
ARD_107	3-hydroxy-3-methylglutaryl-coenzyme A reductase 3	49.8181	25.2176	17.9379	8.71939	10.6124	7.17457	11.1058	19.4285	11.5156	15.6272	8.37434	14.7027	21.8791	15.2371	8.24115	12.2721
ARD_1070	probable aspartyl aminopeptidase	22.0588	27.4451	21.8444	33.04	21.9752	28.2981	27.5019	20.8074	21.064	28.512	29.087	30.0857	24.0996	26.6482	29.6451	29.3258
ARD_10700	uncharacterized protein At3g49140 isoform X3	3.78754	2.84943	3.16678	3.07449	4.16708	3.53881	4.54183	3.26875	5.086	5.20409	4.86503	3.85503	4.5263	2.60414	2.90692	4.63981
ARD_10701	LRR receptor-like serine threonine- kinase FLS2 isoform X2	2.00205	0.638197	1.03647	0.560675	0.875521	0.889227	0.760395	0.493731	0.615596	0.594426	0.333128	1.16618	1.82265	0.787663	1.44544	0.704776
ARD_10702	SGT1 homolog	4.3501	3.34512	5.05306	3.96021	2.75534	3.36847	4.60175	1.87889	4.40986	4.50251	2.30852	3.70906	1.58952	4.50671	4.55624	5.89076
ARD_10703	receptor 2	0.165374	2.21515	0	1.77999	0.674099	0.733975	0.351377	0	0.890609	0.465299	0.769607	0.449845	0	1.09372	0.563483	0.272396
ARD_10704	plastidial pyruvate kinase 2	1.26132	1.56041	2.13248	1.84572	1.63053	2.37359	2.39565	2.36498	8.71635	2.4257	1.67715	0.822937	2.17255	3.18185	2.60191	1.82085
ARD_10705	cyclin-dependent kinase 12	38.1829	36.4612	42.5651	48.3694	51.2836	43.7931	35.2995	37.9917	29.1819	40.9051	46.1919	35.0854	51.0568	31.3371	37.3681	38.5933
ARD_10706	ABC transporter C family member 10	1.84166	3.07445	3.9594	3.87848	2.70437	2.37043	3.60137	4.78255	2.70627	2.08935	2.0967	1.88832	1.43357	2.68637	2.65101	2.25911
ARD_10707	uncharacterized protein At3g49140 isoform X2	3.20558	3.70418	5.94358	3.44857	4.62554	4.59464	5.85412	4.15505	5.00266	3.6723	4.27669	4.89271	5.85056	3.87748	3.29335	4.01693
ARD_10708	SPX domain-containing membrane At4g22990	10.3448	10.7529	17.2768	14.4956	12.0976	13.3103	12.2053	12.4492	12.1689	10.9522	17.0446	13.8496	15.8736	9.30259	13.1062	11.0333
ARD_10709	SPX domain-containing membrane At4g22990	30.4642	38.1459	48.5401	44.3608	38.4207	37.5344	45.0452	35.7783	37.9663	32.1972	50.1669	40.1903	53.2923	35.0079	37.8603	37.2559
ARD_1071	adenylate kinase 4	4.34139	4.43398	4.53176	3.58204	4.21328	3.30267	4.89513	3.25362	5.25193	3.91168	3.07858	2.21236	4.0319	4.28716	4.16694	3.23161
ARD_10710	ABC transporter C family member 10-like isoform X1	8.65765	9.11437	13.547	12.5572	9.14328	9.5826	12.3628	10.5649	8.16965	7.59168	8.51554	6.21655	6.99633	8.99102	7.93936	7.99966
ARD_10711	uncharacterized protein LOC107491091	16.3038	19.3566	17.6793	19.6984	19.8193	19.865	21.3307	18.525	16.3833	14.5887	20.9533	15.0995	25.3358	21.2016	20.5115	22.1432
ARD_10714	U-box domain-containing 28	6.37994	5.98129	6.48009	5.37284	7.08864	6.25475	6.54544	9.75394	11.1789	11.6506	6.24134	7.04472	6.07621	5.86921	8.3617	7.21889
ARD_10715	DEAD-box ATP-dependent RNA helicase 39	3.64421	6.10894	6.88567	4.92544	7.39836	6.19925	7.11709	7.03631	5.20939	6.34168	5.98411	5.6752	5.90008	6.30335	5.95325	5.43909
ARD_10716	DEAD-box ATP-dependent RNA helicase 39	2.45795	3.10391	5.28439	4.51903	5.11914	4.59518	5.06834	3.01683	4.22273	4.35539	2.61682	3.55661	3.31179	3.78415	3.3923	5.47842
ARD_10717	uncharacterized protein LOC107491081	0.460715	0.63119	1.0849	0.946008	1.20145	0.916509	0.568245	0.978591	1.13959	1.27863	0.387464	0.81611	1.21311	0.856245	0.641817	1.14958
ARD_10719	nudix hydrolase 1	1.5026	1.67401	1.58525	1.40673	1.38576	1.80632	1.44282	1.03738	12.9846	2.48475	1.40514	0.509477	0.263043	1.98247	1.71336	1.95885
ARD_1072	conserved oligomeric Golgi complex subunit 2	19.796	19.07	27.8728	24.6272	19.94	25.9202	28.525	29.3606	21.587	22.2977	26.2348	21.4265	30.3018	24.9824	26.2833	29.1696
ARD_10720	CROWDED NUCLEI 3 isoform X1	21.1471	22.5194	23.3838	32.813	25.0388	32.4201	26.6043	29.0015	23.7331	22.8585	30.5111	29.0528	38.2447	23.4712	28.2093	28.0723
ARD_10723	tRNA(adenine(34)) chloroplastic	3.57833	3.70861	2.72184	4.69274	4.53489	4.76588	4.08179	4.72343	2.9847	3.81775	4.3153	5.14922	4.68585	4.72252	4.75583	3.42579
ARD_10724	---NA---	0	0	0	0	0.620559	0	0	0	0.663978	0	0.236375	0.837404	0	0	0.373064	1.02562
ARD_10725	aspartyl protease family 2	4.39529	5.50789	3.21081	4.43826	4.4851	4.85232	4.56794	5.3398	4.1174	16.8199	5.64212	12.6553	5.14176	4.25255	4.80246	5.28123
ARD_10726	uncharacterized protein LOC107490910	2.68386	3.68225	2.73027	3.75538	4.22357	5.23405	6.929	6.41435	2.77315	5.70632	4.17674	8.8278	4.04055	5.56566	2.72774	5.5696
ARD_10727	---NA---	1.07358	0.299105	0.180921	0.616446	0.641152	0.636996	0.286157	0.308839	0.38436	0.35851	0.208997	0.849746	0.789577	0.0984048	0.684881	0.730188
ARD_10728	CRS2-associated factor mitochondrial	3.60217	4.98054	2.65643	3.70763	3.66804	3.18253	4.15904	3.95962	5.34837	4.15704	6.06351	5.50457	4.20077	3.87565	4.82254	3.43459
ARD_10729	---NA---	8.60522	7.2958	9.7608	5.8907	6.51923	9.43914	9.5971	8.71907	6.47733	6.74691	8.212	8.70668	7.15001	10.8699	6.65942	9.51048
ARD_10730	uncharacterized protein LOC107491276 isoform X2	3.13737	3.71176	3.14569	3.23112	4.45054	4.07065	3.95448	4.3978	3.03229	3.83627	4.82014	5.7123	4.0646	4.61149	5.77196	4.55267
ARD_10731	importin-9	3.38315	4.21086	5.12544	5.07648	3.41351	4.31441	4.75598	5.63346	4.07912	5.39248	2.89033	4.62679	3.83227	3.74571	3.30029	5.69166
ARD_10732	importin-9	1.01597	0.826739	2.40474	1.7419	1.16986	1.04201	1.67118	1.605	1.49418	0.925591	1.36329	1.23168	1.74491	1.41468	1.50386	1.20221
ARD_10733	---NA---	1.39153	0	0.391386	0.336153	0.351394	0.614638	0.73418	1.20282	0	2.18607	0.535499	0	0.701251	0.769976	1.29333	0.583906
ARD_10734	pre-mRNA-splicing factor SPF27 homolog	17.6572	20.5064	20.2988	19.1205	11.7398	17.7806	16.4249	14.2258	11.8489	17.0455	12.561	18.0717	11.2769	17.2091	9.54951	19.3825
ARD_10735	uncharacterized protein LOC107488859 isoform X1	0.0609965	0.475542	1.4618	1.62483	1.56401	1.84768	0.781463	0.421098	0.523544	0.399668	0.190277	0.0826908	1.05919	0.7374	0.855217	0.793839
ARD_10736	ALTERED XYLOGLUCAN 4-like	0.784007	0.292254	1.42257	0.507911	0.529956	1.61934	0.829674	0.902929	0.56496	0	1.6145	1.7821	0	1.15491	3.42377	1.30527
ARD_1074	uncharacterized protein LOC107479295	0.883911	0.164379	0.305652	0.2887	1.20227	0.130846	0.156636	0.678183	0	0.409447	0.228736	0.200255	1.3445	0.32461	0	0.242138
ARD_10740	peroxisome biogenesis 3-2 isoform X5	14.9586	14.9612	13.069	11.3833	13.3104	12.6907	13.9232	15.5216	12.882	16.4338	14.8517	14.4866	14.9301	13.9017	13.5644	16.1771
ARD_10741	uncharacterized protein LOC110278623	0.0977807	0.326964	1.38925	2.88555	2.4013	1.21799	0.20842	0.112517	0.315162	0.131349	0.228322	0.26542	0.520276	0.107577	1.61058	0.31954
ARD_10742	Transposon Ty3-G Gag-Pol	0.338047	0.125437	1.37365	3.04449	2.97076	2.11004	0.521902	0.345723	0.281842	0.242329	0.35195	0.203532	0.836715	0.536279	1.8425	1.09682
ARD_10743	---NA---	1.29401	0.362132	1.80366	0	0	0.571872	1.02487	0	0	0.501591	0.498416	0	0.645376	0	0.793186	0
ARD_10744	SHORT HYPOCOTYL IN WHITE LIGHT 1 isoform X1	4.88222	3.73062	2.99392	3.78191	3.14452	3.92516	4.09076	2.80868	2.97707	7.39961	2.24127	4.47552	2.63995	7.15151	5.54	4.19828
ARD_10745	phospholipid-transporting ATPase 3	7.70804	7.09325	6.3399	10.5157	4.00963	7.68013	6.57441	7.57541	4.59311	3.07118	5.84661	3.84512	4.72035	7.05789	6.44252	6.78622
ARD_10746	phospholipid-transporting ATPase 3	14.6905	12.2999	14.6064	16.1241	7.91439	12.5246	14.1805	11.7194	9.04885	8.78853	14.0573	7.82661	12.9977	14.2298	12.1975	12.7838
ARD_10747	---NA---	1.02507	1.15313	0	0	0	0	2.13464	1.18753	0	0	2.32829	0	0	3.42003	0	0
ARD_10748	FAR-RED ELONGATED HYPOCOTYL 3-like	2.38287	2.36884	4.61825	1.80058	2.6841	3.28087	3.08166	1.52466	4.29331	7.54139	1.02215	4.33353	2.05688	2.63284	4.10608	2.64571
ARD_1075	GDP-L-galactose phosphorylase 1	98.1322	107.619	132.482	92.6904	139.52	131.463	128.13	139.167	128.371	171.776	155.321	159.96	186.695	111.998	98.3084	152.019
ARD_10751	uncharacterized protein LOC107615860	8.90376	7.13691	12.3987	11.0199	10.5424	8.63339	8.63531	12.3179	5.80461	11.4405	4.98293	7.19683	3.73105	7.04462	11.1078	2.45264
ARD_10752	uncharacterized protein LOC110281078 isoform X1	15.2161	5.85836	10.3341	11.6829	9.9908	7.99378	9.35377	10.0854	8.12787	8.04331	7.54284	8.46271	6.6096	5.08755	8.43185	3.4259
ARD_10754	probable methyltransferase PMT4 isoform X1	1.46834	1.73011	2.77673	1.47468	0.555066	1.15595	1.47823	1.83839	1.54991	0.965082	0.810017	1.14027	1.13682	1.92007	1.14258	1.95801
ARD_10756	---NA---	6.56076	8.28822	12.4966	11.1438	14.5971	9.34641	8.98468	5.76299	11.1607	11.4718	17.9379	10.8042	14.7054	4.37795	11.0215	13.0929
ARD_10757	homeobox-leucine zipper ATHB-20	11.0571	9.34771	9.4097	5.84662	10.347	8.47552	12.5492	13.5348	3.84848	4.7149	4.9487	5.78303	6.41137	10.2775	8.2262	5.40751
ARD_10758	pentatricopeptide repeat-containing mitochondrial isoform X1	1.49187	1.45669	0.581198	0.904506	0.751637	0.910227	0.749272	1.19095	0.538053	0.774374	0.440339	0.865553	0.669804	0.868842	0.754893	0.492622
ARD_10759	miraculin	0.264008	0.705568	0.0525368	0.208514	0.812753	0.0470566	0.563949	0	0.226533	0.137638	0.123589	0.143126	0	0.754212	1.19116	0.343259
ARD_1076	pentatricopeptide repeat-containing mitochondrial-like	6.62087	10.5893	3.19978	6.47188	8.92838	10.3201	7.40958	6.17913	9.44888	6.35101	14.5635	15.5825	6.64973	6.31403	5.72965	3.8378
ARD_10760	kunitz trypsin inhibitor 2	1.81433	1.92087	1.00954	2.76787	1.393	1.69542	0.676997	1.5658	2.33852	2.06171	0.706352	3.32356	0.640958	1.39698	2.28319	3.40635
ARD_10761	nuclear pore complex NUP62	2.42225	2.51897	2.92777	1.82925	2.48123	2.80345	2.75587	2.13685	1.82053	0.964957	2.70478	2.95719	2.26884	2.30847	1.67054	2.76488
ARD_10762	miraculin	24.2702	76.7719	12.5501	18.6004	22.9006	14.4935	8.64735	5.89644	30.0178	38.7082	2.74421	5.30603	1.56735	23.8807	22.3969	6.70993
ARD_10763	kunitz trypsin inhibitor 2	3.44334	6.80228	2.07961	3.97279	10.3923	3.99331	3.39813	2.39213	6.06522	11.0974	3.29267	6.87075	3.27912	3.49909	5.1952	2.00909
ARD_10764	kunitz trypsin inhibitor 2	5.69621	8.05963	3.15903	5.72128	5.81381	3.33268	1.9211	3.03789	10.3151	4.79911	1.72646	3.5873	1.51424	3.36666	0.155714	0
ARD_10765	GEM 8	0.0620668	0	0.124012	0.367378	0.190961	0.11059	0	0	0.133188	0.0813943	0.145204	0.0841446	0.431375	0.0682148	2.61203	0.908856
ARD_10766	miraculin-like	3.37594	4.38965	0.19	1.56868	5.95079	0.250344	0.0999613	0	1.30957	11.0553	0	2.03614	0.165938	0.206319	0	0.306307
ARD_10768	transmembrane and coiled-coil domain-containing 4 isoform X1	15.3133	16.5888	18.4068	16.0769	16.5818	13.9224	16.7536	18.351	23.2714	15.6845	13.1311	10.1966	18.8986	20.0314	14.5754	14.0356
ARD_10769	probable serine protease EDA2 isoform X2	1.31209	1.16849	1.63033	1.22287	0.423579	0.668565	0.921589	0.690113	2.41113	1.01577	0.439091	0.40628	1.02778	1.31752	1.55906	0.973066
ARD_1077	pentatricopeptide repeat-containing mitochondrial	5.15878	4.93318	3.24059	5.09168	6.84599	5.59627	4.85031	3.67753	5.29322	3.66213	8.57337	7.82859	6.31138	4.2516	5.00759	3.64673
ARD_10770	UPF0183 At3g51130 isoform X1	6.72166	6.18686	8.46022	7.07001	6.76261	6.24866	6.61131	7.89654	11.0017	8.4029	6.18173	10.0634	5.99522	6.57065	7.49772	7.67538
ARD_10771	protein FMP32, mitochondrial	5.55544	5.82175	4.86582	4.78773	5.80684	4.0064	4.6793	4.95346	10.7382	4.61581	4.64878	6.04939	6.09857	4.32005	4.97651	5.06091
ARD_10772	cytochrome P450 84A1	0.533737	0.432211	0.385506	0.575037	0.348635	0.735232	0.777514	0.837414	1.45696	0.756743	0.567985	2.56439	0.418305	0.373149	0.208066	0.157637
ARD_10773	cytochrome P450 84A1	0.248431	0	0	0	0.252051	0	0	0	1.07362	0	0.383905	0	0	0.274394	0.294047	0.826095
ARD_10774	zinc finger CCCH domain-containing 44 isoform X1	13.6416	12.7276	9.64624	15.6345	15.7586	13.5686	10.3461	11.7126	9.95861	8.94218	12.4154	14.4605	12.2023	10.0481	13.7971	10.5997
ARD_10775	zinc finger CCCH domain-containing 44 isoform X1	24.7139	21.704	17.6101	23.7551	25.0735	23.8231	18.0291	21.3199	15.9079	13.0249	20.4091	17.5138	20.5171	19.4736	20.3293	17.1833
ARD_10776	zinc finger CCCH domain-containing 44 isoform X1	83.0371	86.6267	72.9965	75.6026	86.4251	77.1262	79.9387	72.4998	67.2453	48.6233	70.6672	54.0317	68.8488	66.9957	75.018	61.0662
ARD_10777	zinc finger CCCH domain-containing 44	13.8842	14.9957	11.6627	5.24662	8.76878	5.9644	8.79399	9.87316	19.2954	8.10085	7.74592	5.55035	8.54604	11.1373	9.0991	3.56889
ARD_10778	zinc finger CCCH domain-containing 44	10.1432	10.3879	7.32569	4.44827	6.40309	4.7362	5.32231	7.76595	11.6634	5.8989	6.27881	4.39697	6.50748	7.33202	6.17327	2.51295
ARD_1078	alpha-1,3-mannosyl-glyco 2-beta-N-acetylglucosaminyltransferase	14.7089	15.6815	17.3224	15.0775	14.0174	14.9393	16.0017	17.4227	15.3173	14.5008	15.6774	15.5495	16.7949	15.6454	14.098	16.4485
ARD_10780	V-type proton ATPase 16 kDa proteolipid subunit isoform X1	52.9029	51.1389	45.4667	31.9137	30.7818	34.1204	36.8055	30.3555	47.1009	48.5262	33.6448	28.5874	28.7072	51.0075	48.7792	37.2923
ARD_10782	flavin-containing monooxygenase FMO GS-OX-like 4	11.2194	11.6638	13.0355	7.80934	13.0249	13.635	11.3489	14.366	7.9201	18.0237	7.21894	11.7259	6.69802	15.7672	13.4686	10.8207
ARD_10784	vesicle-associated 1-2	9.11311	7.8298	17.0688	7.84541	9.82525	9.33211	9.33433	11.5614	12.9246	13.1199	8.52419	10.1852	8.77326	10.3504	15.2395	6.96806
ARD_10785	---NA---	0	0	0	1.93775	0.680039	0	2.13724	0	0.744421	2.45676	2.07501	1.87058	0	0	0	0
ARD_10787	dual specificity phosphatase DSP8	7.16219	7.48917	11.0529	12.6052	12.8238	11.6	11.2846	11.7795	7.21007	12.1728	9.57806	9.37304	10.4225	9.28786	8.86163	10.1602
ARD_10788	uncharacterized protein LOC107646692	0.336638	0	0	0.325517	0	0	0	0	0.364832	0	0.259201	0	0	0	0	1.69347
ARD_1079	cell differentiation RCD1 homolog isoform X1	6.50824	5.4849	4.34762	5.49166	2.73769	3.22319	2.94566	3.90008	3.97388	4.22001	3.73934	5.51169	3.2668	3.87261	3.86991	3.66939
ARD_10790	---NA---	0.971847	0	4.00491	0.931545	1.95348	1.71247	0.510837	0.560704	0	0.815325	0	0	0	0	0	0
ARD_10792	uncharacterized protein LOC107490333	1.75003	1.20133	1.24981	0.924246	2.88609	0.837322	0.429651	0.154921	0.144829	4.07997	0.836608	1.82918	2.92712	1.77912	1.95718	0.220928
ARD_10793	arginine--tRNA chloroplastic mitochondrial	0.549031	0.19098	0.169346	0.50892	0.246779	0.0306016	0.256776	0.23688	1.10336	0.30928	0.160793	0.185923	0.0586926	0.376833	0.255749	0.111293
ARD_10796	acid phosphatase 1	1.64448	1.34567	3.16083	1.65124	2.66023	3.02049	2.12092	2.94928	4.35296	3.77389	1.02044	3.07828	1.15165	2.94706	2.86995	1.44932
ARD_10797	leucine-rich repeat extensin 4	0.639865	0.712604	0.580137	0.287016	0.537044	0.829284	0.621122	0.535439	1.37287	0.456515	0.317601	0.157703	0.302543	0.639243	0.501208	0.283798
ARD_10798	probable xyloglucan glycosyltransferase 5	3.69377	1.44829	3.10479	2.77372	2.40252	4.49748	4.77881	3.71126	3.51531	4.87959	2.96322	3.1024	1.88748	4.34429	2.62573	5.83359
ARD_10799	UDP-glucuronic acid decarboxylase 1	3.30262	2.78523	2.34637	2.6359	2.74153	1.98606	3.90189	2.15692	2.30085	2.26504	2.64125	2.05892	2.83562	0.785428	1.95212	3.64248
ARD_108	3-hydroxy-3-methylglutaryl-coenzyme A reductase 3	57.962	33.3367	22.9	11.071	12.933	9.18144	13.9519	22.151	14.7279	21.5788	11.6201	17.1215	24.7235	21.522	8.99181	14.7083
ARD_1080	---NA---	0.558415	0.626647	0.671373	0	0	0	0	0	0	0	2.56197	1.53245	1.21311	0	2.24939	0.951346
ARD_10800	NAC domain-containing 73 isoform X1	0	0	0	0.274857	0	0.250608	0.299532	0.326289	0.306424	0	0.437104	0.386549	1.66494	0.313101	0	0
ARD_10801	probable glutamate carboxypeptidase LAMP1 isoform X3	1.63139	2.27808	0.216813	2.18866	1.45156	1.44639	3.24425	1.1738	1.75968	1.17724	1.73663	1.94372	4.60878	1.80002	1.65294	1.34958
ARD_10804	phosphoinositide 3-kinase regulatory subunit 4	1.46765	0.327519	2.43544	1.15051	1.1978	1.825	0.780259	2.36472	0.473907	1.8349	1.82306	1.99499	1.60683	1.61693	1.32112	0.482425
ARD_10805	phosphoinositide 3-kinase regulatory subunit 4	3.39443	3.03315	4.25724	3.35418	3.38155	3.23948	3.64274	3.35471	3.76041	2.42419	3.68532	3.38467	3.85191	3.4674	3.48541	2.89006
ARD_10807	uncharacterized protein LOC107489238 isoform X2	7.28808	10.4046	9.22465	9.76563	8.19553	14.305	11.8548	11.5612	11.4676	19.6931	12.7404	19.7663	13.715	10.8901	10.1981	16.2494
ARD_10809	mitochondrial import inner membrane translocase subunit TIM14-3	65.816	72.0692	86.9758	59.4719	67.7451	68.944	70.1149	75.7368	59.1927	82.6063	50.0464	64.812	66.9004	70.4385	73.6328	87.9986
ARD_1081	---NA---	0	0.753504	0	1.27427	0	0	0	0.775337	0	0	0	0	0	1.49031	0	0
ARD_10810	pentatricopeptide repeat-containing mitochondrial	1.43002	0.893453	1.60316	2.20934	0.773706	1.38762	1.85134	1.29888	1.5053	0.770621	1.23498	0.40768	2.1345	1.34964	0.851019	1.2192
ARD_10811	UXT homolog	23.4005	18.6978	13.2858	18.1269	17.6713	20.9595	20.7715	19.4621	18.6269	18.1139	27.8661	32.3293	25.9871	18.1714	20.875	21.42
ARD_10812	uncharacterized protein LOC107490776 isoform X1	1.97187	1.90194	2.97399	1.61278	1.10804	0.469075	1.91193	2.08717	1.09868	1.11131	1.15035	0.818906	2.68609	1.90517	1.53374	1.36307
ARD_10813	protease Do-like chloroplastic	2.4293	1.45253	2.40891	0.93328	0.600438	0.681765	2.0188	1.60458	1.30241	0.874983	0.948079	1.40202	1.39342	1.87792	1.0592	1.02265
ARD_10814	---NA---	1.13783	0.424881	0.862909	0.365784	0	0.334832	0.399848	0.437243	0	0	0	0.518737	0	0	0	0
ARD_10815	uncharacterized protein LOC107490772	1.42421	0.934028	2.95074	1.81182	0.705879	0.907519	0.652773	0.907066	0.626743	0.618588	0.993579	0.826561	1.25524	1.03312	0.835878	2.67797
ARD_10816	uncharacterized protein At1g27050	9.96412	13.7861	13.6383	11.5484	11.8328	12.1376	13.4965	11.653	15.6939	16.4921	13.4772	18.6107	16.6145	12.4308	13.2274	18.1678
ARD_10817	---NA---	3.65981	0.822351	2.75707	2.0795	2.92217	5.13984	3.82799	1.69252	5.61131	0	4.45883	5.03342	1.66633	3.25296	1.03422	0
ARD_1082	CHAPERONE-LIKE PROTEIN OF chloroplastic	16.385	17.3371	13.3494	12.765	19.356	17.791	18.6911	17.6234	16.132	26.834	27.5712	30.7922	18.0219	17.103	22.6073	24.0413
ARD_10821	transmembrane 18	32.2197	35.9944	33.456	29.4865	14.546	21.3029	22.1786	18.8968	14.5297	35.1649	13.0999	34.0266	9.67043	29.8267	21.8519	20.3155
ARD_10822	eukaryotic peptide chain release factor subunit 1-3 isoform X1	78.0579	81.2325	114.979	64.1624	93.7906	91.5956	73.2543	93.4691	75.8751	106.186	77.5827	67.1946	123.444	76.6904	78.1508	79.7041
ARD_10823	uncharacterized protein LOC107488938 isoform X1	12.8236	14.0385	13.1888	12.6906	14.4953	15.9922	12.7981	14.2467	13.8878	13.1612	13.8263	10.0166	10.9185	12.6015	12.648	14.196
ARD_10824	myosin heavy chain kinase B	0.89798	1.22165	0.295308	0.263094	0.273373	0.148305	0.0711105	0.038265	0.392102	1.3694	0.311708	0.810881	0.113706	0.109568	0.10618	0.377493
ARD_10825	---NA---	0	0.87452	0	0.735471	0	1.36531	0.813314	0.900032	0.853044	0	2.36789	0	0	0	1.11258	1.34078
ARD_10826	uncharacterized protein LOC107488616	0.276558	0.246239	0.870996	1.23117	1.47811	1.01145	0.32531	1.05001	0.711229	0.886373	0.432127	0.41199	0.235636	0.75913	0.792513	0.582572
ARD_10827	---NA---	1.9049	0.712953	0	0	0.63533	0	0	0	0	0	0	0	0	0	0	3.25911
ARD_10828	2-hydroxyisoflavanone dehydratase	1.01796	0.840668	1.87866	1.13651	1.45082	1.23001	1.12339	0.680049	8.41132	2.78786	1.92356	1.11195	2.41315	1.55057	1.22284	1.17133
ARD_10829	---NA---	1.97523	1.10418	0	0	0	0	0	0	0.266741	0	0.190784	0	0	0	0	0
ARD_1083	---NA---	3.46278	1.05399	1.80412	1.84929	0.320945	0.698763	1.67277	0.905773	0.508446	0.880955	2.19836	0.428048	1.73373	2.60188	1.06833	1.03607
ARD_10830	probable ATP-dependent DNA helicase CHR12 isoform X1	50.9525	44.9679	51.3976	58.9616	46.7817	54.9007	56.6572	63.0664	40.7706	36.3733	51.4427	35.2329	74.0541	45.0798	42.8092	56.91
ARD_10831	uncharacterized protein LOC110268406	1.32486	2.74782	1.19983	2.21838	1.92614	0.839386	1.80775	1.08933	0.816152	0.811632	1.31966	0.772811	1.06098	2.29628	0.652682	0.62524
ARD_10832	---NA---	0	2.03011	0	1.69762	0	0	0	0	1.98359	0	0	0	0	1.00369	0	0
ARD_10833	ent-kaurenoic acid oxidase 1	20.2289	20.4768	17.3334	19.0461	15.2579	17.609	21.2202	20.2495	12.2593	14.9471	15.4431	12.5628	21.4066	21.9831	17.2696	18.1181
ARD_10834	phosphatase 2C 70-like	6.54738	7.61264	9.26872	8.74226	8.45352	8.85587	10.1326	11.483	8.12777	7.63793	9.50313	8.79458	11.0146	9.11723	9.31722	9.96117
ARD_10835	---NA---	0	2.26051	0.830436	3.18567	2.01199	1.1788	3.51272	3.10135	2.20146	4.82928	1.53476	0	3.00837	2.23546	1.86471	0
ARD_10836	RAN GTPase-activating 2-like	0.137272	0.0764555	0.206301	0.135349	0.140723	0.427929	0.219754	0.315899	1.17857	0.632835	0.214022	0	0.119707	0.377245	0.520106	0.223519
ARD_10837	protein LOL1	1.36389	0.332158	0.675527	0.210566	0.218828	0.113995	0.091089	0.980773	0.182788	0.441432	0.266175	0.173244	0.146487	0.468173	0.136686	0.276745
ARD_10838	uncharacterized protein LOC107642655	8.07828	9.55442	13.6792	13.9758	17.4492	16.9481	18.0024	14.3565	13.9163	12.9238	22.8679	15.3887	17.7209	16.5555	17.8701	17.8411
ARD_10839	uncharacterized protein LOC107487593 isoform X4	7.33028	9.85472	9.9995	9.85376	7.05506	6.23204	10.4496	10.42	8.34191	7.87311	6.87651	7.46397	7.30768	12.3378	8.2082	11.4627
ARD_1084	nuclear pore complex NUP107 isoform X1	47.5754	41.7431	42.9199	45.9157	36.3413	37.3883	32.9078	43.9923	20.1602	29.8096	50.2063	26.2835	48.3138	45.0643	34.0609	48.6726
ARD_10840	uncharacterized protein LOC107487593 isoform X3	3.99263	5.60792	5.46715	6.2048	4.75387	3.47618	5.28502	5.94255	3.66766	3.62501	4.38089	3.64811	5.19547	6.7504	3.97615	5.08569
ARD_10841	uncharacterized protein LOC107487553	1.09622	1.35656	0.486484	0.660938	1.06187	0.868138	0.325101	0.700732	0.522723	0.877839	0.997397	0.990734	0.317243	0.468519	0.525439	0.693514
ARD_10842	acetylornithine deacetylase	100.818	96.4792	64.9549	83.1661	76.9664	77.7314	93.3823	83.3012	80.568	136.111	94.1871	116.541	81.8477	94.3408	92.0319	84.0559
ARD_10843	transcriptional regulator SUPERMAN	4.55877	2.3559	6.93702	2.60824	2.10786	3.28166	2.75019	2.098	4.32746	2.80591	2.41615	1.32316	3.44977	1.82364	2.84059	4.54036
ARD_10844	AT-hook motif nuclear-localized 8	11.8362	9.54265	17.8678	11.4556	11.0798	12.7755	11.6015	11.3546	13.4944	11.6459	10.637	8.03627	14.6231	12.4669	9.02156	13.1344
ARD_10845	DNA ligase 1-like	22.9919	21.1343	14.0226	24.3014	15.8715	14.148	13.5797	12.7934	28.261	10.3828	19.7342	19.7353	25.7426	19.1957	27.0143	19.8837
ARD_10846	DNA ligase 1	18.4838	16.489	10.6506	22.9879	14.4301	9.83801	13.2516	10.8002	22.4746	8.10302	16.4885	14.1978	18.5491	15.0023	18.6348	12.3497
ARD_10847	transcription factor bHLH18	3.4667	5.64462	4.16509	4.23861	4.67195	6.21978	3.42648	5.5841	37.5874	9.48549	3.11203	7.28054	2.83089	5.56925	4.63389	4.57262
ARD_10848	transcription factor bHLH18	89.1135	56.4732	84.4631	123.338	68.6937	138.963	109.233	108.26	126.797	119.518	158.572	111.003	135.976	64.4745	41.5435	157.603
ARD_10849	uncharacterized protein LOC107487587	5.32411	6.02387	8.36362	9.0238	8.1335	6.67595	7.21537	4.78104	7.5648	9.13826	7.50114	7.44838	7.96211	6.98946	7.82239	9.27556
ARD_1085	nuclear pore complex NUP107 isoform X1	47.4034	40.4334	41.4887	41.7046	33.5003	37.5674	42.8249	40.699	25.622	27.1001	43.9187	20.5701	52.4091	45.5335	33.1933	45.3834
ARD_10850	ninja-family AFP3	56.1149	27.8005	20.2289	26.6981	39.1459	35.7715	24.6582	37.3686	23.9533	31.4885	33.4186	36.4361	29.7168	33.0069	30.8343	37.074
ARD_10851	uncharacterized protein LOC107489518 isoform X2	1.39601	1.55422	2.11844	2.28437	1.11983	1.98348	2.09766	2.10812	2.05809	1.75198	1.83889	1.2413	1.4252	1.29387	2.2862	2.40801
ARD_10852	uncharacterized protein LOC107489723	6.3791	2.95234	1.22574	2.68905	2.03522	3.29365	1.22033	0.811193	2.37497	4.06163	4.22171	3.91102	2.41091	1.03235	2.75158	7.24071
ARD_10853	NAC domain-containing 40-like	3.45845	2.41527	3.92707	3.79285	3.73422	8.04607	5.95761	4.7283	3.03233	5.97412	9.70046	10.8939	11.4722	4.29417	0.755465	0.358117
ARD_10854	NAC domain-containing 40-like	2.25127	1.79068	3.04104	3.75697	2.80509	4.58575	3.03411	2.15857	2.70218	3.21535	4.51644	4.72222	4.91243	2.53257	0.92166	0.958358
ARD_10856	uncharacterized protein LOC110281209	0.316831	0.0440702	0.155385	2.58748	0.671982	0.918777	0.995607	0.182256	0.403037	0.277827	0.541692	0.884757	0.705514	0.21737	0.355948	0.256456
ARD_1086	naringenin 8-dimethylallyltransferase chloroplastic	0	0	0	0	0.275534	0	0	0	1.76394	0	0	0	0	0	0.325446	0
ARD_10860	T-complex 1 subunit gamma isoform X1	19.0215	21.8968	16.6632	21.8403	22.6475	23.7986	24.7065	19.2291	20.7106	29.7834	32.3712	41.3161	33.5384	23.2072	20.4393	26.6981
ARD_10861	uncharacterized PH domain-containing YPR091C-like isoform X1	4.37412	10.1949	9.64871	11.8876	6.96719	5.22915	8.67833	5.69189	5.53579	6.2563	3.24125	5.43592	10.3108	10.9077	13.9974	8.79651
ARD_10862	testis-expressed protein 2 isoform X2	0.304033	0.790782	0.515055	1.19595	1.24413	0.811425	1.29588	1.28281	0.76228	0.136467	0.236599	0.137562	1.08071	1.00358	1.11481	0.662653
ARD_10863	inositol-tetrakisphosphate 1-kinase 1 isoform X1	4.48144	3.84688	6.58165	6.42735	4.93869	4.69986	4.46823	5.63007	4.87068	8.71534	4.70991	11.3048	4.58589	4.64114	6.54624	6.06622
ARD_10864	heat shock factor HSF8	15.2612	9.33469	6.80516	7.35776	7.75029	9.70771	7.52946	8.33707	6.25039	8.98352	9.28223	7.59068	7.93041	5.94902	9.35708	9.00953
ARD_10865	heat shock factor HSF8 isoform X2	5.72647	6.30541	5.77973	6.17176	5.8753	6.87596	6.58888	6.0235	4.93844	5.73004	7.29095	7.43	5.78816	6.87286	7.29611	7.19548
ARD_10866	mitogen-activated kinase kinase 10	0.177328	0.197989	0	0	0.180584	0	0	0	1.71975	0	0	0	0	0.195525	0	0.292497
ARD_10868	syntaxin-22	98.178	92.8077	72.4539	105	90.9768	86.5417	72.0637	86.7525	64.9555	83.8329	83.1887	71.9906	124.009	68.5122	72.6811	103.734
ARD_10869	---NA---	0.465399	0	1.63362	0.446605	0.936126	0	0.489508	0	0	0	0	0	0	0.515912	0	0
ARD_10870	E3 ubiquitin- ligase RNF14	8.22316	7.89242	15.1759	7.29763	9.59057	11.2349	12.3311	12.9284	8.8294	8.00413	8.37223	12.0385	12.4449	7.96835	8.15934	7.56808
ARD_10871	E3 ubiquitin- ligase RNF14	11.1743	8.75008	20.5914	11.9119	12.236	9.91849	17.7172	16.1247	9.34163	8.45465	13.7111	14.2913	18.468	11.3983	5.49724	10.7156
ARD_10872	E3 ubiquitin- ligase RNF14	7.50742	8.20978	9.82527	6.03071	7.81042	8.13417	9.2582	8.12181	7.7583	7.52615	10.9555	10.8183	8.7843	8.10636	7.10786	8.39366
ARD_10874	uncharacterized protein LOC107487174 isoform X1	1.48836	1.66136	0.172924	0.970904	1.17967	0.58718	0.527065	0.951699	0	1.3959	0.513072	0.224922	0.609926	0.364573	0.187828	0.544791
ARD_10877	plastoglobulin- chloroplastic	39.6708	33.2372	36.033	29.475	23.6236	30.441	27.9433	24.6307	15.5968	38.0451	19.2307	26.8454	15.4555	30.2535	27.5204	25.7564
ARD_10879	ureide permease 1	6.22635	5.43103	6.70871	5.94253	2.60912	4.11557	5.43113	4.41776	4.56326	3.98752	3.52212	3.58635	6.27434	5.13082	1.28142	0.421589
ARD_1088	uncharacterized protein LOC107472638 isoform X1	210.006	182.853	361.561	275.087	241.694	239.368	244.371	273.896	142.718	217.383	181.66	206.724	236.883	193.249	337.049	365.777
ARD_10880	ureide permease 1	6.01376	3.81318	7.72737	9.8436	7.59193	8.49199	6.27746	6.78477	6.21237	8.67202	5.50096	7.20635	8.88724	10.3844	8.36996	7.72541
ARD_10881	cysteine synthase isoform X1	9.59641	13.7691	7.87036	13.5361	9.23985	10.5962	8.73781	7.51916	14.7795	11.4024	13.7298	14.0462	11.1299	9.05792	15.4137	11.969
ARD_10882	proteasome subunit beta type-4	9.72844	8.36953	6.96966	8.03841	8.58105	6.3074	9.07181	6.15625	8.06032	6.99167	6.38561	4.73343	6.9214	7.86922	7.56913	4.66666
ARD_10883	5 -nucleotidase surE	8.83905	6.60678	6.98482	9.4242	8.51897	5.65552	9.94434	9.7607	7.89173	4.11563	6.94019	10.1326	6.99816	8.34477	6.58464	3.47355
ARD_10884	uncharacterized protein LOC107643248	3.93354	2.19775	3.97422	3.83391	4.44096	4.26067	2.31637	6.54158	1.41505	3.50206	4.22676	3.27457	2.48845	3.85924	4.84293	1.44861
ARD_10885	heat shock 70 kDa 8	130.041	143.277	95.3241	94.7972	117.783	141.141	109.602	135.622	51.9263	194.322	87.1827	171.741	73.9278	120.693	125.113	119.191
ARD_10887	vacuole membrane KMS1	13.2071	12.4819	17.7758	11.5271	14.1077	13.5823	12.4599	14.8182	16.4032	16.6826	14.5395	12.2318	14.4118	14.9801	15.202	14.3254
ARD_10888	long chain acyl- synthetase peroxisomal	27.5911	21.6209	28.8701	22.2097	27.6853	25.4917	27.3832	26.2638	37.8561	34.8515	40.1322	31.1694	34.641	21.0245	32.6505	36.8536
ARD_10889	long chain acyl- synthetase peroxisomal	20.6064	11.8666	19.0711	18.0602	20.0842	17.7318	20.3627	17.7642	23.0008	21.1912	26.3653	23.959	22.8576	16.6184	24.1838	25.0207
ARD_1089	uncharacterized protein LOC107469712	14.5172	11.1227	20.0366	24.7363	6.83206	9.29028	9.71669	5.86394	4.73762	5.05922	8.13779	8.32407	5.85472	11.1899	29.9667	17.5621
ARD_10890	long chain acyl- synthetase peroxisomal	27.1784	22.511	29.1047	26.8103	29.4169	25.219	27.0039	23.4719	35.1556	31.4584	33.2833	34.8045	28.6947	22.9725	38.7555	21.55
ARD_10891	chloride channel CLC-d	6.34311	7.17513	9.55688	9.39527	12.0903	9.15323	8.60392	9.44139	8.74642	6.87822	9.38855	8.18697	10.9481	8.01996	10.1549	6.87067
ARD_10892	chloride channel CLC-d	7.17801	7.38132	10.3065	9.55427	9.50531	8.93733	10.2773	9.72183	9.66136	7.40204	9.30159	8.67375	10.8469	8.52846	8.44221	8.16649
ARD_10893	sugar transport 13	20.5286	23.7213	31.2285	20.2911	22.9188	23.228	18.0546	23.1519	64.0667	30.8262	19.3391	15.0129	13.8251	27.9294	21.1168	16.4122
ARD_10894	pentatricopeptide repeat-containing mitochondrial isoform X1	7.17021	10.1567	9.17941	10.1768	9.49572	9.30297	9.72792	8.37989	10.5381	9.66889	11.2032	11.2843	10.4356	8.71299	10.8321	9.73648
ARD_10895	---NA---	0	1.19842	0	0	0	0	1.1085	0	0	2.12911	1.61184	0	0	1.18471	0	0
ARD_10896	probable phosphatase 2C 8 isoform X4	2.28406	3.53173	2.30413	2.21507	2.73631	2.52655	2.21473	1.65463	2.35813	3.01111	2.70758	3.15194	2.61623	2.46241	2.57686	3.08957
ARD_10897	probable phosphatase 2C 8 isoform X5	10.0042	11.486	8.84171	10.2328	11.7707	10.7695	10.7675	10.3608	11.1792	10.7676	11.1337	14.5294	11.9038	11.4475	13.0874	14.2253
ARD_10898	uncharacterized protein LOC107490686	0.513459	0.571568	1.52195	0.435068	1.09255	0.490568	0.980048	0.970528	5.22864	1.70266	0.515508	1.09302	0.251259	1.45005	0.899159	0.535431
ARD_10899	chloride channel CLC-c isoform X1	8.14549	9.98545	8.6061	9.08617	9.6358	12.4043	9.93846	9.89364	8.84619	6.65378	10.9231	11.7895	6.71359	12.3444	10.1009	13.0023
ARD_109	serine threonine- phosphatase 7 isoform X2	5.66425	3.24591	4.77648	6.59719	6.71301	7.20504	7.48544	5.46187	5.76847	6.62096	7.60396	5.20335	4.48565	5.56671	6.5665	6.04304
ARD_1090	homeobox-leucine zipper HAT22	12.481	12.47	2.40253	7.6401	3.02033	4.69542	5.72897	6.66142	3.86762	4.74582	5.03695	5.08033	2.9439	3.44092	5.33907	2.77482
ARD_10900	DETOXIFICATION 16 isoform X1	9.99168	13.1814	18.3415	11.3966	16.325	11.1322	15.4029	16.9194	49.0263	11.1851	5.22355	4.85927	11.2047	19.312	12.546	8.85092
ARD_10901	WAT1-related At3g18200-like isoform X2	0.536791	0.0997017	0.180921	0.352255	0.274779	0	0.381543	0.205893	1.72962	0.836523	0.557325	0	0.315831	0.19681	0.39136	0.146038
ARD_10902	cyclin-dependent kinase D-3-like isoform X1	4.8246	4.57851	4.45984	3.24397	4.46768	3.45551	3.93056	2.82097	3.13718	1.99266	4.41526	3.91102	2.98497	2.82327	4.17894	4.2994
ARD_10903	---NA---	0.161956	1.08461	0.507293	0.475544	0.165075	1.15022	0	0	0.174419	0.227316	1.00511	0.220251	0.298088	0.357006	0.367261	0.533318
ARD_10905	nuclear poly(A) polymerase 1	0.886061	0.781914	1.10671	0.922826	1.27286	0.695307	0.604803	0.808488	1.07991	1.41828	0.919618	1.40633	0.879019	0.905449	0.822055	1.16176
ARD_10906	nuclear poly(A) polymerase 1	1.28727	1.44546	0	0	0.643851	0	0	1.48728	0.703541	0	0.982195	0.884234	0	0	0.88742	0
ARD_10907	uncharacterized protein LOC107641181	1.07734	1.15145	1.02472	1.06445	0.796482	0.53786	1.01305	1.48746	0.924078	0.837113	0.80735	1.57649	1.18519	1.13608	0.691155	1.25922
ARD_10908	uncharacterized protein LOC107490688	2.66872	1.32477	1.81676	1.53306	0.963227	1.41502	1.61906	1.61822	1.81685	1.06924	1.68975	1.95411	2.0376	1.2674	1.53721	1.57938
ARD_10909	uncharacterized protein LOC107490688	1.2039	1.51314	1.1522	1.07475	1.2764	1.0042	1.3697	1.34046	1.12405	1.20366	1.27354	1.47313	1.93125	1.23696	1.78188	1.70132
ARD_1091	homeobox-leucine zipper HAT22	16.3192	15.9241	3.36956	9.15889	5.60014	7.49019	6.87805	10.2989	5.50311	8.90248	7.36621	6.58391	5.76023	6.23715	5.57479	5.67824
ARD_10910	uncharacterized PKHD-type hydroxylase At1g22950	5.56209	5.01948	5.92321	4.92617	4.78135	5.08736	5.92403	5.05484	6.43481	6.24434	6.97618	6.58225	6.55523	4.92604	6.46055	6.43442
ARD_10911	eukaryotic initiation factor 4A-I isoform X1	11.5567	9.91569	8.52967	12.451	5.141	4.99089	7.99553	6.03802	6.19912	5.94165	5.05872	4.55595	6.03389	9.71965	8.44948	9.30215
ARD_10912	receptor-like kinase TMK4	0.246314	0.274453	0.330997	0.40433	0.336386	1.16949	0	0.283425	0.969758	0.109127	1.0873	0.222758	1.01016	0.180579	0.178934	0.267809
ARD_10913	---NA---	6.81788	7.87382	14.1524	8.85476	6.92453	6.24204	8.18753	9.68175	13.2486	4.3281	7.73334	3.0966	12.9977	7.77767	6.65555	7.53974
ARD_10914	COMPASS component SWD1	4.54197	2.81004	5.75485	5.92184	4.94752	4.1972	4.13174	5.41952	5.89472	4.61428	5.38023	5.01638	6.99107	5.23748	4.52493	3.82906
ARD_10915	LOW QUALITY PROTEIN: uncharacterized protein LOC107487778	10.6161	10.5716	17.16	12.696	12.2696	13.4878	13.9124	14.6317	18.7323	11.415	14.8389	11.1833	18.041	12.3623	12.6087	12.1852
ARD_10916	caltractin	20.7353	22.7571	17.1973	21.5738	20.2935	23.7672	20.8822	17.8944	23.6727	25.217	23.2103	19.729	25.0895	22.8844	25.907	28.5015
ARD_10917	uncharacterized protein LOC107487780	6.89648	6.12226	7.40427	5.43493	5.58132	6.61262	7.24925	8.29941	5.89261	5.31644	7.62792	6.58893	7.34639	5.48728	6.51213	6.81554
ARD_10918	cyclin-dependent kinase inhibitor 7	3.68012	2.97352	4.00462	2.08249	2.73111	4.0119	3.72702	3.49362	6.22597	2.7083	4.29793	2.87145	6.83058	1.82166	4.4326	4.65699
ARD_10919	heat shock factor HSF24	61.4252	73.0287	57.0984	71.3519	75.3979	55.7287	48.4295	82.1409	67.7344	83.9956	29.3842	44.6993	34.0083	51.7961	74.9733	44.8125
ARD_1092	ORF-209 (mitochondrion)	10.5543	22.6579	25.0794	19.9258	25.7125	41.1334	30.1611	60.1304	62.953	163.609	27.9484	14.4033	55.3792	35.3145	10.9955	28.563
ARD_10921	uncharacterized protein LOC107647665	0	0	0.505056	1.10509	0.164401	0.286377	0.171381	0.371271	0	0	0	0.21934	0.296749	0	0.182813	0.26554
ARD_10923	---NA---	0	0.145628	0.268881	1.15287	0.133324	0.232059	0	0	0.140444	0.358729	0.101446	0.177383	0.472042	0.143776	0.14572	0.214167
ARD_10924	uncharacterized protein LOC107487781	2.31719	3.23944	2.08642	1.95678	2.35252	2.26858	2.23607	1.88569	2.39219	1.63087	2.29594	2.52585	1.58962	2.01678	2.73005	1.55696
ARD_10925	methionine aminopeptidase chloroplastic mitochondrial	5.73922	7.02643	3.41887	5.39332	5.95749	4.55617	4.41857	4.09391	5.75033	5.81653	4.34905	6.02387	2.98463	4.28513	6.39902	4.97599
ARD_10926	homogentisate chloroplastic isoform X1	9.42844	10.0638	10.7862	12.3793	12.1348	11.8268	13.0126	11.7821	10.3526	9.69053	13.9517	11.0293	12.9607	10.5145	10.4746	11.2854
ARD_10927	aspartic ase CDR1-like	1.36724	0.821705	0.699632	0.59515	0.477805	0.243924	0.555589	0.125843	1.37715	0.455639	0.833185	0.888771	0.139767	0.480376	0.696431	0.974769
ARD_10928	uncharacterized protein LOC107488442 isoform X1	3.0573	2.68845	1.84667	1.7987	0.637516	0.953772	0.983374	1.05768	1.96974	1.36486	1.78782	0.839503	1.16175	0.891858	1.28953	1.35009
ARD_10929	probable gluconokinase isoform X2	0.807705	0.300332	0.416602	0.52814	0.687164	1.07656	0.716085	0.774607	1.0138	0.927267	0.418304	0.365835	0	1.03782	0.451657	0.662784
ARD_1093	pathogenesis-related genes transcriptional activator PTI6	0	0.226529	0	0.0999202	0.415785	0	0	0	1.20101	0.136848	0	0	0.361231	0	0	0.166101
ARD_10931	uncharacterized protein LOC107488934	0.54557	0	0.551995	0.53696	0.372329	0.161845	0.290816	0.313891	0.0976667	0.243156	0.141599	0	0	1.1002	0.398046	0.445355
ARD_10932	alpha beta-hydrolase superfamily	1.0786	1.99287	1.75703	0.785639	0.774294	1.23476	0.870791	0.421446	7.0635	1.19445	0.954329	0.468427	0.518067	2.18931	1.78651	0.856645
ARD_10933	ribose-phosphate pyrophosphokinase 4	2.9915	3.92773	3.67582	3.53603	4.13813	3.898	4.16677	3.61505	3.57369	2.63818	3.41434	2.5061	4.31272	4.67791	4.57779	3.44996
ARD_10935	uncharacterized protein LOC107643326	0	0	1.14625	0.511161	1.33342	0	1.9484	0.605884	0	0.393923	0.203114	0	0	1.16248	0.313536	0
ARD_10936	aldehyde dehydrogenase family 2 member mitochondrial isoform X3	0.496258	0.727974	0.287974	0.267894	1.02046	0.664131	0.796203	0.622851	1.54665	1.41231	2.64417	1.43556	1.72482	0.272398	0.95531	1.16894
ARD_10939	homeobox-leucine zipper HAT5	0.704321	0.833162	0.39269	0.21745	0.858753	0.706376	0.376285	0.0506478	1.60476	0.399294	0.377971	0.178936	0.681359	0.386842	0.235442	1.07202
ARD_1094	DEAD-box ATP-dependent RNA helicase 20 isoform X1	7.70218	7.23	9.27099	8.86994	8.29419	8.83552	7.77525	7.23039	5.66265	6.95983	8.67528	9.62936	9.36613	5.68697	6.80035	11.0994
ARD_10940	methyl- -binding domain-containing 9	4.69512	4.28825	3.72961	5.06988	4.51923	4.70687	4.51228	4.75355	3.7317	3.98261	4.87154	6.56016	4.35717	4.03218	4.57994	4.21512
ARD_10941	uncharacterized protein LOC107490805	4.07704	3.92422	4.22203	3.46503	4.4577	3.29833	4.64251	5.0113	3.38413	6.45001	2.30852	4.65237	1.80242	2.65013	1.62389	3.0262
ARD_10942	WAT1-related At5g40240 isoform X1	0	0	0	0	0	0	0	0	0	1.98455	0.761869	0	0	0	0	0
ARD_10943	ABC transporter F family member 4	9.37	10.5926	8.0687	9.30154	10.06	11.0792	10.0101	9.29574	5.48541	6.52079	9.62566	9.06959	14.3366	7.35279	9.58035	10.4051
ARD_10944	ABC transporter F family member 4	9.75423	13.5631	10.1156	11.6697	11.3167	10.7355	15.002	11.6872	6.80716	9.74429	13.93	8.46256	20.1864	12.6132	12.2738	11.1768
ARD_10945	ABC transporter F family member 4-	13.0636	11.3197	9.91281	11.2889	11.9111	9.68977	14.5392	14.6812	8.9351	7.29322	13.7166	7.1045	10.6989	11.5161	11.1062	11.6288
ARD_10946	ABC transporter F family member 4	17.3467	14.6541	20.9848	15.0592	18.4925	15.9387	23.7754	18.9966	13.2382	17.7954	19.6462	12.6771	28.8018	13.3069	16.2288	18.9164
ARD_10947	glycosyltransferase family 64 C4	0.233781	0.52036	0.94522	0.385509	0.293714	0.254894	0.194455	0.478166	8.90637	0.665291	0.487092	0.422117	0.132667	1.16928	0.606034	0.252494
ARD_10949	RING-H2 finger ATL46	1.93919	1.51611	0.61589	3.59755	2.17028	0.859898	2.26333	2.23228	1.88181	1.39022	1.6522	3.16767	0.363269	1.49736	1.11714	0.640951
ARD_1095	DEAD-box ATP-dependent RNA helicase 20 isoform X1	8.81894	9.15836	8.04019	10.1607	6.91952	9.59884	9.30053	7.34827	7.65906	7.79453	10.8835	11.4432	10.3217	7.28175	10.1011	10.6241
ARD_10950	RING-H2 finger ATL46	2.65201	2.56822	2.01197	3.69819	1.77429	3.75004	4.0015	2.52072	2.53574	4.44763	2.83307	5.3923	1.69867	4.30814	3.04184	2.25006
ARD_10951	uncharacterized protein LOC107490798	6.75917	4.8085	9.75189	4.74667	3.67821	5.46207	7.05821	5.48931	6.67443	4.14265	5.30169	4.05624	5.2362	5.96598	4.86426	4.68102
ARD_10954	uncharacterized protein LOC107621341	1.05843	1.17933	1.06641	0.64155	0.66717	0.869796	0.347355	0.655789	0.961617	0.432656	0.697686	0.662668	0.572179	0.358128	0.886885	0.531093
ARD_10955	potassium transporter 8-like	9.20577	12.2882	7.35091	5.47576	3.50889	5.42129	4.03328	5.55539	2.75277	6.59786	3.03212	5.29288	2.7156	6.0864	6.37766	3.57898
ARD_10956	---NA---	1.0125	0.283032	0.824004	0.984462	1.02702	0.448228	0.5359	1.45751	1.64115	1.13043	0.78216	1.38058	2.44426	1.11843	0.300284	0.42106
ARD_10957	uncharacterized protein LOC107488595 isoform X1	6.39551	8.58037	11.6052	10.0147	9.53266	10.7014	9.46831	8.85644	4.42729	9.09356	5.56539	4.4151	5.80337	8.23134	8.01704	5.67499
ARD_10958	---NA---	1.79445	0.286653	0.278528	0.996781	1.03994	0.22695	0.542662	0	2.49337	1.14708	1.58403	1.04872	0	1.41595	0.913748	1.2797
ARD_10959	uncharacterized protein LOC110268985	0.772381	0.432662	0	0	0	0	2.03528	0.445239	0	0	0.296837	0	0	1.28294	0.97292	0
ARD_1096	probable LRR receptor-like serine threonine- kinase At1g06840	0.958022	1.21902	1.26699	2.11805	1.21772	0.772675	1.46225	1.36471	1.02726	0.828487	1.45988	1.48359	2.04176	0.851958	1.70932	1.4816
ARD_10962	cysteine-rich receptor kinase 10 isoform X1	1.43639	2.40957	2.16745	2.58876	2.18234	1.74064	1.46766	3.28046	0.780881	3.03846	0.83773	2.29323	1.8931	1.95337	1.42924	2.46464
ARD_10963	casein kinase II subunit beta-1	9.89454	8.57162	13.7528	10.1866	9.80693	10.3877	11.5567	10.4579	12.2485	10.0918	11.3342	9.03854	10.788	11.18	13.0521	11.7466
ARD_10964	casein kinase II subunit beta-4 isoform X1	14.3521	9.53936	10.9688	8.73395	6.75096	5.00428	8.9048	7.44087	7.60666	9.48851	5.57554	4.22916	10.7111	6.60775	6.77716	11.7143
ARD_10965	uncharacterized protein LOC107487528	29.5401	15.7335	10.0405	14.4759	21.3508	14.7097	14.396	12.9937	11.3748	47.6349	13.3382	19.9797	11.4643	14.0881	27.0535	11.0413
ARD_10966	uncharacterized protein LOC107487529	257.489	215.566	239.478	190.587	205.312	188.386	178.394	231.064	156.858	156.452	199.565	145.926	286.976	176.821	154.253	169.316
ARD_10967	uncharacterized protein LOC107640015	12.6305	9.64848	8.54388	25.9739	11.0119	7.85813	5.75279	10.6242	5.68523	7.76263	7.30498	16.1581	12.2307	8.17665	7.29584	9.63689
ARD_10968	uncharacterized protein LOC107487529	56.2877	41.5231	44.4944	53.8532	42.2108	39.0359	29.6518	43.7446	27.7702	29.8825	34.8516	35.2411	51.5589	34.0697	29.8906	32.9849
ARD_10969	uncharacterized protein LOC107487529	32.9942	23.4115	25.2257	38.3503	24.3099	21.9607	16.7717	25.2974	15.1348	17.9585	19.7965	25.2151	30.8179	19.8704	18.1071	20.5023
ARD_1097	probable LRR receptor-like serine threonine- kinase At1g06840	3.11107	3.43669	4.08908	5.43335	3.62194	2.91848	2.81375	4.26357	2.89192	3.94679	3.73613	2.78776	6.49247	3.06379	2.64035	5.29761
ARD_10970	probable serine threonine- kinase PBL19	4.31906	7.74945	6.56103	3.77056	7.66468	2.31787	2.55415	3.4737	11.1943	4.61231	3.37173	2.27253	3.24142	4.42172	3.62965	3.13086
ARD_10971	TIFY 10b	0.999019	0.635621	1.03897	2.49025	0.732506	0.551257	0.152468	0.109471	16.1205	0.308948	0.334141	0.451258	0.0819804	2.50861	2.2939	0.231804
ARD_10972	E3 ubiquitin- ligase BOI	7.03399	11.7643	5.21719	7.02204	8.46621	10.6938	11.2363	20.3666	6.70789	12.015	5.55858	8.31897	3.65506	8.36655	8.6629	3.343
ARD_10973	---NA---	0	2.06607	0	0	0	0	0	0	2.01912	0	0	0	0	0	1.35615	0
ARD_10974	decapping nuclease DXO chloroplastic	11.044	12.4723	13.4517	13.5941	13.226	13.1176	11.2064	12.248	17.5244	14.272	13.6343	13.99	17.239	12.1302	11.918	13.3926
ARD_10976	lon protease homolog peroxisomal	2.32476	1.40686	2.21035	2.19575	0.829897	1.53147	1.34959	2.20964	1.51763	1.31541	1.26193	1.64378	1.1341	1.16604	1.62694	1.06749
ARD_10977	lon protease homolog peroxisomal	1.60985	2.09507	1.52197	0.789514	0.684819	0.476832	0.999093	1.85266	1.0103	0.923784	1.25063	1.09372	1.94418	0.590992	2.1	0.440312
ARD_10978	LOW QUALITY PROTEIN: uncharacterized protein LOC107487532	1.50411	1.02301	3.42698	0.909303	0.572568	1.21745	1.54882	0.769112	1.85051	1.42853	1.08804	0.603552	1.5665	1.28448	1.06435	0.812432
ARD_10979	lon protease homolog peroxisomal	4.58021	3.79947	6.16978	3.48263	2.54752	2.6749	3.54096	4.33538	4.32677	3.24177	3.05895	2.70613	3.28678	3.15388	3.21555	2.29213
ARD_1098	pentatricopeptide repeat-containing At3g01580	1.96173	2.07696	1.94224	3.03563	2.6246	2.10733	2.48576	1.70915	1.65256	1.72393	1.97991	1.98556	2.97156	2.237	1.91249	2.46643
ARD_10980	LOW QUALITY PROTEIN: uncharacterized protein LOC107487532	3.84877	4.40993	3.70384	3.57303	3.608	3.61345	2.50558	3.93682	5.28548	3.75725	7.31923	3.62857	6.8625	6.00025	4.12747	4.72169
ARD_10981	LOW QUALITY PROTEIN: uncharacterized protein LOC107487532	0	0.196212	1.2922	0	0	0.155947	0	0.404567	0.757451	0.248964	0.27248	0	0.325963	0.193768	0.401295	0
ARD_10982	LOW QUALITY PROTEIN: uncharacterized protein LOC107487532	1.08753	0.608204	0.594477	0.264014	0.551068	0.240605	0	0.939444	1.17596	0	0.209866	0	0	0.600895	0.325446	0.453135
ARD_10984	peptidyl-prolyl cis-trans isomerase 32	2.67441	2.46669	0.746882	0.816805	0.849581	0.902757	0.491554	0.53059	1.68402	0.740485	0.359005	0.750853	0.326078	1.82599	1.0099	0.752927
ARD_10986	---NA---	1.16547	0.652002	0.320974	0	0	0.257726	0.308014	0	1.26111	0.887356	0.224731	0	0	0	0.351983	1.45965
ARD_10987	uncharacterized protein LOC107487527 isoform X2	12.7847	12.6775	8.45864	10.6546	10.9153	12.7822	11.5929	10.802	12.9394	14.378	9.7029	11.5562	9.40628	11.3245	9.5493	9.4609
ARD_10988	histone-lysine N- H3 lysine-9 specific SUVH6-like	4.79526	0.899389	6.87596	5.97045	0.831575	1.0638	4.22227	4.83906	1.05648	1.00956	0.771248	0.98297	3.86869	3.47353	0.780024	0.664917
ARD_10989	GATA transcription factor 26 isoform X2	3.71017	2.2799	4.55993	4.69649	2.99936	3.77184	3.51502	3.80132	4.33015	3.83426	3.26072	4.14849	2.91027	3.4242	3.3939	3.97371
ARD_1099	eukaryotic translation initiation factor 2 subunit beta	39.4458	39.7158	33.3395	31.2684	46.875	40.817	35.8974	39.5371	42.3568	67.4078	40.7672	50.9302	55.7158	44.6859	40.055	45.9368
ARD_10991	light-harvesting complex 3 isotype chloroplastic	0.81874	0.268124	0.478229	0.0475653	0.543799	0.128785	0.360151	0.0554129	0.309882	0	1.31548	1.82741	0	0.264553	0.0516211	0.391149
ARD_10993	DNA repair endonuclease UVH1	1.03911	1.27634	0.460065	0.283387	0.920223	0.351478	0.383009	0.164901	0.768135	0.323272	0.22385	0.242688	0.92009	0.708314	0.343605	0.987987
ARD_10995	peptidyl-prolyl cis-trans isomerase CYP23	0.25767	1.00588	0.397684	0.379263	0.394727	0.458009	0.274205	0.148264	0.692891	0.707135	0.100114	0.350058	0	0.425605	0.14367	0
ARD_10996	SPIRAL1-like 1	19.8149	21.9147	14.728	19.8843	21.6245	17.8374	25.6321	22.1436	28.9943	28.4968	24.6669	25.421	26.0206	26.3281	25.4953	26.818
ARD_10997	LEAF RUST 10 DISEASE-RESISTANCE LOCUS RECEPTOR-LIKE PROTEIN KINASE-like	1.3179	2.16187	1.95151	1.81736	1.21143	1.23714	0.963923	2.39414	1.2267	1.29532	0.59587	1.45633	0.652659	1.40921	0.960255	0.843664
ARD_10998	APO mitochondrial isoform X1	25.8017	26.3976	21.5055	20.0015	21.972	23.2743	22.9879	25.5438	18.3975	17.4643	23.7548	19.1878	23.7343	24.1403	20.4767	21.4077
ARD_10999	---NA---	0.74307	0	0	0	0	1.30427	1.55413	1.71835	0.813964	0	2.82837	1.02209	0	0	1.05296	1.27818
ARD_11	vacuolar amino acid transporter 1	27.8931	31.4822	5.08129	5.89698	5.4908	5.88428	6.24476	5.52422	6.25347	12.1988	4.2667	7.60714	3.75231	7.02047	8.63788	6.0961
ARD_110	serine threonine- phosphatase 7 isoform X2	3.95365	4.96903	6.86712	6.35484	6.37399	7.09633	9.71052	8.77318	8.72463	7.4532	7.75425	7.73239	9.97821	8.00644	8.08405	5.32639
ARD_1100	metal tolerance 4	47.5071	68.8442	65.0574	48.2314	63.5618	91.8175	73.3268	76.3657	48.2999	70.3199	73.6822	56.3499	79.4816	65.7578	70.9701	90.8975
ARD_11000	LEAF RUST 10 DISEASE-RESISTANCE LOCUS RECEPTOR-LIKE PROTEIN KINASE-like	12.7154	9.13988	8.22773	9.19752	9.22549	10.9746	9.24875	11.0268	8.25759	5.91597	9.72304	4.73936	16.4624	8.25781	9.14077	11.201
ARD_11001	LEAF RUST 10 DISEASE-RESISTANCE LOCUS RECEPTOR-LIKE PROTEIN KINASE-like	14.1268	15.5426	12.5487	8.89764	14.7968	11.3642	12.9013	10.2591	9.85076	7.27689	12.7798	6.80915	20.1986	10.0748	11.654	12.9644
ARD_11002	zinc finger BRUTUS	38.2015	37.165	31.1181	35.1757	40.4773	37.4403	29.859	46.9744	32.8533	37.8816	35.9389	37.2853	41.3908	31.6664	37.079	35.4353
ARD_11003	probable lysine-specific demethylase JMJ14	8.44639	11.2192	7.12709	7.09774	13.5385	10.2001	8.95017	10.0785	7.25012	6.81231	10.3921	8.22778	8.26438	10.4522	8.10359	9.16217
ARD_11004	LEAF RUST 10 DISEASE-RESISTANCE LOCUS RECEPTOR-LIKE PROTEIN KINASE-like	0.405758	0	0.431212	0.395927	0.41263	0.89939	0.215184	0	1.09412	0.292601	0	0.828727	0	0	0	0
ARD_11006	LEAF RUST 10 DISEASE-RESISTANCE LOCUS RECEPTOR-LIKE PROTEIN KINASE-like isoform X7	0.897469	1.1818	1.15094	0.642886	0.919272	0.508442	0.957222	0.375522	2.5405	0.975629	0.254234	0.664061	0.143359	1.3458	0.622173	0.665272
ARD_11007	LEAF RUST 10 DISEASE-RESISTANCE LOCUS RECEPTOR-LIKE PROTEIN KINASE-like isoform X8	1.35034	0.604129	0.590089	0.52457	0.821159	0	0	0	5.25619	0.812303	0.208481	0.736829	0	0	1.29199	0
ARD_11008	LEAF RUST 10 DISEASE-RESISTANCE LOCUS RECEPTOR-LIKE PROTEIN KINASE-like isoform X8	0.63105	0.761263	0.261595	0.415345	0.377752	0.234331	0.224667	0.544558	2.36893	0.137061	0.369268	0.498908	0.181762	0.231123	0.338917	0.427323
ARD_11009	LEAF RUST 10 DISEASE-RESISTANCE LOCUS RECEPTOR-LIKE PROTEIN KINASE-like isoform X3	0	0	0.409866	0	0.120419	0.104597	0.188018	0.135072	1.25939	0.307206	0.0457809	0	0	0.387023	0.316171	0.0954614
ARD_1101	ubiquitin-conjugating enzyme E2-17 kDa	72.2698	74.2889	68.1554	66.3763	96.1196	74.0583	89.3876	90.4767	84.0025	137.941	110.392	149.596	135.885	86.736	89.9099	101.763
ARD_11011	LEAF RUST 10 DISEASE-RESISTANCE LOCUS RECEPTOR-LIKE PROTEIN KINASE-like isoform X1	0.0390302	0.0868991	0.308821	0	0.200435	0.0348011	0.041714	0	1.1297	0.100821	0.0304742	0	0	0.171472	0.0833015	0.0633295
ARD_11013	uncharacterized protein LOC107490400	4.10914	2.43479	3.0383	3.15021	4.32781	2.9673	3.41634	5.02437	3.03863	3.523	3.79189	4.1868	3.01397	4.10058	3.72231	2.10586
ARD_11014	BEL1-like homeodomain 2	20.4613	16.2512	24.6788	17.0998	17.6439	18.5354	24.3201	24.7684	18.8591	19.6208	17.1266	15.5552	17.4593	14.7728	13.0084	14.0418
ARD_11017	NASP-related sim3	54.4826	58.2004	56.5056	62.6758	64.4293	72.6735	70.22	72.6993	62.5477	91.8492	74.374	71.8097	91.2285	67.2003	66.9901	73.6696
ARD_11018	---NA---	24.0149	26.9973	19.908	22.6209	39.2626	33.8234	32.2275	35.7301	26.3632	47.313	43.6417	51.9705	26.1126	24.7893	21.24	23.7249
ARD_1102	ubiquitin-conjugating enzyme E2-17 kDa	129.41	128.536	101.327	119.106	212.511	155.318	205.649	202.251	197.653	220.78	282.277	381.241	302.375	160.231	132.976	203.526
ARD_11020	uncharacterized protein LOC110281445	1.32319	1.30079	1.80087	0.766871	0.637958	0.415816	0.747288	1.25385	1.0863	1.8568	1.27358	0.527865	0.682345	1.62609	0.677101	0.507507
ARD_11021	histone-lysine N-methyltransferase SUVR5 isoform X1	4.05765	4.46359	2.33084	3.23473	2.60933	2.13515	3.29012	2.41869	3.98446	3.05053	2.40347	1.06	3.37237	4.08192	2.41122	2.54132
ARD_11022	histone-lysine N-methyltransferase SUVR5	2.6961	2.74959	1.91539	2.14488	2.16472	1.89604	1.94552	1.97386	2.49341	1.47578	1.63714	0.981443	1.99918	2.93633	1.61241	2.6918
ARD_11023	uncharacterized protein LOC107487906	0.216153	0	0	0	0.439319	0	0	0	0.933023	1.25771	0	0	0.409723	0.715696	0.251822	0
ARD_11024	STS14 -like	0.68127	1.80298	1.63291	0.838535	1.56974	1.13705	0.544878	1.07789	3.10929	1.7013	0.729601	0.808733	0.449822	1.31119	1.39401	1.11149
ARD_11025	BEL1-like homeodomain 2	21.2412	15.1466	24.5696	17.4711	20.2602	21.1484	21.2323	27.2039	15.5698	20.3099	17.692	19.8683	17.7227	16.3795	17.4693	17.8844
ARD_11026	uncharacterized protein LOC107605009	0	0.223187	0	0.390014	0.609664	0	0.21195	0.230011	0.430966	1.15036	0	0.272031	0	0.220433	0	0
ARD_11027	uncharacterized protein LOC107487914	5.87292	5.46317	4.19539	3.11906	5.29417	5.46164	6.40684	6.08917	8.24093	6.78193	6.59211	7.35008	5.27788	6.73886	5.78717	5.35678
ARD_11028	uncharacterized protein LOC107487913	1.45074	0.73555	1.08708	0.905685	0.134666	0.117201	0.982304	0.303553	0.283752	0.725399	0.204937	0.179191	0	0.290481	1.91485	1.08187
ARD_11029	wall-associated receptor kinase-like 14 isoform X1	2.72232	4.54359	5.00923	2.88167	6.13148	3.56036	4.35243	7.57795	16.64	6.94577	2.54405	2.05451	3.81351	9.13566	5.1843	3.01258
ARD_1103	ubiquitin-conjugating enzyme E2-17 kDa	475.646	470.66	371.377	428.317	869.236	603.819	742.462	833.652	842.781	1229.77	1199.95	1933.42	1603.13	625.805	558.128	826.829
ARD_11030	DA1-related 1 isoform X2	1.85666	1.56052	2.46042	3.40212	1.72648	2.62597	3.40184	2.11335	1.98891	1.33518	2.33109	3.5033	3.28395	1.14913	3.27886	2.14236
ARD_11031	probable acyl-activating enzyme peroxisomal	28.5446	18.5524	14.1747	14.6679	16.6045	14.44	16.5963	21.5229	17.6501	20.1326	11.713	15.075	16.3938	14.4304	17.4984	17.7795
ARD_11032	11-beta-hydroxysteroid dehydrogenase-like 5	481.571	550.884	501.597	404.312	499.942	638.067	688.489	856.411	334.091	930.191	524.96	756.594	508.891	827.633	533.849	480.094
ARD_11033	isoleucine--tRNA cytoplasmic	9.35241	7.40611	10.1533	11.4334	7.0899	7.8493	8.26189	10.6896	6.1122	6.77475	8.09589	8.80453	6.28089	9.15839	9.22338	6.66043
ARD_11034	isoleucine--tRNA cytoplasmic	9.58871	8.71402	12.5341	12.24	7.92574	8.60508	10.002	9.78374	8.1072	5.87082	7.51349	8.22076	10.5532	10.5608	9.99814	7.84154
ARD_11035	exosome complex component RRP45A isoform X4	9.97958	10.9308	10.8723	12.4195	8.87049	9.18367	10.8175	11.2879	8.98483	9.7012	9.68269	9.92175	9.83159	10.4702	9.41421	11.5424
ARD_11036	isoleucine--tRNA cytoplasmic	8.57472	9.28867	12.5469	11.8578	8.1753	9.18864	10.192	9.46745	9.6866	7.49629	9.3973	7.91789	9.29505	9.37544	9.10687	8.98364
ARD_11038	magnesium-chelatase subunit chloroplastic isoform X2	1.07398	1.12617	1.39833	1.47193	0.5097	0.737116	0.684884	0.380186	0.641631	0.553507	0.387399	0.531322	0.315513	1.04292	1.1579	0.769092
ARD_11039	magnesium-chelatase subunit chloroplastic isoform X1	1.23185	1.32725	1.11227	1.64528	0.522797	1.30852	0.6066	0.719866	0.69121	0.773005	0.504328	0.582423	0.464369	1.15904	1.13699	0.538107
ARD_1104	60S ribosomal L10 isoform X1	463.234	414.059	631.624	273.084	789.245	603.455	529.879	645.641	655.027	1158.82	569.107	483.385	573.484	629.769	609.091	711.302
ARD_11040	AP2 domain class transcription factor	0.065737	0	0	0	0.0674019	0.0585568	0	0	3.8798	0.69135	0.102507	0	0.114461	0.0722562	0.355311	0.107002
ARD_11041	cytochrome P450 chloroplastic	7.81927	7.90337	6.9229	6.94957	7.0419	7.40011	6.35943	6.6728	6.3499	6.20672	7.30003	7.52201	10.2705	3.55226	5.10492	6.85803
ARD_11042	cytochrome P450 chloroplastic	5.71111	5.762	4.77852	4.66265	5.00381	6.3445	4.73012	5.52241	4.28531	3.77568	5.50512	6.49944	7.62612	2.58592	3.97562	6.15352
ARD_11043	scarecrow 3	2.30277	1.35788	2.85702	1.94833	1.41678	4.03917	3.20031	2.51346	2.71978	4.86974	2.79972	3.2244	2.6044	2.48457	3.53767	2.42151
ARD_11044	RNA-binding 8A-B	104.716	104.575	96.2006	78.6347	102.085	104.507	93.8961	98.9148	101.776	126.221	118.194	109.912	128.918	100.563	97.923	98.8579
ARD_11045	light-mediated development DET1 isoform X1	13.9659	12.5967	9.372	10.6742	12.7639	12.8977	10.6	10.2951	9.03274	10.0831	14.2939	11.4751	12.2583	9.82136	11.8794	12.8814
ARD_11046	uncharacterized protein LOC107488379	12.3545	9.17466	14.0972	7.98556	9.00626	13.0213	11.2807	9.79286	8.8393	11.6622	11.8782	8.37625	6.5839	11.8455	15.3803	9.61133
ARD_11047	Rieske (2Fe-2S) domain	3.9755	2.55252	7.28616	3.07555	4.43146	6.53307	5.89958	3.32722	5.95885	4.60202	5.99392	5.72675	7.14463	6.10077	7.49179	4.34229
ARD_11048	---NA---	35.7938	42.3079	68.7901	41.3137	44.0232	51.0306	32.3315	32.1991	40.5712	49.9627	51.3839	37.1309	58.9487	30.4926	46.7115	37.7713
ARD_11049	THUMP domain-containing 1 homolog	27.4841	27.893	31.2221	22.6352	32.1563	37.0922	31.8081	26.188	32.2552	28.849	36.9108	26.2241	41.6126	24.9944	27.5832	33.3271
ARD_1105	NETWORKED 4A	0.904077	1.13222	0.446822	0.297884	0.425625	0.470258	0.241576	0.433409	0.484564	0.34027	0.264727	0.255155	0.0645536	0.330977	0.361555	0.244449
ARD_11050	hexokinase-3	15.284	18.3758	23.3264	14.7761	18.4678	22.3075	17.5517	21.476	19.8658	17.2842	21.9661	15.5397	26.0069	16.725	15.8827	16.4379
ARD_11051	porphobilinogen chloroplastic	7.16297	7.61373	12.2821	6.03053	9.3493	8.43155	8.65835	10.2458	8.92168	9.70848	8.49292	9.09016	11.3006	7.9366	7.27594	6.8528
ARD_11053	uncharacterized protein LOC107488382	0.510712	1.0014	0.956029	0.481306	0.625039	0.564101	0.754297	1.00728	0.57324	1.15108	0.342059	0.428117	0.827294	1.76217	0.979274	0.827225
ARD_11055	ATP-dependent Clp protease ATP-binding subunit chloroplastic	7.06536	6.16534	7.3279	5.79168	4.88749	4.93917	7.05908	5.10613	5.78449	4.30055	4.74121	4.66514	6.19838	6.94046	3.10157	5.125
ARD_11056	cleavage and polyadenylation specificity factor subunit 1 isoform X1	2.46061	2.24396	3.12878	3.34195	2.30826	3.10045	2.7591	2.61901	2.78709	2.34183	3.29234	2.5261	3.75315	2.37872	2.72854	3.01737
ARD_11057	---NA---	0	1.42608	0.35451	1.54173	0.322121	1.12623	0.672815	0.366998	0.689952	0.492499	0.981641	0	0.63404	0.352302	1.55839	0.533236
ARD_11058	uncharacterized protein LOC107470182	0.26359	0.183373	0.357522	0.390975	0.744787	0.411392	0.38747	0.26536	1.55378	0.211933	0.30881	0.0892577	0.901014	0.759823	0.841404	0.427386
ARD_1106	---NA---	0	0	0	0	0	0	0	0	1.91561	0	0	0	0	0	0	0
ARD_11060	---NA---	0	0	0	1.04159	0.546762	0	0	1.25845	0	0	0.416917	1.49543	1.17923	0	0	0.927828
ARD_11061	embryo-specific ATS3B isoform X1	87.23	81.8019	45.5281	80.4053	44.6694	42.5473	29.923	26.8196	66.2607	55.1712	29.8011	50.5672	24.3142	46.4257	53.3008	40.9343
ARD_11062	uncharacterized protein LOC107610304	2.04782	0.713756	1.5797	1.75839	0.784311	0.796276	0.681039	1.17832	1.10131	0.526562	1.29299	1.91262	1.15513	1.55027	0.713329	1.04942
ARD_11063	uncharacterized protein LOC107489676	1.17785	1.38093	1.85773	1.83204	1.1895	1.7265	1.7099	1.5487	2.11803	2.25528	1.98899	2.07894	2.57104	1.75477	1.46868	1.97518
ARD_11064	DEAD-box ATP-dependent RNA helicase 7	531.578	389.427	428.135	351.105	343.666	432.298	386.783	504.016	311.321	409.115	355.881	327.891	454.77	322.516	303.119	380.111
ARD_11065	---NA---	8.29798	6.28738	2.50991	1.87961	1.78475	1.18192	1.41598	0.668376	3.20769	1.65534	1.42203	1.4634	1.89697	1.91634	1.35689	0.812079
ARD_11066	AT-hook motif nuclear-localized 6	1.72943	2.23428	2.70887	2.68782	1.65024	2.58919	1.91511	1.66997	3.24344	1.98376	2.55705	2.46784	3.0051	1.7973	2.98732	2.65324
ARD_11067	probable ribosomal mitochondrial	3.07028	3.08319	4.51089	2.40895	2.46878	2.61912	2.78281	1.95821	2.50376	2.61957	2.68466	2.4862	1.9968	3.99463	2.73479	2.868
ARD_11068	enolase	6.02361	12.8163	1.55897	2.00213	3.39994	1.92909	2.02259	0.467253	4.43062	2.85088	2.26883	1.83543	3.65728	2.82709	1.68436	3.08537
ARD_11069	enolase	4.54538	7.90587	1.36862	1.10564	2.87354	1.33132	1.32945	0.286573	1.737	1.38832	1.35956	1.85712	1.62302	1.30024	0.739155	1.41833
ARD_1107	pentatricopeptide repeat-containing chloroplastic	5.09804	3.71377	4.4555	3.88523	5.38373	4.84084	4.93423	6.14023	5.48979	6.09601	5.60236	6.27889	5.51834	4.24053	4.69009	6.01611
ARD_11071	probable aminotransferase ACS12	4.61564	3.79525	2.42715	2.90672	3.9619	3.74027	3.05009	2.65512	3.34439	3.60792	2.62645	5.05417	2.70199	2.40275	3.13578	4.5587
ARD_11075	13-hydroxylupanine O-tigloyltransferase	0.133964	0.14922	0.469426	0.198156	0.137346	0.119326	0.142983	0.308284	2.01267	0.440643	0.208882	0.181644	0.700269	0.441763	0.144904	0.218089
ARD_11076	13-hydroxylupanine O-tigloyltransferase-like	0	0	0	0.269332	0	0.24551	0	0.639181	0.300085	0	0	0	1.08428	0	0	0
ARD_11077	uncharacterized protein At2g17340	5.34027	5.32797	6.42317	6.98752	5.38676	5.86633	6.05738	5.39486	6.49119	6.53317	5.59529	6.35118	5.78672	6.32912	7.30932	6.75774
ARD_11080	---NA---	1.00482	0	0	0	0	0	0	0	0	0	0	0	0	0	0	0
ARD_11083	---NA---	0.857673	0	0	0.807888	0	0	0	0	0	0	0	1.18115	0	0	0	2.96561
ARD_11085	DEAD-box ATP-dependent RNA helicase 5	160.524	116.193	163.222	120.475	88.6944	105.04	122.174	160.157	98.5586	97.2317	99.1728	79.1874	130.042	111.479	89.9532	156.215
ARD_11086	disease resistance RPM1-like	0	0	0.456645	0	0	0	0	0	1.10578	0	0.113941	0	0	0	0.16514	0.241213
ARD_11089	disease resistance RPM1-like	0.955296	0.87209	0.335276	0.545906	0.567024	0.295139	1.74315	0.789057	0.524641	0.777259	0.411778	0.497354	0.910434	0.779593	0.335496	0.911232
ARD_1109	E3 ubiquitin- ligase UPL5 isoform X1	5.67438	6.41359	7.26059	7.37901	7.28066	7.3382	7.88971	7.07596	6.82109	6.58432	6.43867	7.00188	6.52383	7.9787	7.67529	6.41047
ARD_11090	disease resistance RPM1-like	0.200853	0.121907	0.232675	0.054232	0.244122	0.0162933	0.0586031	0.126043	1.15397	0.116331	0.114179	0.197768	0.278569	0.0601282	0.13505	0.177326
ARD_11092	uncharacterized protein LOC107487146 isoform X1	3.97737	3.90391	4.52492	4.21616	3.51153	4.13497	5.51946	4.70545	3.49684	2.89352	4.19398	4.69916	5.21711	4.46887	5.07592	4.22121
ARD_11093	DEAD-box ATP-dependent RNA helicase 5	127.367	95.6739	129.401	99.5551	69.4839	83.5567	111.347	129.121	82.3319	74.3141	75.3278	56.116	110.067	96.5228	73.2008	113.704
ARD_11094	disease resistance RPM1-like	0.187465	0	0.197915	0	0	0	0.198965	0	1.01042	1.33826	0	0	0	0	0.215296	0
ARD_11099	disease resistance RGA4 isoform X2	1.50152	1.37046	0.140929	0.133863	1.53274	0.242568	0.145209	0.157091	0	0.376585	0	0	0.247611	0.751715	0.152804	0
ARD_111	MLO 8	0.655453	0.821623	0.908255	0.968363	0.587442	0.875273	0.786466	1.13131	2.46326	0.435539	0.638249	0.444576	0.863945	1.80198	1.07125	0.80172
ARD_1110	transcription factor MYB111	0.9157	0.102052	0.926748	0.450602	1.49977	0.814915	0.78096	0.737583	0.0983583	0.489957	0.356483	0.248513	0.161827	0.906534	0.400982	0
ARD_11100	uncharacterized protein LOC107487115	30.7083	34.1116	27.7144	29.2396	33.1809	33.1391	30.2011	33.1801	18.9025	41.004	22.3279	36.2916	30.2746	27.4816	30.4078	32.6326
ARD_11101	probable methyltransferase PMT20 isoform X1	0.289301	0.971035	0.318444	1.40301	0	0.511821	0.917553	0	0.62604	0.440007	0.446311	0.394847	0	0	0.6983	0
ARD_11102	uncharacterized protein LOC107487115	26.0133	30.0427	26.7904	20.87	26.6076	27.6751	27.6045	26.4618	19.0092	32.0052	18.7023	24.2952	20.1893	19.8082	26.8197	23.9906
ARD_11103	ATP-dependent Clp protease proteolytic subunit chloroplastic	14.0799	11.4551	10.7486	12.6703	7.19796	11.9464	9.93334	8.01041	9.13872	9.33962	9.64806	8.94267	7.27029	10.7891	8.75906	9.28743
ARD_11104	probable methyltransferase PMT20 isoform X1	1.07161	0.854186	1.11451	0.299872	0.624466	0.407832	1.30182	1.05714	1.48332	0.640739	0.59406	0.208134	0.280353	0.337376	0.172803	0
ARD_11105	RINT1 MAG2	4.34364	5.12579	4.45946	5.47956	5.83776	4.77697	5.46776	4.99734	5.06431	4.33023	3.36327	2.76276	4.9026	7.93951	5.89707	4.15389
ARD_11106	uncharacterized protein LOC107642410	2.07231	0.770231	1.29513	2.14878	0.823742	1.53555	0.735579	1.45734	0.495088	1.09547	0.716221	1.25072	1.44383	2.02761	2.2952	1.50804
ARD_11107	ankyrin PH and SEC7 domain containing secG	4.8021	7.43357	5.15958	6.52295	6.00227	4.67673	5.92728	3.3874	2.16818	4.32769	5.52977	2.73804	2.5558	6.65733	5.95053	7.90003
ARD_11108	probable polyamine transporter At1g31830 isoform X1	35.5132	29.7477	24.4552	22.8997	21.6993	23.3777	22.8561	26.4862	28.8442	34.0328	26.8342	32.5347	27.7129	20.2822	17.063	22.0932
ARD_11109	RINT1 MAG2 isoform X1	3.12978	3.68293	3.88852	3.84583	4.8459	3.20953	3.40482	3.87291	3.48439	3.94159	2.94771	3.36212	2.97046	4.80232	3.62686	2.88135
ARD_1111	---NA---	0	0	0	0	0.283027	1.48312	2.6591	1.60897	0.906511	0.844913	0.862327	1.90599	1.09272	1.23509	1.0068	0
ARD_11110	uncharacterized protein LOC107487111	1.76281	2.65253	2.54363	3.42183	3.65609	3.31902	4.3974	3.15492	3.32375	2.64518	2.6262	2.96251	2.1198	3.08291	3.19515	2.4347
ARD_11111	disease resistance RGA4 isoform X2	1.11525	0.711266	0.166154	0.311933	0.649654	0	0.169304	0.183368	0.171564	0	0	0	0	0.351172	0.180403	0.524477
ARD_11112	disease resistance RGA4 isoform X2	3.34574	0.889083	1.82769	1.24773	1.94896	0.8487	1.01583	1.10021	1.54407	0	0.988884	0.866599	1.46401	2.10703	0.721612	0.524477
ARD_11113	replication A 70 kDa DNA-binding subunit E	1.78655	1.37736	0.922201	0.752319	1.17217	1.15502	1.38484	0.744471	1.67233	0.768674	1.46275	0.647463	1.90323	1.17339	0.830701	1.16065
ARD_11114	disease resistance RGA4 isoform X2	5.16575	4.56153	2.97239	2.11211	1.92874	2.16544	2.01327	1.87889	3.23389	0.818638	1.46906	0.741812	1.05968	2.70403	0.325446	0.90627
ARD_11115	disease resistance	6.66694	5.21198	4.64638	5.41738	5.33917	6.57496	2.92984	2.77454	3.54927	3.07012	2.65693	3.52403	5.21401	5.55809	3.14084	3.76299
ARD_11116	disease resistance RGA4	2.57606	2.01058	2.05547	3.07197	1.51631	1.62427	1.71434	1.62192	1.90784	1.83887	1.15238	1.87366	1.66778	1.77229	1.97197	1.01581
ARD_11117	disease resistance RGA4 isoform X1	1.06781	0.524348	0.433436	0.683316	0.548627	0.168066	0.134312	0.361336	0.100974	0.242169	0.0245314	0.0425375	0.160892	0.758706	0.434103	0.458215
ARD_11118	cyclops	7.11946	6.78682	10.48	7.08395	8.66372	8.38577	6.50612	7.35864	8.60923	5.29509	6.82292	4.66212	7.54056	7.22751	6.83035	7.06644
ARD_11119	disease resistance RGA2-like	0	0.563538	0	0.481144	0.50467	0	0	0.579808	0	3.39561	0	0	0	0	0	0.853005
ARD_11121	probable methyltransferase PMT20 isoform X2	0.393637	1.09919	0.625877	0	0.600651	0.174536	1.04404	0.453141	2.54688	0	0.457276	0	0	0.434247	0.908397	0
ARD_11123	probable methyltransferase PMT20 isoform X1	0.489448	1.22813	1.12985	0.480521	0.25003	0.76142	1.04203	0.844874	1.97376	0	0.760931	0.332402	0.440294	1.07773	0.680056	0.200522
ARD_11124	phosphoribulokinase, chloroplastic	18.6355	3.9083	0.0756185	0.126813	0	0.0228672	0	0.147458	0.0274653	0.262552	0	1.18023	0	0.084429	0.244616	0.0415262
ARD_11128	growth-regulating factor 3	141.577	129.211	159.709	130.917	156.245	242.521	150.177	146.8	179.333	207.097	247.547	149.014	212.206	124.294	127.002	237.148
ARD_11129	growth-regulating factor 3	198.826	192.4	253.565	198.869	234.638	327.054	250.472	209.65	298.89	286.285	335.144	214.951	277.817	179.84	218.466	325.562
ARD_1113	microtubule-associated 70-5-like	0.563643	1.66533	1.39146	1.38531	0.49968	0.815095	1.01881	0.782634	0.499682	1.75969	0.167103	0.184205	0.56046	1.55745	1.54107	0.314632
ARD_11130	plastidal glycolate glycerate translocator chloroplastic isoform X1	1.1005	0.784152	0.959908	1.17423	1.67231	0.981078	0.564428	0.709069	1.60476	0.969713	1.20263	0.357872	1.2113	0.773685	0.659238	1.07202
ARD_11131	plastidal glycolate glycerate translocator chloroplastic isoform X1	2.4022	1.80589	2.03808	2.01466	2.34074	0.856105	1.53887	0.829196	3.9947	1.65166	2.29503	1.62824	1.35497	1.386	2.07171	1.36762
ARD_11132	histone-lysine N-methyltransferase ASHR2	5.17354	6.28017	5.35828	1.82597	1.34495	1.30633	2.55364	1.68815	3.31587	5.3193	3.06853	0.942597	2.43608	3.73572	3.27368	4.65684
ARD_11134	secretory carrier-associated membrane 4 isoform X2	0.247177	0.19653	0.104604	0.069821	0.0725513	0.0314892	0.113237	0.0406266	1.0219	0.0454957	0	0.0956641	0	0.155115	0.0376146	0
ARD_11135	hypothetical protein PHAVU_002G131300g	111.844	69.9368	107.684	102.773	102.94	93.5408	82.1518	106.508	73.3319	96.5904	109.694	96.924	89.7952	70.7615	91.1747	89.9764
ARD_11136	cyclin-dependent kinase F-4-like	272.013	219.867	313.388	253.637	235.361	251.97	233.076	268.519	219.377	264.64	296.108	231.836	293.388	202.604	228.461	217.897
ARD_11137	acyl- -binding	53.232	38.9148	45.4378	24.6301	44.369	39.5962	34.7684	36.9367	90.8683	125.172	18.9192	46.3623	17.8138	82.802	51.933	36.2957
ARD_11138	26S proteasome non-ATPase regulatory subunit 13 homolog B isoform X1	411.905	303.346	342.4	268.785	278.033	317.409	304.699	323.078	325.165	456.208	363.94	308.463	442.773	278.026	275.133	422.942
ARD_11140	disease resistance RGA2-like	1.19424	1.477	1.47271	0.885678	1.12478	0.857974	0.780218	0.610674	2.70213	1.74996	0.544097	0.449336	0.340228	0.983586	1.27085	0.699257
ARD_11141	LOW PSII ACCUMULATION chloroplastic	4.35458	2.13912	0.548515	2.89552	1.95155	1.85486	2.03473	1.40342	0.375345	1.72549	1.48547	2.36968	0.645586	0.192042	1.19227	1.14882
ARD_11142	disease resistance RGA4	1.41388	1.444	1.42456	0.843631	0.995882	0.777693	0.476551	0.557076	1.63905	1.38302	0.469286	0.262232	0.657042	0.807903	1.00329	0.407593
ARD_11143	UDP-glycosyltransferase 73C5-like	6.46342	10.3827	24.8058	15.8323	23.5054	11.5745	14.3774	11.6643	18.6189	20.7822	11.6687	9.0409	21.1143	20.4172	17.7448	25.4782
ARD_11144	UDP-glycosyltransferase 73C5-like	11.8483	19.5163	47.337	30.7693	43.2994	22.792	30.2484	21.0375	48.082	41.9401	20.8362	11.4837	56.6386	43.2039	24.8431	45.171
ARD_11145	transcription initiation factor TFIID subunit 1-like	38.6033	29.4302	27.2813	49.2817	36.1204	32.716	26.2422	36.1679	19.3829	24.7661	39.4455	29.737	47.7988	33.7385	33.4378	38.2325
ARD_11146	transcription initiation factor TFIID subunit 1-like	45.0968	35.5201	38.8307	51.8514	41.4247	40.4659	34.8244	39.5099	28.8062	27.2674	45.8438	29.2136	57.8519	39.2414	38.0002	46.6917
ARD_11148	---NA---	1.58182	2.02038	4.36488	0.660402	2.06572	2.20244	1.6762	0.520366	3.4152	0.330774	1.04863	1.53947	3.44414	1.9957	2.90999	1.12439
ARD_11149	uncharacterized protein LOC107487147	0.945586	1.35619	3.20567	1.85483	0.965333	1.44036	2.29936	0.932749	4.50532	1.11693	0.944421	1.10132	1.22419	2.08285	1.6622	1.55194
ARD_11150	---NA---	0	0	0	0	0	0	0	0	0.853044	0	0	1.07084	0	0	2.22517	0
ARD_11151	formin 14 isoform X1	2.63727	1.82787	2.68141	2.51836	2.75899	2.49735	1.88051	2.7148	1.6358	2.33608	3.16363	3.35181	2.20203	1.95557	3.47901	2.80994
ARD_11152	formin 14 isoform X3	7.35102	6.56024	8.75929	6.42038	6.21474	7.06909	6.93791	7.41868	6.59146	6.62079	7.44515	7.53295	9.24509	7.13877	7.43675	6.67986
ARD_11153	pentatricopeptide repeat-containing At1g31920 isoform X1	2.18097	1.04336	1.31986	0.746519	0.901267	0.509229	0.93757	1.07872	1.13543	2.18465	0.828383	1.07632	0.864817	1.1635	0.64675	1.02299
ARD_11154	vacuolar sorting-associated 25	2.62732	2.96411	2.98025	2.70278	3.42854	2.69121	1.70784	1.14377	2.81613	1.69277	1.21996	0.721413	1.51921	2.02755	3.40416	2.64888
ARD_11155	ENHANCED DISEASE RESISTANCE 2 isoform X2	24.6039	33.7908	29.181	18.6007	16.0921	15.6381	16.095	15.8468	25.8323	13.9411	14.8907	8.92005	15.8674	16.589	18.0844	12.8635
ARD_11156	ENHANCED DISEASE RESISTANCE 2 isoform X2	22.1797	22.6926	15.7083	15.1044	12.4143	10.2028	10.025	9.2029	17.7954	11.0712	11.1116	7.27039	12.7556	12.2408	12.5806	6.85836
ARD_11157	ENHANCED DISEASE RESISTANCE 2 isoform X1	21.1336	20.2433	15.0761	16.4127	13.9851	13.7988	11.271	13.3897	15.2921	11.5968	13.6602	9.63522	12.8304	13.892	10.2266	9.77088
ARD_11158	---NA---	0.829703	0	1.06391	0	0.826208	0.727364	0	0	0.910379	0	0	0	1.93156	0	0	0
ARD_11159	transmembrane 45A	4.03478	4.91348	4.10606	3.7034	2.90306	2.81238	2.90869	2.1118	9.14436	3.30773	3.50589	2.57885	3.22726	3.36432	3.54799	2.71847
ARD_1116	CASP 2B2	2.71953	1.42471	1.74114	1.18573	1.51971	0.784484	0.854821	0.598183	0.77174	1.29217	0.749384	1.62547	0.343123	0.658899	0.939356	0.454294
ARD_11160	MOB kinase activator-like 1B isoform X1	27.1762	25.9128	30.0384	17.9839	21.6819	32.0274	32.959	26.2376	34.7491	30.2745	34.6259	29.4005	34.7931	27.9452	21.0607	29.6538
ARD_11161	protein PAM68, chloroplastic	30.8969	28.2373	26.4681	23.9503	23.5114	27.5778	30.7041	29.0505	27.5088	70.2029	31.0114	52.3136	33.8162	26.9681	32.7196	52.8251
ARD_11162	extra-large guanine nucleotide-binding 3-like	9.54782	8.85768	8.37157	9.55029	9.30608	8.03707	7.8513	9.06539	28.2799	8.32147	12.6289	9.49163	14.0331	8.7523	8.79323	12.7249
ARD_11163	uncharacterized protein LOC107487099 isoform X1	11.0338	12.0812	8.99509	9.83326	8.09423	10.5024	10.8191	12.2548	8.57323	13.3099	8.80047	14.3552	11.0595	10.4354	9.32102	13.8703
ARD_11164	UPF0195 At1g68310 family	27.7851	34.2734	39.0302	28.9061	56.4045	41.7937	42.1116	41.3721	53.0337	44.9071	53.136	43.0956	59.7327	35.1793	39.5193	46.9478
ARD_11165	IQ-DOMAIN 31	1.81944	1.84905	2.2711	2.41196	1.88639	1.9434	2.26878	1.59876	2.10207	1.62054	1.78088	1.66786	2.25357	1.88685	1.97927	2.13234
ARD_11166	---NA---	0	0.834882	0	0	0	0.652134	1.55413	0	0	0	1.13135	0	0	0	0	0
ARD_11167	uncharacterized protein LOC107489189	33.3593	40.4492	24.3605	40.5091	31.6843	37.0865	30.1189	33.1021	22.4071	37.1776	29.2483	47.3381	23.0779	28.6682	37.5039	36.5779
ARD_11168	probable serine threonine- kinase PIX7	8.70246	11.2906	11.3471	10.8259	10.0384	11.6821	12.255	9.39191	8.68279	8.22371	12.4902	10.6094	10.5149	10.9898	13.738	12.4979
ARD_11169	---NA---	0	1.02187	0	0	0	0.401719	0	0.525709	0.495718	0	0.34949	0	0	0.505115	0	0.771302
ARD_11170	---NA---	56.8232	76.0255	62.1229	80.2602	118.204	104.182	106.703	111.481	121.124	121.977	120.673	149.475	104.379	79.3181	124.32	59.3607
ARD_11171	ATP-citrate synthase alpha chain 1	2.26174	3.56262	4.39382	3.53463	2.71673	2.63876	2.57913	2.69222	11.3035	2.6877	1.94457	2.22149	2.18807	4.11626	2.37478	2.79694
ARD_11172	ATP-citrate synthase alpha chain 1	3.82683	3.15432	5.5309	3.33731	3.36666	3.23366	2.91991	3.3166	16.0431	3.36142	1.78398	2.08791	3.25845	4.69582	3.46509	2.50302
ARD_11173	Retrovirus-related Pol poly from transposon TNT 1-94	1.09929	0.857921	0.56081	0.75621	0.337196	1.07541	0.702531	0.632499	0.236318	0	1.28261	1.19404	0.785403	0.241968	0.850068	0.17988
ARD_11174	Retrovirus-related Pol poly from transposon TNT 1-	3.41951	1.17667	2.29251	2.04464	1.86679	3.7253	2.22675	1.51471	2.27471	3.5453	2.64048	2.87007	2.55224	1.74373	3.13536	3.06602
ARD_11175	Retrovirus-related Pol poly from transposon TNT 1-94	2.08398	1.23994	0.861554	1.49843	1.2762	1.48119	1.03444	0.639556	1.79393	0.191964	1.40275	2.83208	1.26186	0.45909	1.40142	2.28126
ARD_11176	---NA---	2.26739	0.90384	0.67639	1.26812	0.495224	0.718887	0	0.745614	1.22093	0.227316	0.628193	1.10126	0	0	0.550891	1.06664
ARD_11177	uncharacterized protein LOC107488795	5.86771	5.54804	3.1981	3.6608	6.81543	3.55163	1.95082	3.24829	4.57214	2.52946	2.89328	3.30136	1.72468	2.79805	2.85788	3.23975
ARD_11181	uncharacterized protein LOC107470543	1.87951	0	0	1.1924	1.25401	0	0	0	0	0	0	0.860495	0	0	0	0
ARD_11182	uncharacterized protein LOC107459480	0	0.320275	0	0.140678	0	0.127497	0.152634	0	0.154468	0.397884	0.111448	0.780324	1.56849	0	0	0
ARD_11183	ubiquitin-40S ribosomal S27a	18.2214	24.7276	28.9297	28.1545	31.3503	28.0443	25.3609	24.5902	41.6153	36.9974	31.6718	45.7644	24.9389	22.6719	32.2445	31.2806
ARD_11184	COFACTOR ASSEMBLY OF COMPLEX C SUBUNIT B chloroplastic	1.92157	1.33928	1.47712	2.35858	1.96351	1.8151	2.68503	2.21131	2.19536	2.12952	2.42757	2.1205	1.51053	1.7188	0.933413	3.14815
ARD_11188	patatin 6 isoform X1	0.16596	0.832153	0.585645	0.653779	0.934871	0.295479	0.265496	0.954823	9.89039	1.10356	0.258551	0.337709	0	1.0038	0.723676	0.541386
ARD_11189	patatin 6 isoform X2	0.395608	1.76755	0.209758	0.193083	0.402418	0.35081	0	0	4.90613	0.284339	0.153181	0	0	0.872864	0.456698	0
ARD_11190	patatin 6 isoform X1	0.21382	0.595936	0.435746	0.105089	0.984	0	0	0.123026	7.46861	0.14451	0	0.435428	0	1.17652	0.353783	0.174878
ARD_11191	pentatricopeptide repeat-containing chloroplastic	1.15109	1.18943	0.463873	0.996976	0.930012	0.733614	1.03344	1.11149	1.47534	1.73121	0.867508	1.3359	1.25598	0.880007	1.04363	0.765426
ARD_11192	S-acyltransferase 8 isoform X2	3.75712	3.96814	4.13856	4.26262	4.92047	4.82499	3.76243	3.11117	3.56386	3.6726	4.99284	4.40709	3.37763	4.20357	4.79183	3.72096
ARD_11193	LRR receptor-like serine threonine- kinase GSO1	0.263688	0.348418	0.726395	0.277416	0.45768	0.470621	0.246859	0.32233	3.98939	0.608286	0.399379	0.46854	0.0837271	1.03109	0.48716	0.186687
ARD_11194	mediator of RNA polymerase II transcription subunit 21	5.54042	21.1908	15.7705	19.8138	18.3414	19.7998	23.7253	19.048	20.2007	23.2704	23.0546	17.7399	31.9813	24.727	15.9551	23.6895
ARD_11196	FBD-associated F-box At5g56820	1.24595	3.55215	1.57357	2.71486	4.09774	2.95193	1.91433	2.2305	2.23442	2.86828	2.68809	2.63386	2.26265	1.82982	3.25758	2.50034
ARD_11197	FBD-associated F-box At5g56820	2.47256	1.38113	1.3156	1.20605	3.14252	2.00937	2.18515	2.37207	2.6672	0.893347	2.55206	0.841745	2.7195	1.13678	2.6273	2.04593
ARD_11198	FBD-associated F-box At5g56820	2.5635	8.02629	3.62087	5.4823	7.53956	8.85103	6.24061	2.95223	7.20306	5.35303	6.33613	5.24359	3.96687	3.39827	5.48249	6.39852
ARD_112	seven transmembrane MLO family	0.472259	0.736152	1.07813	0.559741	0.533271	0.631441	0.706346	0.81505	2.17761	0.674581	0.442285	0.575958	0.162735	0.830106	1.1637	0.920425
ARD_1120	uncharacterized protein LOC110276573	0.874101	0.652002	0.320974	0.565134	0.295019	0.773177	0.616028	0	0	0	0	0	0.572994	1.61054	0	0.48655
ARD_11201	G-type lectin S-receptor-like serine threonine- kinase At1g34300	0.610377	0.594381	0.67517	0.679432	0.915028	0.975582	0.679972	0.731505	1.90748	0.651145	0.357688	0.619921	0.346274	0.893507	0.485349	0.247197
ARD_11202	DETOXIFICATION 54	0.817089	0.90928	0.867289	1.24582	0.726591	0.61079	0.873985	0.508142	1.2539	1.35402	1.51871	0.986766	1.61312	0.654562	0.537647	1.03705
ARD_11203	uncharacterized oxidoreductase At4g09670	5.2345	5.83173	5.87112	3.96204	7.22921	6.2147	4.20863	5.23745	6.51504	14.1575	6.56186	9.87754	4.38437	6.17233	5.93375	4.07986
ARD_11205	ran-binding 1 homolog b	219.858	196.78	197.9	163.632	253.737	255.407	246.034	253.553	259.736	427.917	271.164	357.215	285.377	225.732	250.101	266.026
ARD_11207	---NA---	8.9267	7.71435	9.78263	7.10232	9.54326	9.36942	9.29874	9.23336	6.35847	5.66852	8.97664	8.84911	9.44214	11.146	7.16791	7.3771
ARD_11208	IST1 homolog	9.64693	5.87986	8.14503	4.54756	8.78289	7.85398	4.66073	5.40789	8.58785	9.42692	10.0839	8.05336	4.34848	4.89634	4.94238	6.0515
ARD_11209	G-type lectin S-receptor-like serine threonine- kinase At1g34300	0.626962	0.791059	1.07612	0.578223	0.944275	0.894355	0.669984	0.865626	2.2406	1.08166	0.946269	1.1326	1.1487	1.92826	0.937927	0.949786
ARD_1121	uncharacterized protein LOC107467399 isoform X1	0.394701	0	0.715043	0	1.53656	1.12454	0.25262	0.090833	1.10178	0.209396	0.984068	0.214152	0.276989	0.260405	0	0
ARD_11210	UDP-glycosyltransferase 74F2	0.235118	0.294397	1.07103	1.54073	1.35918	0.865078	0.942754	1.04822	2.48807	1.20705	1.10202	1.91059	0.952478	0.677681	0.655587	0.285795
ARD_11212	protection of telomeres 1b	8.75203	6.60688	9.28493	11.5726	8.01874	9.69582	11.6204	8.64758	8.27235	9.00247	9.37629	15.9482	8.78596	8.69194	12.6215	10.2822
ARD_11213	SPX domain-containing membrane At4g22990 isoform X1	38.8101	48.1091	67.6925	56.9075	52.1725	52.8143	60.0555	50.6122	57.2212	49.3399	64.8876	51.0399	69.7717	47.7572	49.0967	49.6413
ARD_11214	exocyst complex component SEC6	4.04887	2.63337	3.90602	5.7462	3.56431	5.50081	5.15051	5.69464	3.98972	5.79886	5.16082	6.26134	2.41421	4.45638	3.98083	7.54775
ARD_11215	DEAD-box ATP-dependent RNA helicase 39	8.52504	13.2143	15.5842	12.0524	18.0962	17.5292	18.6568	16.3319	16.9234	16.4033	18.7885	20.8893	24.5781	12.3207	12.4596	17.5425
ARD_11216	exocyst complex component SEC6 isoform X2	25.2088	21.4299	17.2292	26.6197	18.9294	21.2057	22.166	22.7614	24.4098	25.7288	26.862	30.5872	26.1839	25.1997	19.6445	24.1863
ARD_11217	exocyst complex component SEC6 isoform X2	60.4459	65.0074	45.8203	71.8913	53.0211	67.7929	65.8113	66.8022	56.6267	73.124	79.3684	99.8765	84.4065	72.0569	67.2949	56.9354
ARD_11218	exocyst complex component SEC6	2.16773	1.84112	1.26012	2.33443	1.05589	1.74468	1.09984	1.30663	2.21852	1.67014	2.08837	2.10186	3.85689	0.908679	2.72774	3.71307
ARD_11219	exocyst complex component SEC6	3.03347	1.07153	2.60058	1.89589	0.985674	1.18595	1.34201	0.681062	1.03245	1.76045	0.922566	0.702394	0.776617	1.46419	1.04393	1.80824
ARD_11220	probable choline kinase 2	1.0355	1.05774	0.958425	0.424807	0.353447	0.307235	0.46008	0.297881	0.834032	1.26519	0.134411	0.234149	0.608139	0.569432	0.75378	0.563215
ARD_11221	NUCLEAR FUSION DEFECTIVE 4	0.640351	1.2784	1.27414	1.47297	0.890963	0.773056	0.685047	0.628378	1.33153	1.46444	0.942144	1.22397	1.18164	0.434147	0.756401	1.12799
ARD_11222	uncharacterized protein LOC107491602	2.65974	2.49062	1.55946	1.5589	2.44017	1.74092	1.89763	1.41523	1.48347	2.05214	2.2531	2.14511	1.64658	1.52027	1.93717	2.16861
ARD_11223	type IV inositol polyphosphate 5-phosphatase 3 isoform X2	4.86964	5.32472	6.76446	4.03799	6.4733	8.56629	5.76087	4.80242	7.97161	5.23783	10.4534	6.71587	7.92382	3.62977	5.7192	5.29388
ARD_11224	uncharacterized protein LOC107491604	2.54402	3.59977	4.47798	2.44056	3.3128	3.12327	2.93521	2.29431	3.61577	2.62659	2.41199	2.42409	3.23803	2.11631	1.86091	2.79897
ARD_11225	uncharacterized protein LOC107644900	22.4043	31.8064	29.1444	35.4452	26.8906	30.8021	23.4315	26.5984	27.6541	26.5414	24.6888	24.3186	23.1	24.412	26.5165	23.9229
ARD_11226	type IV inositol polyphosphate 5-phosphatase 3 isoform X2	2.75542	2.90654	2.59226	2.0529	3.87036	4.82586	3.56326	3.39279	4.61374	2.32432	6.11143	5.04414	4.0837	1.38081	2.5909	3.45502
ARD_11227	COFACTOR ASSEMBLY OF COMPLEX C SUBUNIT B chloroplastic	52.3665	49.1926	44.4976	44.1482	71.7892	66.0998	54.9184	49.5523	44.1775	64.6096	80.5799	93.1133	70.3288	48.6618	52.4541	82.8836
ARD_11228	vacuolar sorting-associated IST1-like	10.6187	13.2447	23.784	10.9312	14.4092	14.3902	14.8126	14.2666	17.8159	15.857	17.542	10.6796	15.3491	11.2664	12.4319	11.3887
ARD_11229	DEAD-box ATP-dependent RNA helicase 39	9.23873	13.0363	16.5769	14.0925	19.2657	18.3465	15.8607	19.2832	14.835	19.9445	18.8026	24.0052	28.0803	12.4842	14.4811	18.4354
ARD_1123	MO25 At5g47540 isoform X1	7.9043	7.29762	5.6227	5.70854	4.70279	4.8974	5.84395	5.20491	8.03341	5.98656	4.8455	6.88351	3.59022	7.64565	6.81734	4.77601
ARD_11230	protection of telomeres 1b	8.51423	6.57266	6.85868	10.7268	7.61171	7.96042	9.03811	7.09182	8.0114	6.94155	9.12915	17.9815	9.38631	7.23143	11.8365	8.91317
ARD_11231	DEAD-box ATP-dependent RNA helicase 39	17.9815	18.9201	21.4802	19.0686	22.9088	28.5958	25.938	23.7531	15.3284	23.7249	23.7058	23.1092	20.9075	28.9389	22.2242	20.8735
ARD_11232	uncharacterized oxidoreductase At4g09670	32.5245	32.4953	10.6445	27.1323	20.5007	24.901	19.6056	16.7938	14.0251	21.6249	18.7221	19.0739	24.0856	15.2752	23.9523	23.6151
ARD_11233	exocyst complex component SEC6 isoform X3	19.653	19.0201	14.9315	22.6057	17.9268	22.055	21.0852	19.3837	19.1566	21.2599	24.6458	26.5829	22.6955	20.6223	19.6767	18.9838
ARD_11234	dehydrogenase reductase SDR family member 12	4.79456	5.95457	8.78173	4.59794	6.42973	4.8242	4.78279	2.9263	5.26322	6.07795	4.11088	3.28633	5.33528	4.7188	4.37832	8.0548
ARD_11235	---NA---	0.700296	0.334543	0.406516	0.688743	1.22824	1.15705	0.213217	0.230241	1.18242	0.672972	1.09002	1.62947	0.355338	0.99065	0.329934	0.327018
ARD_11236	GIGANTEA	20.4349	13.7743	19.3163	9.85063	13.7742	13.1814	11.207	12.3158	18.3914	12.5521	14.9712	9.56815	18.2705	9.00591	10.5405	11.168
ARD_11237	FBD-associated F-box At4g10400-like	8.10167	6.77429	6.71306	8.52874	7.47859	7.87164	7.84768	7.81334	5.63096	5.67244	8.80685	6.98747	7.46671	8.13819	7.23542	7.39523
ARD_11238	SPX domain-containing membrane At4g22990-like isoform X1	2.22028	3.15664	3.00176	2.75756	3.69492	3.04242	3.42552	1.39417	2.61239	2.3273	4.21957	3.57272	3.0378	3.34043	1.63438	4.67423
ARD_11239	uncharacterized protein LOC107491605	7.78322	8.24269	16.9025	10.6348	13.7383	12.1622	10.8964	13.1396	10.1313	15.8306	9.45171	11.9363	12.5384	10.6582	9.50818	7.99415
ARD_11240	uncharacterized protein LOC107491604	5.30259	7.15836	11.2042	6.80749	8.618	7.59387	8.7897	7.63816	7.60984	9.346	6.09527	5.93975	7.53008	8.30095	6.78137	5.48926
ARD_11241	uncharacterized protein LOC107644961 isoform X2	11.1128	12.8135	11.4424	15.7453	12.6056	12.4597	7.23544	9.87039	8.96288	11.8531	9.61079	9.5618	8.73916	6.99669	10.5312	11.2731
ARD_11242	uncharacterized protein LOC107644961 isoform X1	7.03939	5.5673	12.3743	7.15914	8.62742	7.39399	7.62764	6.33347	6.0572	9.47812	6.96227	5.39012	7.16181	6.48293	6.27729	6.71628
ARD_11243	E3 ubiquitin- ligase HERC2	5.66692	12.6113	10.5309	10.6931	10.5408	13.7413	12.4944	12.2666	8.7452	8.8829	11.3505	9.32778	11.3807	15.2953	12.2969	10.6487
ARD_11244	uncharacterized aarF domain-containing kinase chloroplastic isoform X3	1.28661	0.908137	1.42298	1.48967	1.58006	1.2035	1.14073	1.08313	1.24434	1.37116	1.37265	1.14758	2.03629	1.24052	1.90182	1.01743
ARD_11245	ROOT PRIMORDIUM DEFECTIVE 1 isoform X1	13.384	17.4489	23.5662	17.8346	19.8887	22.684	25.6909	27.5123	23.4458	22.9417	18.2853	26.5245	32.0587	17.3037	23.5236	32.4205
ARD_11249	---NA---	1.21358	1.3599	3.71313	0.779095	0	1.07083	0.426163	0	0.439365	0	1.24296	0.553563	0	0	1.02681	0
ARD_1125	tonoplast dicarboxylate transporter	1.21143	0.506119	1.4458	1.56683	2.87057	2.62938	4.1197	2.78787	1.46302	2.20446	3.48108	3.38878	0.928129	1.74819	1.80943	2.46779
ARD_11251	---NA---	0.209224	0.699718	0.106487	0.102849	0.427994	0.279164	0.111454	0.240761	0.562111	1.27064	0.732556	0	0	0.115115	0.115262	0.342143
ARD_11252	---NA---	0	0	0	0	1.22184	0.536484	0	0	0	0	0	0	0	0	0	0
ARD_11253	MITOFERRINLIKE chloroplastic	95.2684	65.3993	92.6679	65.4737	55.1337	57.8664	74.2946	55.0542	63.9232	82.18	71.0966	74.8033	68.0383	67.651	71.3929	96.182
ARD_11254	uncharacterized oxidoreductase At4g09670	3.79633	5.0271	5.46815	3.02916	7.5166	3.79711	2.6525	7.64525	5.10235	12.9321	5.90321	8.37826	4.89852	4.57096	6.05472	6.02418
ARD_11255	uncharacterized protein LOC107641571	0.0552771	0.307786	0.770831	0	0.283574	0.0985165	0.590319	0.318007	0.830114	0.793802	0.431221	0.224772	1.05243	0.485925	0.594524	0.539186
ARD_11257	ras-related Rab7	0	0	0	0	0	0	0	0	0	3.17437	0	0	0	0	0	0
ARD_11259	uncharacterized protein LOC107481139	0	0	1.51045	0	0	0	0	0	1.35075	0	0	0.849039	0	0	0	0
ARD_1126	tonoplast dicarboxylate transporter	1.76531	2.95645	3.70985	3.27921	5.93278	9.71191	9.18501	10.1597	3.42394	4.75408	8.34767	5.28395	7.86169	5.83928	5.24235	3.20271
ARD_11262	general transcription factor IIF subunit 2	1.75549	1.95438	2.6903	1.40426	1.54518	1.60239	1.87595	2.11598	1.56842	1.78473	1.10942	1.18923	2.87176	1.42324	0.937927	2.57799
ARD_11263	rhomboid 19	9.93933	10.851	8.27192	5.27242	7.4103	8.00711	10.0079	11.9655	6.95235	7.3325	9.67845	9.66987	6.18421	8.809	7.53287	3.86029
ARD_11264	abscisic stress-ripening 2	2.55605	0	2.50006	1.00005	1.736	0.151235	0.542972	0.5884	1.46859	1.92431	0	0	0	0	0.388061	0
ARD_11266	5-formyltetrahydrofolate cyclo-ligase COG0212	3.20127	2.86003	2.25817	2.14191	3.59273	2.71533	3.39999	2.36028	1.76313	1.84357	2.32552	3.93787	2.48994	2.02942	2.74491	2.55557
ARD_11268	isoliquiritigenin 2 -O-methyltransferase-like	2.32341	1.94124	5.39251	1.64602	2.3068	1.03456	3.71875	3.25821	2.80561	2.78079	2.03719	1.08312	2.28457	1.7561	2.36253	3.07529
ARD_11269	50S ribosomal chloroplastic	28.3721	25.1797	43.471	29.6714	36.2576	38.0712	45.521	37.6548	35.0499	41.5368	45.8295	33.3809	37.6926	22.8262	40.98	43.8237
ARD_1127	tonoplast dicarboxylate transporter	0.307878	0.137161	0.492018	0.668223	1.26304	1.20688	1.64346	1.55869	0.528527	0.242172	1.9688	1.16869	0.534802	0.473718	1.52787	1.10197
ARD_11270	WPP domain-associated isoform X1	1.16746	0.558516	0	0	0	0.148037	0.354344	0	0.179647	0	0	0	0	0.183844	0.18956	0.274759
ARD_11272	polypyrimidine tract-binding homolog 3 isoform X2	9.38815	9.95308	11.7293	8.36072	10.2099	10.2487	11.4146	8.44195	11.1705	9.13588	12.0653	7.36015	10.1714	11.175	10.9974	8.60405
ARD_11273	polypyrimidine tract-binding homolog 3 isoform X1	15.6291	15.4117	16.6294	16.0374	18.9745	20.0119	17.8986	16.5699	14.776	14.9958	21.7257	12.2255	22.122	17.8987	15.4521	13.6355
ARD_11274	ethylene-responsive transcription factor ABR1 isoform X2	46.1547	56.6037	51.3297	70.484	64.9142	65.1311	55.9732	74.5126	73.1907	70.4674	55.0623	48.9005	37.5877	53.3737	71.7257	36.0612
ARD_11275	SENSITIVE TO PROTON RHIZOTOXICITY 1 isoform X1	0.839569	0.780538	1.59154	0.823122	0.999659	0.621568	1.19064	0.322072	1.95744	1.54778	0.217343	1.71149	0.508657	0.308263	1.25527	1.83831
ARD_11276	SENSITIVE TO PROTON RHIZOTOXICITY 1 isoform X2	2.10237	1.23402	2.26758	1.54908	1.53122	1.26111	1.67505	1.05551	3.03224	2.22049	1.67142	2.43385	1.17946	1.46939	1.87568	2.23261
ARD_11277	sterol 3-beta-glucosyltransferase UGT80B1	13.4424	20.4298	17.3335	10.2671	18.0877	21.6651	14.5292	15.36	22.3167	15.8698	28.1016	21.814	25.7858	10.4443	17.0002	18.2697
ARD_11278	sterol 3-beta-glucosyltransferase UGT80B1	14.5061	18.0239	16.0293	10.1606	18.114	18.656	10.9834	13.8257	18.0893	12.6993	22.3519	21.6221	22.7324	7.53973	17.1043	16.6459
ARD_11279	glutathione cytosolic	5.51227	4.71448	6.25223	4.96982	2.53985	2.95512	6.03985	3.28032	5.76106	3.37562	4.49755	4.33927	3.05309	4.23356	5.47444	3.21182
ARD_1128	F-box CPR30	17.1297	20.1226	18.5358	23.7305	22.3838	24.2528	22.653	24.9588	17.1956	22.5433	24.5145	24.7652	16.7313	22.5932	27.1463	22.5266
ARD_11280	mitochondrial import inner membrane translocase subunit PAM16 like 2	65.4114	53.8111	65.7789	33.2681	42.6362	46.5451	51.1143	45.9909	55.329	65.7911	54.4518	34.6588	47.743	54.6585	47.2054	44.998
ARD_11281	CASP 5A1	10.5053	11.7205	8.96229	8.07132	5.79473	5.67509	7.7	6.04505	7.48593	5.11059	8.26807	9.45424	5.68328	7.97551	5.89608	5.59652
ARD_11282	aquaporin PIP2-1	0.064908	0.758597	0.576129	0.353027	1.36721	2.77867	0.832717	0.784125	27.2693	2.29551	0.506969	1.71437	0.22181	3.35	1.55358	0.105236
ARD_11283	auxin response factor 18	0.0580827	0.711539	0.810948	0.401225	0.595828	0.155259	0.0620197	0.13366	3.61398	0.607743	0.090608	0.314935	0.100692	0.765945	0.12511	0.566742
ARD_11284	auxin response factor 18	3.54527	4.65177	7.18972	6.13041	2.81707	2.63396	2.11974	1.79672	3.71051	4.15153	1.61444	2.05861	1.8853	1.99347	8.34499	7.26179
ARD_11287	---NA---	0.493807	0.552089	0.534485	0	0	0.437282	0	0	0.800222	0	0.381568	0	0	0.818093	1.16809	0.410441
ARD_1129	scarecrow 13	2.63058	4.2281	7.57448	2.9299	6.40651	2.96677	2.52112	2.73222	20.1746	5.0046	1.52786	2.44853	2.50831	6.41668	3.68668	2.12891
ARD_11290	mRNA-decapping enzyme subunit 2 isoform X1	14.3885	19.7247	21.978	15.8018	12.597	12.041	18.8279	15.0866	18.1575	17.1702	14.1424	15.9382	17.2868	15.1789	15.8567	17.8185
ARD_11293	SRG1-like	1.16746	0.186172	0.174503	0.652707	0.679779	0.296074	0.354344	0	0.898233	0.704554	0.38805	0.453691	0	0.183844	1.51648	1.37379
ARD_11294	tetraketide alpha-pyrone reductase 2	0.404925	0.721261	0.681263	1.9608	0.706945	1.73295	0.778928	1.07154	1.86666	1.04699	1.20131	2.52354	0.834015	0.667138	0.648624	1.18284
ARD_11295	caffeoylshikimate esterase	0	0.289791	0	0.0857237	0.222721	0	0.0927106	0	2.00008	0	0.0338641	0.0587796	0.0745823	0.190614	0.139175	0
ARD_11296	caffeoylshikimate esterase	0	0	0.203134	0	0	0	0	0.221053	3.1056	0	0.148751	0	0	0	0	0
ARD_11297	CTL DDB_G0274487 isoform X1	5.36108	5.12394	4.26526	8.92209	6.00136	5.09183	5.80388	4.30262	4.95595	4.5824	5.06822	4.88814	5.58036	4.65126	6.31414	4.55043
ARD_11298	lysine histidine transporter-like 6	7.62697	13.2616	4.36432	3.16014	4.76232	2.59288	4.2162	5.59612	4.96549	7.86491	3.61993	2.3777	2.40469	5.65668	2.10884	1.91235
ARD_11299	alpha-xylosidase 1	0.682849	1.57473	12.0665	10.2684	17.3717	17.1312	15	18.0545	19.2128	22.9784	24.7057	27.9652	25.7395	18.3266	18.5761	23.134
ARD_113	---NA---	3.39617	3.80648	2.94183	4.08324	2.13778	1.12332	5.36381	7.83348	4.15226	4.15747	5.21418	2.90577	4.40938	1.41105	1.62934	2.86757
ARD_1130	myeloid leukemia factor 1	24.8224	26.7502	31.2034	24.2122	27.3686	27.4082	26.3816	28.2436	25.7625	26.5704	20.5865	18.8765	33.0143	28.8116	24.7236	25.6049
ARD_11300	uncharacterized protein LOC107491294 isoform X1	16.0383	16.9932	6.63259	10.3799	9.16823	10.0928	8.5268	10.3405	6.86771	9.29141	11.6229	14.7554	11.0311	8.85693	9.14951	10.9503
ARD_11302	NRT1 PTR FAMILY	24.7094	18.4027	15.5788	27.926	17.633	18.9607	12.8264	18.3704	12.8229	26.8856	13.555	20.9415	10.9754	11.5931	16.114	15.4194
ARD_11303	pentatricopeptide repeat-containing At1g12620-like	1.16096	0.957422	1.27802	0.977138	1.19209	0.421672	1.14866	0.890501	1.10644	0.77953	0.335654	0.932148	0.739069	0.991866	0.689596	1.60543
ARD_11305	pentatricopeptide repeat-containing chloroplastic-like	0.50736	0.564947	1.61396	1.10215	0.989345	0.678287	1.02969	0.99239	1.03386	0.924512	0.673015	1.23767	1.6642	1.22636	1.57901	1.15412
ARD_11306	uncharacterized protein LOC107643588 isoform X1	7.19294	7.81154	10.8151	8.38531	4.67409	8.50406	11.2333	5.29026	8.61932	7.47734	8.66408	12.7855	9.76246	9.03777	7.61932	13.2169
ARD_11307	uncharacterized protein LOC107618200	6.63365	6.40684	0.715141	0.348281	6.52019	7.16376	1.22598	0.203553	0.284983	0.472257	0.275511	0.240018	0.156029	1.36197	0	0
ARD_11308	uncharacterized protein LOC107489344	3.93527	4.41942	0.276543	0.438517	4.39034	3.75378	0.710652	0.127334	0.355589	0.452677	0.269235	0.399519	0.581764	0.620839	0.0647851	0.0198909
ARD_11309	methyltransferase 7A isoform X1	2.35208	3.58372	3.65269	3.33568	1.52124	3.41141	3.62708	3.44644	0.922896	1.55289	2.15105	2.03868	3.23855	4.95564	3.73234	1.41667
ARD_1131	peptidyl-tRNA hydrolase mitochondrial isoform X2	17.3787	9.74653	9.4503	7.75548	8.28673	5.31056	8.63207	9.20165	9.96897	7.06017	9.6218	8.82938	10.2638	11.3809	8.34873	7.67328
ARD_11310	ras-related Rab7-like	4.66119	3.46187	1.93186	3.28134	3.33613	3.36018	4.10498	3.32018	2.70026	2.93409	3.74793	4.3147	1.55323	3.00972	4.25604	2.65209
ARD_11311	transcription termination factor chloroplastic	1.18234	1.32297	1.63074	0.573153	0.598464	0.261429	1.24971	1.02154	0.319889	0.45119	0.455891	0.806974	1.16482	0.326798	0.357778	0.493794
ARD_11314	AAA-ATPase At2g18193-like	0.284294	0.356018	1.05283	0.140532	0.803155	0.158451	0.34188	0.204432	0.60945	0.732693	0.111007	0.0962764	0	0.897621	0.227155	0.0576371
ARD_11316	zinc finger BED domain-containing DAYSLEEPER-like	8.47877	7.08596	6.67324	11.1043	2.6049	1.35853	7.86644	5.85377	4.64355	0	8.321	9.43234	11.7912	8.20576	9.34373	7.88452
ARD_11318	---NA---	0.849041	1.42743	0	1.22497	2.56534	0.37444	0.893968	1.95837	0.922724	3.46455	1.30354	4.06808	0	0.47035	4.34491	0.716892
ARD_11319	uncharacterized protein LOC110277945	0.375905	0	0	0	0	0	0.396331	0.433343	0	0	0.289033	1.02818	2.29936	0.416191	0.942941	0
ARD_11320	probable aquaporin TIP2-2	0.925371	0.379606	1.93492	1.15438	1.24979	2.82172	0.468256	0.504336	0.835678	1.39274	1.36827	0.264004	1.42773	1.71224	0.313298	1.50321
ARD_11321	phosphatidylserine decarboxylase proenzyme mitochondrial	8.20119	10.5594	12.1567	9.93754	9.39046	11.0532	9.4726	8.18716	9.35495	9.39922	12.2443	10.6958	11.2939	7.70189	10.5936	12.6313
ARD_11323	uncharacterized protein LOC107624757 isoform X4	4.50614	5.17157	2.94094	5.92416	4.96948	5.83793	4.37202	5.89192	2.71107	5.30453	6.4402	7.22112	3.92873	6.4544	6.50291	4.78016
ARD_11324	---NA---	0.216153	0	0.924018	0	0.21966	1.14944	0	0.248858	0	0.628855	0.836246	1.17772	0	0.238565	0.755465	0
ARD_11325	---NA---	0	0	0	0	0.998084	0.880094	0	0	1.10698	0	0	1.38714	0	1.1187	0	0
ARD_11327	60S ribosomal L15-1	44.177	49.6751	44.0939	46.0582	59.4224	61.1825	61.9226	53.8206	58.7889	56.537	65.874	69.0944	56.904	58.3431	50.1929	63.5136
ARD_11328	leucine--tRNA cytoplasmic isoform X1	16.869	14.3586	13.5854	15.0335	14.0237	16.1561	16.035	14.2914	12.5267	12.4681	16.9316	13.2492	21.4546	14.8929	14.8818	14.717
ARD_11329	uncharacterized protein LOC107490308 isoform X1	10.5646	11.2593	14.28	10.7091	12.0006	12.6494	11.2791	11.4009	10.8773	9.45776	11.5356	8.94838	9.66602	11.0656	11.7302	11.7916
ARD_1133	calmodulin-binding 60 A	6.67625	5.65813	7.86859	6.92247	4.8696	5.16716	4.91167	5.95568	7.20584	5.87849	4.75096	3.37138	3.70267	6.82634	6.28077	7.00276
ARD_11330	uncharacterized protein LOC107472517	1.2899	0	0	0	0	0	0	0	0.463967	0	0	0	0	0	0.250313	0
ARD_11331	2-oxoglutarate-Fe(II) type oxidoreductase isoform X1	34.17	48.8369	53.211	49.6922	65.9527	69.1246	61.904	64.1396	60.6226	90.8817	59.1507	77.6908	53.218	52.1496	68.5458	41.4267
ARD_11332	---NA---	3.1289	4.2278	4.64793	7.09042	4.02776	1.90036	4.02398	4.54895	1.41895	1.62094	2.42693	2.68767	8.80334	5.264	2.61763	3.79721
ARD_11333	F-box At5g07610-like	1.48231	2.61744	1.64839	0.970095	2.27151	2.4157	0.920403	2.27444	1.19557	1.68881	1.44023	0.838941	1.33435	1.90402	2.74769	1.4172
ARD_11334	ABC transporter B family member 8	8.27461	8.74274	10.0187	9.87084	10.2821	9.99772	9.88516	11.0264	7.3791	6.47279	9.82041	5.92194	14.5346	9.4011	9.27593	13.3209
ARD_11335	ABC transporter B family member	7.52004	7.66294	8.06995	9.55549	7.02859	8.01765	7.73917	8.46907	5.50248	4.9873	8.82246	6.52248	12.834	9.964	5.98904	12.1384
ARD_11336	F-box At5g07610-like	0.462428	1.29215	1.24328	0.90062	1.64349	2.25318	1.22479	2.12981	0.249647	0.679125	1.60904	1.5754	2.65008	1.27639	1.62827	2.30225
ARD_11337	40S ribosomal S26-3	68.8604	71.2719	66.5901	79.075	66.6055	67.768	70.0512	56.9855	91.283	83.1452	77.1599	93.9646	69.529	65.406	77.0605	90.2109
ARD_11338	uncharacterized protein LOC107490311	63.8302	62.0296	57.7843	51.5723	68.8316	60.1006	74.9239	53.4166	62.5423	95.4543	80.9167	105.526	106.244	62.433	67.067	82.9002
ARD_11339	golgin candidate 1	2.35273	1.99087	5.60418	2.27735	3.09144	2.26496	2.81516	4.27702	4.74306	2.07727	4.51701	3.63448	2.75619	2.48127	3.32693	3.36258
ARD_1134	uncharacterized protein LOC107492751 isoform X1	22.0724	21.3552	3.8573	6.2816	19.6526	17.638	5.05307	3.5123	3.99767	2.7893	3.01024	3.21528	3.37906	3.16537	1.00125	0.549417
ARD_11340	golgin candidate 1	4.4677	4.30544	8.46495	3.92682	5.64478	4.87632	5.25862	6.66208	8.55753	6.29253	5.88972	5.54302	9.00318	4.00073	6.37595	5.90289
ARD_11341	SNW SKI-interacting isoform X2	91.3033	96.5786	93.6786	93.1166	119.694	128.703	99.8199	120.466	95.501	148.657	139.045	118.108	165.345	82.1407	100.243	121.395
ARD_11342	SNW SKI-interacting isoform X2	93.3065	104.276	102.788	96.2533	134.396	136.76	113.393	130.144	106.593	146.36	145.495	131.942	201.883	107.072	123.387	133.334
ARD_11343	SNW SKI-interacting isoform X2	98.3369	97.499	102.339	91.863	120.386	140.06	95.5952	127.595	95.2686	171.834	145.632	143.893	212.763	90.5732	99.6699	114.022
ARD_11345	---NA---	0.843491	0.948184	0	0.79499	0	0	0	0	0	0	0	0	1.96951	0	0	0
ARD_11346	uncharacterized protein LOC107488327	7.57487	5.18666	5.08466	5.00164	4.91537	4.82782	5.48814	6.23706	3.43087	5.95321	7.31321	6.40802	4.12296	4.88923	4.06411	6.56377
ARD_11347	nucleoside diphosphate kinase 3-like isoform X2	4.95451	3.54259	5.03704	2.50262	5.20104	4.51488	4.79338	3.9112	6.66745	7.0398	6.77779	4.94791	6.81132	2.5816	5.47259	4.22347
ARD_11348	long chain acyl- synthetase 4	34.7573	29.9225	34.2865	33.6395	22.3299	18.4603	31.298	17.5223	27.1649	30.1249	18.3547	19.0253	30.65	30.3815	24.9031	19.5199
ARD_11349	long chain acyl- synthetase 4	11.2297	11.2633	11.1292	13.2247	7.89904	7.79663	8.85469	6.1331	8.43755	9.70958	7.75881	7.91542	12.4919	8.79417	9.33119	8.0673
ARD_1135	---NA---	0.918677	2.06607	1.19872	0	0.913069	0.804518	0	1.06354	6.05737	1.77514	0	2.53175	0	0	0	1.59221
ARD_11351	dynamin-related 5A	7.4361	6.59499	4.18602	5.55786	5.90599	3.82684	3.6232	4.15053	5.48111	6.84901	4.61825	6.32967	5.52303	4.22263	6.14599	4.43909
ARD_11352	---NA---	1.70855	0.528962	0.769655	0.466959	2.23431	0.337849	1.41644	1.85681	2.24332	1.27258	0.147783	0.515261	0.336144	1.56631	1.35309	0.310084
ARD_11353	uncharacterized protein LOC107488326	19.1173	16.6356	20.3961	15.4005	22.4613	22.1385	20.5187	21.7434	18.3998	29.9343	25.4972	27.0083	22.9075	14.7817	22.5665	19.5066
ARD_11354	GDSL esterase lipase At4g10955 isoform X2	0.672914	1.66072	0.201701	0.173637	0.420952	0.730697	0.187701	0.471253	0.156761	1.23905	0.114277	0.316993	0.0998011	0.835245	0.248605	0.426752
ARD_11355	probable phosphatase 2C 8	131.104	182.159	93.2224	145.263	173.536	184.47	195.164	216.736	123.382	339.765	176.13	333.412	188.523	178.325	130.086	190.975
ARD_11356	E3 ubiquitin- ligase UBR7	31.8846	24.6447	67.5743	43.5794	53.5011	70.7908	62.8949	65.8766	63.8437	75.0841	74.3923	53.1802	82.3163	55.0591	46.9236	53.4001
ARD_11358	RING-H2 finger ATL21A	0.363711	0.243109	0.292049	0	0.0745513	0	0.0776183	0.1674	1.56159	0.288232	0.056694	0.0986499	0	0	0.0789036	0
ARD_11359	uncharacterized protein LOC107488396	1.61356	1.08607	1.48357	1.00149	2.0043	1.7734	2.00538	1.72695	1.28718	2.61457	2.13897	2.44003	0.450095	1.44243	1.88071	1.15664
ARD_1136	uncharacterized protein LOC107495347 isoform X1	9.57703	4.29261	5.13576	5.60736	5.39418	5.19621	6.06093	6.33941	4.52639	4.33528	5.39164	6.07606	4.3336	5.15659	5.0649	4.71854
ARD_11360	ethylene-responsive transcription factor ERF061	2.4858	2.37664	1.03694	0.724881	1.01516	0.596893	1.05624	0.659995	1.91267	1.43391	1.54333	1.25179	1.14314	0.489938	1.42348	0.82666
ARD_11361	uncharacterized protein LOC107488403	23.3707	16.1181	18.9552	18.1618	22.0081	18.1754	21.4208	16.2613	22.1985	20.8896	20.5476	15.7913	13.5814	19.1406	27.1221	17.251
ARD_11362	UDP-glucose 4-epimerase GEPI48 isoform X1	70.4279	100.784	126.14	123.76	118.437	124.407	107.184	163.03	123.507	144.688	142.721	110.573	130.587	110.558	125.528	140.991
ARD_11363	uncharacterized protein LOC110265621	1.22339	1.42734	1.39447	1.55219	1.07569	0.778615	1.80394	2.27902	1.37493	1.21927	1.77213	2.05322	1.11104	1.02432	1.94517	0.663193
ARD_11364	uncharacterized protein LOC110278565	0.382201	0	0.606207	0.746528	0.194461	0.33899	0.202792	0.219981	0.41206	0.273497	0.740186	0	0	0	1.09936	0
ARD_11365	uncharacterized protein LOC107613253 isoform X2	19.205	16.6865	30.3887	22.4938	25.2129	22.2166	23.1873	30.4708	23.4397	24.5551	24.1841	21.0043	29.6341	20.5627	34.152	21.6693
ARD_11366	NRT1 PTR FAMILY	1.7179	0.546267	1.01964	1.37581	1.03702	1.97025	0.758152	1.22353	0.730469	2.65614	1.25693	1.29249	1.0685	1.07781	1.33104	0.883662
ARD_11367	NRT1 PTR FAMILY	1.0258	0.499866	0.576963	0.885318	0.723171	1.02803	0.273753	0.811455	0.34397	1.43125	0.5499	0.782308	0	0.422802	0.484757	0
ARD_11368	PLASTID MOVEMENT IMPAIRED 2-like	2.33756	2.31696	3.98631	2.78936	4.04513	4.39102	3.59336	3.67944	3.32243	4.33805	5.85758	4.38651	4.37614	2.14553	2.69584	4.22688
ARD_11369	uncharacterized protein LOC107489987	5.14603	6.88209	8.77727	5.69605	8.30767	9.98788	7.33897	7.42661	8.07629	9.0845	14.128	10.2381	11.8891	5.10422	6.26095	9.50317
ARD_1137	callose synthase 7	0	0.191063	0.538238	0.167393	1.3948	0	0.545322	0	0	0	0	0.232815	0.633258	0.377357	0.194949	0
ARD_11370	lisH domain and HEAT repeat-containing KIAA1468	0.535303	0.372226	0.239761	0.353516	0.917961	0.467835	0.381919	0.487548	0.382163	0.551657	0.453459	1.13215	0.338937	0.452838	0.563696	0.64928
ARD_11372	uncharacterized protein LOC107489985	0.341319	0.483352	0.41012	0.153633	0.207461	0.235371	0.265601	0.42838	1.11333	0.473606	0.388117	0.336049	0.236331	0.527881	0.442024	0.326344
ARD_11373	2-hydroxyacyl- lyase	67.412	64.9438	73.672	79.7026	135.887	153.197	132.383	129.514	93.0913	150.363	134.89	183.179	87.5171	79.4422	108.342	65.7806
ARD_11374	uncharacterized protein LOC107489989	0.555007	0.171595	0.516594	0.396437	0.348536	0.962536	0.428569	0.248325	1.48697	0.990274	2.19173	0.375853	1.84226	0.880295	1.34377	0.599777
ARD_11376	mediator of RNA polymerase II transcription subunit 33A-like	1.83135	1.45704	4.58061	2.64474	1.74365	1.57308	2.02462	2.40822	3.50926	2.49295	1.88685	2.217	1.82179	1.86917	1.838	2.98083
ARD_11377	mediator of RNA polymerase II transcription subunit 33B-like	2.53016	2.48117	6.29463	3.73739	2.9557	3.04901	3.50274	4.55548	6.27699	3.01585	3.17393	1.95445	5.56096	3.93796	2.90955	3.26082
ARD_11378	mediator of RNA polymerase II transcription subunit 33A-like	2.59409	2.83295	3.19261	2.87886	2.06867	1.23283	1.76319	1.58989	2.98714	2.26386	1.26926	2.98747	2.02047	2.34224	2.08082	2.1205
ARD_1138	callose synthase 7	0	0	0.357596	0	0	0	0.338996	0	0	0	0	0	0	0	1.1792	1.07501
ARD_11380	transcriptional elongation regulator MINIYO	17.875	17.6237	13.6157	19.0336	14.6761	17.4595	17.1328	15.2728	6.6916	9.46145	14.1429	6.34372	23.5325	20.2093	12.8159	14.5768
ARD_11382	cytochrome b5	4.2904	5.38406	4.10215	4.41195	3.65679	2.79959	4.06456	2.57257	16.2728	4.4329	2.9219	3.35867	1.46857	5.84413	3.90929	3.24385
ARD_11383	PLASMODESMATA CALLOSE-BINDING PROTEIN 3	8.90745	10.0675	7.00368	9.82166	4.84969	6.2963	7.16194	6.72887	4.34136	5.94988	5.44268	5.85191	6.27037	7.90703	6.88478	4.30975
ARD_11384	beta-glucosidase-like chloroplastic	2.44337	1.72802	2.39975	3.63846	2.23039	1.71133	2.56456	2.49584	2.71557	2.07201	2.64103	1.97892	4.036	2.18099	4.35246	3.32827
ARD_11385	uncharacterized protein LOC107489137 isoform X1	6.6838	7.16599	3.62008	5.79236	3.07492	3.7285	6.8686	4.38428	4.69159	6.63704	4.87111	4.91179	3.14827	6.5221	5.73055	5.28514
ARD_11387	uncharacterized protein LOC107489856 isoform X1	22.6893	24.1275	23.3017	21.498	24.2616	22.006	20.5973	18.9941	14.2547	20.977	20.6027	20.989	24.0107	22.5543	25.0133	21.1827
ARD_11388	pentatricopeptide repeat-containing mitochondrial isoform X1	1.43845	1.98069	0.95845	1.20628	1.47878	1.19628	0.73011	1.0098	0.705286	1.21639	0.990643	0.792352	1.07821	1.04389	1.36929	1.50065
ARD_11389	pentatricopeptide repeat-containing mitochondrial isoform X1	1.17549	0.886823	0.781738	1.10445	0.921963	0.906641	0.959093	1.12318	0.597601	1.09281	0.607304	0.755319	1.01414	0.918566	1.39049	1.25793
ARD_11390	pentatricopeptide repeat-containing mitochondrial	1.02005	1.55608	0.784254	0.933591	1.43581	1.21275	1.00949	0.60854	0.64797	0.877592	0.294997	0.818878	1.48915	0.829856	0.644671	0.919367
ARD_11391	pentatricopeptide repeat-containing mitochondrial isoform X1	1.28808	1.29393	0.666262	1.25756	0.975155	0.878012	0.822999	1.07027	0.824003	0.660911	0.629277	0.678177	1.03087	1.09967	0.812665	0.926566
ARD_11392	pentatricopeptide repeat-containing mitochondrial	1.1875	1.98758	0.616254	1.74521	2.11982	1.45019	0.78909	2.90419	1.59779	1.23862	1.38276	1.00892	0	2.94378	1.00298	1.95208
ARD_11393	uncharacterized protein LOC107489857 isoform X1	4.00889	2.94897	4.4486	2.26395	3.53958	4.40515	4.28792	6.1236	3.97946	5.26742	4.69037	5.45898	3.079	4.05289	4.72428	3.22772
ARD_11394	uncharacterized protein LOC107489859 isoform X1	1.77318	3.73522	3.04527	2.60325	3.24677	2.90477	3.32782	3.69437	6.32122	2.80173	2.69283	2.98736	2.39548	4.05401	3.08166	3.26937
ARD_11395	probable aquaporin TIP-type alpha	108.767	100.023	50.3941	136.897	90.4057	121.547	72.1506	130.727	94.3728	188.522	69.0639	177.475	47.0874	88.3757	101.203	87.9186
ARD_11396	---NA---	0.259653	0.290364	0.847477	0.252349	0.263293	0.459709	1.09918	0.59807	1.12258	0.388061	1.20317	0	0	1.14744	0.308998	0
ARD_11397	probable leucine-rich repeat receptor kinase At1g68400	0.898799	1.25559	0	0	3.19542	0.398199	0	0	0.485111	0	0	0	0	0	0	0
ARD_11398	pentatricopeptide repeat-containing At1g73710	4.59338	1.03303	0	2.58973	2.73921	3.21807	2.87396	2.12708	1.00956	0	2.78751	1.26587	2.17849	5.10721	6.78074	3.18443
ARD_11399	---NA---	0.887285	2.99281	0	0	0	0	0.925689	0	0	0	0	0	0	0	0	0
ARD_114	RNA polymerase I-specific transcription initiation factor RRN3	185.443	187.333	182.969	213.944	233.453	262.096	240.278	267.245	253.876	300.163	346.127	369.643	388.701	208.179	197.494	294.59
ARD_11400	AT-hook motif nuclear-localized 5	12.7821	13.0853	16.2935	10.8867	8.91174	14.7455	12.6036	11.4065	9.37409	12.8656	9.76074	8.39348	9.08989	18.9369	13.8429	13.0932
ARD_11401	Thaumatin domain-containing	0.436694	3.45769	1.87934	0.527117	1.9922	0.691984	0.155503	0.22331	13.9972	4.60352	0.26506	0.131507	0	2.61204	1.24839	0.236456
ARD_11402	O-glucosyltransferase rumi homolog	17.9168	19.4555	5.77942	18.0521	13.236	16.8188	13.2303	10.7141	5.65044	18.048	9.56397	17.6746	7.15001	10.8699	12.9026	18.7074
ARD_11403	O-glucosyltransferase rumi homolog	19.6483	21.899	7.1193	19.7991	11.8515	19.3418	14.9738	12.4515	5.9142	19.8523	9.75368	19.3223	4.87409	12.9481	11.6574	19.2252
ARD_11404	uncharacterized protein LOC110280967 isoform X3	0.906422	1.14411	2.53368	2.50408	1.17761	1.29212	1.09679	0.973405	2.07462	1.42486	2.73339	1.55646	2.30776	1.99232	3.12744	0.982986
ARD_11405	uncharacterized protein LOC110280967 isoform X1	2.34471	1.64193	4.06848	3.6752	2.03102	1.99762	2.50746	2.42483	4.3472	2.26096	3.10814	1.53411	2.82621	2.51646	3.7165	1.79267
ARD_11406	lysine-specific demethylase 5C isoform X3	3.02361	4.02243	2.37535	5.56486	4.89044	5.46726	2.9106	4.26494	3.0389	3.66796	4.02363	6.88358	6.74568	3.43381	5.24742	5.73713
ARD_11407	lysine-specific demethylase 5B isoform X1	4.161	4.37476	3.73354	6.74032	4.82781	5.35919	4.40605	5.36369	4.62575	3.58165	5.26447	9.65602	4.68996	4.61239	4.80925	4.93833
ARD_11408	lysine-specific demethylase 5B isoform X1	12.4761	14.7163	16.6553	13.3134	13.632	15.9435	14.2016	15.2299	15.5245	13.5913	17.981	16.0994	21.6837	13.3664	15.0393	15.6064
ARD_1141	---NA---	0	0	1.59481	0.437548	0	0	0	0	0	0.754561	0.69898	0	0	0	0	0
ARD_11410	methyl- -binding domain-containing 13-like isoform X1	10.5692	7.71812	6.94502	13.8152	15.2847	11.4023	7.15377	8.86308	11.924	9.54076	9.79266	9.07254	8.93191	8.14622	9.96391	7.93023
ARD_11411	methyl- -binding domain-containing 13	11.2873	8.57297	7.83881	12.1263	10.0696	10.3005	7.49751	8.11928	12.1535	9.42829	7.78534	7.67385	12.0832	8.98358	7.97784	7.48083
ARD_11412	methyl- -binding domain-containing 13	17.2247	14.3728	14.7581	18.2466	22.407	19.8274	14.773	15.2587	16.1252	11.8625	17.241	11.446	15.1742	12.1428	9.51156	12.9991
ARD_11413	uncharacterized protein LOC107643075 isoform X1	12.7508	11.4681	8.1505	13.1788	13.8947	11.8198	13.5861	10.7791	9.62652	10.7436	10.7145	14.0088	11.9326	11.6134	16.551	9.90281
ARD_11418	transcription initiation factor IIE subunit beta	6.99792	7.44304	8.08341	8.76484	10.1795	11.1251	12.5823	9.8368	20.0169	10.5307	8.35483	13.7573	10.6299	10.2861	8.20806	8.36791
ARD_11419	ABC transporter F family member 4	26.1886	24.8813	22.0413	29.4197	22.8055	26.6121	22.0464	28.0499	18.8702	24.6105	25.1055	26.5278	29.2937	28.5917	23.4361	28.3264
ARD_1142	uncharacterized protein LOC107495523	0.71858	1.33881	2.06783	0.466227	0.729369	1.2729	0.761053	0.827441	1.81091	0.707199	2.77714	1.95889	3.21638	2.38056	1.12912	3.97862
ARD_11420	uncharacterized protein LOC107640231	49.4938	46.3836	47.528	49.4129	45.3955	49.3636	45.2818	50.5599	41.8921	43.7173	49.6356	36.8359	44.0413	51.4008	45.2145	49.3545
ARD_11422	---NA---	8.15774	8.72646	7.19969	8.01666	5.86117	5.78439	6.458	6.59662	4.85829	8.66228	5.31639	7.0349	6.10521	6.43036	8.64787	4.69028
ARD_11423	heat stress transcription factor B-2b isoform X1	31.7315	29.9063	20.4662	23.277	36.8437	28.0834	28.0256	30.3753	18.2585	43.4403	22.223	45.7407	16.2825	19.1332	29.105	25.0149
ARD_11424	signal peptide peptidase-like 2	3.47548	4.08089	3.69978	4.59828	4.51234	4.73866	4.29554	3.58533	6.02946	4.29897	3.08841	3.85396	2.60087	6.86862	4.73046	2.94572
ARD_11425	---NA---	0.316071	0.353775	0	0	0	0.279415	0	0.364178	1.71152	0	0.487103	0	0	0	0	0
ARD_11429	AAA-ATPase At5g17760	0	0	0.111831	0.107729	0.448338	0.194981	0.116761	0.252287	0.589125	1.48446	0.0852682	0.297666	0.195763	0.241285	0	0
ARD_1143	uncharacterized protein LOC107495461 isoform X3	3.87057	3.99793	1.97277	2.02035	5.42487	1.3166	4.40551	4.80199	2.2557	5.00538	5.51006	2.43868	7.04666	2.30434	4.3289	2.48746
ARD_11430	auxilin-related 2	0.502491	0.808291	0.723137	0.716393	0.400978	1.19405	0.775102	0.256961	0.598907	0.65624	0.783971	1.13517	0.0966669	0.552166	0.780854	0.453865
ARD_11434	isoflavone reductase	0	0	0.389815	0	0	0	0	0	1.19531	0	0	0	0	0	0.211985	0
ARD_11435	gamma carbonic anhydrase mitochondrial-like	18.8911	21.2068	19.5532	17.6595	18.2495	21.9172	24.7537	18.7996	21.4229	29.5654	21.1868	27.1182	25.2685	22.5885	19.8883	24.3451
ARD_11437	lipid phosphate phosphatase epsilon chloroplastic isoform X1	6.71156	4.84818	4.61876	4.94113	5.72117	6.14424	8.85326	8.46124	8.07404	9.10965	8.19635	12.9603	7.21095	7.33156	6.88449	6.31139
ARD_11438	---NA---	0	2.43042	1.80641	0.683246	0.719931	0	3.77212	5.00208	2.36876	3.95659	3.8447	2.97501	1.63737	1.60233	2.03205	1.23917
ARD_11439	uncharacterized protein LOC107487961	63.9768	75.5985	83.4392	66.3451	85.726	103.759	91.7095	100.804	96.8045	113.298	102.099	113.654	134.069	75.3496	64.8099	96.158
ARD_1144	uncharacterized protein LOC107495461 isoform X2	2.64434	1.8257	1.81154	3.33693	3.85869	3.46965	2.27835	3.33292	4.19831	2.06928	3.52313	3.25004	1.1351	3.18891	3.22497	3.30307
ARD_11440	uncharacterized protein LOC107642902	67.8176	93.8279	93.0049	69.34	90.6565	119.51	109.924	118.461	131.621	130.822	110.46	127.213	132.159	85.0084	68.3873	103.876
ARD_11441	---NA---	3.611	3.04517	0	1.69762	1.79506	2.37214	0.941601	1.04499	0.991794	3.47481	0.685002	0	0	1.00369	1.32814	3.12723
ARD_11442	WD repeat-containing 36 isoform X3	4.33764	4.33949	2.01917	4.39603	2.44104	3.32098	3.81642	5.50857	3.38119	3.53903	3.36706	4.06669	6.83423	5.93281	3.03369	3.19684
ARD_11443	uncharacterized protein LOC107488186 isoform X1	1.46752	2.25391	1.20725	1.84882	3.4797	2.02958	1.40539	0.815136	0.922618	1.90991	1.30305	1.57735	0.698839	1.83474	2.11784	1.39777
ARD_11444	ACT domain-containing ACR8	1.27976	1.68879	1.92905	1.12356	0.92446	0.591495	0.759559	0.545353	4.52366	1.04646	0.332923	0.449607	0.163345	1.8225	1.47276	0.461904
ARD_11446	uncharacterized protein LOC107488139	0	0	0	0	0	0	0	0	2.23998	3.49046	0	0	0	0	0	0
ARD_11447	---NA---	0.610151	0	0	0	0	0	1.27934	0	0	0	0	0	0	0.677348	1.66569	0
ARD_11448	kinesin KIN-UA isoform X1	3.20493	4.82848	4.98048	4.32182	2.49477	3.60904	2.56114	3.35215	2.32459	3.62183	2.30096	1.66624	1.9359	4.9058	4.20125	1.36464
ARD_11449	probable sodium metabolite cotransporter chloroplastic isoform X1	4.0862	4.26239	4.60622	4.47797	3.05931	4.04444	5.12333	6.19425	5.2895	3.83474	2.62976	4.04521	3.16058	5.77455	4.90592	4.32813
ARD_11452	---NA---	2.92114	2.3105	1.52766	3.89418	4.05058	3.01863	3.91728	2.49391	1.82206	2.90433	4.8416	3.06905	1.83463	2.69516	2.37573	2.15464
ARD_11453	uncharacterized protein LOC107627950	9.88106	11.2042	7.52779	12.3739	9.58533	12.5754	9.98181	8.07863	5.86431	13.7515	12.4882	11.0541	12.8306	8.67495	9.466	11.315
ARD_11454	COP9 signalosome complex subunit 4	7.30556	8.24288	6.57873	8.89831	6.64887	8.29152	8.11644	5.82788	6.1109	6.39394	7.1074	10.5602	7.72652	7.59806	7.88467	6.88311
ARD_11455	mitotic checkpoint	0.880794	0.630236	1.51951	1.15107	1.81016	1.85171	1.41255	2.56964	2.29245	2.18311	1.42512	1.70425	2.25619	1.69258	1.271	1.22389
ARD_11456	cell division topological specificity factor chloroplastic isoform X2	2.50793	2.56682	4.88389	3.0381	2.03555	3.06557	3.54477	2.74588	4.11972	4.28806	3.00016	3.06894	3.74907	3.1545	2.67814	2.6258
ARD_11457	uncharacterized protein LOC107489274 isoform X2	4.5049	3.24028	3.57202	3.85048	3.40642	3.3477	3.67762	3.59176	3.94902	2.69631	3.3179	3.11973	3.2182	4.51839	3.52917	2.86312
ARD_1146	uncharacterized protein LOC107495498 isoform X2	8.65446	8.92694	9.23138	8.67698	10.2688	8.60841	9.95777	9.35904	9.02981	8.92197	14.0738	9.48511	13.4389	6.62336	7.1296	9.51423
ARD_11460	---NA---	0	1.17541	0	0	0	0	1.08758	0	2.30081	2.07916	0.790773	1.44116	0	1.162	0	0
ARD_11461	---NA---	0	0.633788	0.31107	0.549715	0	0	0	0.326289	0.306424	0	0.218552	1.15965	0	0	0	0
ARD_11462	uncharacterized protein LOC107470998	10.5989	16.4869	14.9978	12.9406	14.6386	11.2478	10.4447	9.80399	8.36556	9.73958	16.4224	10.3041	9.90251	12.1076	15.0117	13.4427
ARD_11463	pentatricopeptide repeat-containing At3g42630	2.89428	4.49033	1.35325	3.2388	3.87587	3.44213	3.53239	1.78269	2.38098	2.0635	3.60844	3.36552	2.19395	4.7509	4.44043	4.12216
ARD_11464	---NA---	7.37929	0	0	0.799935	6.87814	9.81341	0.434788	0.707933	0.663323	0.592072	0.634742	0.279121	0	0.226173	0	0
ARD_11465	---NA---	2.33461	0	0	0	0	0	0	0	0	1.44793	0.591973	0	0	0	0	0
ARD_11466	uncharacterized protein LOC107643434 isoform X2	2.158	3.43158	2.53565	1.287	2.32268	3.02423	0.952062	1.45819	5.87423	1.85234	0.775802	0.324791	0.410111	4.8902	2.55291	0.777676
ARD_11467	uncharacterized protein LOC107643435 isoform X1	2.70355	1.50586	1.92673	1.96378	2.26061	2.15433	2.12579	2.12845	2.36722	2.81606	2.21819	1.83313	2.7338	2.2682	2.08203	2.20175
ARD_11468	ABC transporter B family member 28	0	0	2.33944	0.292797	0	0.534354	0.638552	0	0	0.462904	0.232934	0	0.597071	1.00223	0	0.505043
ARD_11469	ABC transporter B family member 28 isoform X7	5.80252	5.53127	8.54287	8.99493	8.99342	8.69838	9.37864	7.43664	3.49661	3.78588	2.3841	2.62852	10.2876	8.07936	3.34084	2.83241
ARD_1147	callose synthase 7-like	10.7191	11.5657	5.9067	8.7969	12.0074	9.45963	11.2948	12.817	10.3463	7.03435	8.54105	9.77733	8.16197	8.35415	9.54403	6.69022
ARD_11470	sorbitol dehydrogenase	3.1276	3.41821	2.10804	2.50859	4.11225	3.69463	2.07895	1.39396	2.47584	2.96305	4.44653	3.8541	4.13045	1.08281	2.96133	4.06372
ARD_11471	SKP1 21 isoform X1	23.4455	17.0338	21.7061	21.1797	17.908	16.8854	18.563	17.9832	15.35	17.4966	18.2354	17.9378	20.9549	16.3382	19.134	20.995
ARD_11472	---NA---	80.4089	219.548	0.231004	0.210714	147.392	176.247	0	0	153.716	395.55	203.375	391.591	0	0	0	0
ARD_11473	COFACTOR ASSEMBLY OF COMPLEX C SUBUNIT B chloroplastic	0.980475	1.42844	1.13685	0.371617	0.540985	0.335797	1.36793	1.12818	0.809632	0.997946	0.99915	0.920622	1.45259	1.07801	1.31066	0.983255
ARD_11474	COFACTOR ASSEMBLY OF COMPLEX C SUBUNIT B chloroplastic	2.28272	1.45426	1.10849	1.60251	1.22267	0.870097	1.62103	1.37596	1.40201	0.588441	2.0294	1.18066	0.776079	1.79443	1.92015	2.66767
ARD_11475	F-box At4g00755	2.63054	2.92879	5.17277	3.49465	3.11974	4.28563	4.55506	2.97443	4.52274	4.70579	6.05338	3.99461	6.01061	3.83635	3.44682	4.56604
ARD_11476	uncharacterized protein LOC107623490 isoform X2	6.94013	6.46127	5.68089	10.8106	10.9737	7.74093	6.93163	8.59241	5.09485	5.86086	7.73074	7.62843	5.73202	6.08727	8.54376	4.73131
ARD_11477	1-aminocyclopropane-1-carboxylate oxidase homolog 1	2.51726	2.45179	2.17464	3.42207	3.4122	3.14901	2.54138	2.17215	2.47327	3.783	1.33788	2.1785	2.4527	2.3805	2.23419	1.36082
ARD_11478	1-aminocyclopropane-1-carboxylate oxidase homolog 1	6.11347	6.83595	5.25512	10.4011	13.4347	13.0803	9.16743	7.92048	10.4603	9.48915	12.3962	14.2412	14.77	8.44163	6.95563	8.05214
ARD_11479	1-aminocyclopropane-1-carboxylate oxidase homolog 1	27.8627	50.2585	60.3439	57.5968	78.2015	92.6416	65.2291	69.3527	85.863	91.2024	55.3653	73.5364	53.0303	59.8633	59.1946	49.5073
ARD_11480	probable transcriptional regulator SLK2 isoform X1	5.51417	3.82781	5.9325	4.13319	3.30106	3.37203	3.43446	3.27019	4.44688	3.82803	4.7075	3.19502	3.68267	2.30945	3.86281	3.08612
ARD_11481	probable transcriptional regulator SLK2 isoform X2	21.9318	15.5355	23.6085	11.604	13.8428	15.688	15.1811	13.6933	19.6648	19.8186	21.3611	15.0758	16.9336	12.8919	16.7577	13.2267
ARD_11485	post-GPI attachment to s factor 3 isoform X1	2.23419	1.4506	1.28454	1.4117	0.860946	1.13473	1.7252	1.03534	1.62949	1.2758	1.33311	1.30287	1.4304	1.87405	1.81429	1.55935
ARD_11486	NLP7 isoform X3	2.49289	2.77693	4.16384	3.75502	5.1109	8.20282	4.58186	5.01969	4.01317	5.4748	2.53705	3.00478	3.14118	2.81651	4.87398	2.81906
ARD_11487	NLP6 isoform X1	3.74343	3.08983	8.2149	3.84552	5.60337	6.63383	4.71946	6.16698	4.40506	5.46169	3.65426	4.37804	4.91375	4.80344	4.678	3.83994
ARD_11488	---NA---	129.789	112.97	89.9722	109.869	154.853	123.4	105.865	137.347	78.074	143.699	157.567	126.126	109.64	96.1689	152.563	140.911
ARD_11489	F-box kelch-repeat At3g18720-like	1.42749	2.16383	1.81433	2.60587	3.31451	2.02002	2.76386	2.06708	2.42602	1.98388	3.17317	2.69958	2.6796	1.75634	3.18222	2.71092
ARD_1149	MEI2-like 5	0.634968	2.13886	1.55796	0.604012	1.90599	3.3486	0.665354	0.733576	1.38786	5.64347	1.93834	3.48889	0	0.705035	1.74646	0
ARD_11490	calmodulin-binding heat-shock	0.160816	0.179182	0.0809789	0.39603	0.164735	0.429522	0.0857664	0.185045	1.20866	0.320251	0	0	0	0	0.437729	0.262223
ARD_11491	serine threonine- phosphatase 7 long form homolog	1.56965	1.42221	1.58682	1.11867	2.32488	1.88797	0	0.0419989	0.23477	0.188276	0.114021	0.0988987	0.31257	0.0400899	1.55629	0.888181
ARD_11492	uncharacterized protein LOC107491137	0	0	0	0	0	0	0	0	2.75981	0	0	0	0	0	0	0
ARD_11494	tripeptidyl-peptidase 2 isoform X1	4.83787	2.48734	10.2555	7.10123	7.72358	6.42303	5.57001	7.87859	7.77568	6.06975	4.11388	2.9244	12.8984	5.83477	3.00472	5.225
ARD_11495	---NA---	0.362953	0	0.410539	0.700778	0.732793	0.320529	0	0	0	0	0	0	1.47238	0	0	0
ARD_11496	uncharacterized protein LOC107491139	7.20003	5.6527	9.18959	4.23593	2.94895	3.67345	5.60383	3.44769	4.99743	4.68452	4.93858	3.49601	4.71765	5.21142	6.53683	5.13381
ARD_11497	---NA---	0.359521	1.60572	0.56745	0.527114	0.366073	0.159493	0.381702	0.413827	0.193722	0.255341	0.696641	0	0.334157	0.991099	0.616951	0
ARD_11498	uncharacterized protein LOC107491139	1.46048	1.7232	0.954034	1.60719	0.615816	1.14706	0.916115	0.593132	0.922598	0.343439	1.40512	0.815893	0.605321	0.472426	0.844101	0.98123
ARD_11499	uncharacterized protein LOC107491132	0.425891	0.158386	0	0.417482	0	0.630565	0.452941	0.16338	0.152774	0.196561	0.110241	0	1.54998	0.156383	0.318707	0.932753
ARD_115	uncharacterized protein LOC107623955	18.1412	14.4116	13.9881	10.3827	10.0688	11.7309	14.9695	11.6917	9.99674	13.0897	17.1275	15.3867	13.4932	12.9506	12.0743	18.1243
ARD_1150	DNA topoisomerase 6 subunit B-like	36.3341	32.7019	48.5449	35.4716	34.5822	49.2318	46.0813	51.5974	37.7605	28.9851	42.8187	26.1384	54.1975	34.1242	29.3215	35.9647
ARD_11501	probable prolyl 4-hydroxylase 12 isoform X2	1.81537	1.29567	0.923769	1.33336	0.764564	0.580899	0.84542	0.267783	0.89845	0.906271	0.581268	0.378452	0.641348	0.818173	0.897357	0.907138
ARD_11506	deacetoxyvindoline 4-hydroxylase isoform X7	2.81026	2.45921	1.29814	2.35311	3.13606	2.42142	2.36343	2.29366	5.86743	4.08578	1.52028	3.51272	1.71558	1.95136	2.51941	1.32273
ARD_11507	1-aminocyclopropane-1-carboxylate oxidase homolog 1 isoform X4	12.4001	13.1545	10.8267	15.8932	17.485	18.7603	13.1809	15.6809	16.4813	27.7653	8.91089	26.2249	17.3819	20.4113	13.997	7.5538
ARD_11508	zinc finger CCCH domain-containing 48 isoform X1	23.6443	32.1871	27.6712	30.893	38.8905	40.5469	39.6285	43.9217	30.9854	48.3908	40.3891	64.1608	41.1601	45.6988	34.8258	45.1553
ARD_11509	uncharacterized protein LOC107491197	0.765439	0.683349	0.477648	0.749681	0.780583	0.543777	1.62727	1.23333	1.48332	1.49506	0.950495	2.08134	0.841059	1.34951	2.07363	0
ARD_1151	---NA---	6.7429	8.15413	4.30246	2.85034	3.09499	3.2608	4.5929	5.24622	2.75631	7.08425	4.55666	7.13948	2.3461	5.22318	4.09277	2.82179
ARD_11510	uncharacterized protein LOC107491217 isoform X2	17.4081	11.8723	9.39283	13.3767	10.9311	10.4512	15.2844	7.6927	8.93325	8.44246	15.1484	7.86704	14.9131	14.0032	17.5683	13.3423
ARD_11512	calcium-dependent kinase 26	16.6504	12.7239	20.2885	18.6142	15.7234	18.92	20.2677	16.7642	13.5155	10.7313	16.5314	13.5886	22.053	16.919	17.8929	20.132
ARD_11513	probable phosphopantothenoylcysteine decarboxylase	0.760865	0.24199	0.787408	0.716361	0.558289	0.420019	0.85202	0.750348	3.26227	1.16775	0.650746	0.343564	0.372233	0.756028	0.347512	0.0587691
ARD_11514	flap endonuclease GEN-like 2	0.844593	1.2302	0.779853	0.320386	0.599556	0.694488	0.554796	0.598033	0.557722	1.02438	0.861159	0.176173	1.01766	1.28538	0.631848	0.422967
ARD_11515	---NA---	1.12803	0.838147	0.476195	0.647475	2.02043	1.33838	0.801613	2.05521	1.21177	1.00761	1.75635	2.93404	0.998161	1.65455	1.9576	1.99585
ARD_11516	LOW QUALITY PROTEIN: uncharacterized protein LOC107491149	9.96403	7.52067	9.64943	11.9659	7.15621	7.39923	7.68503	7.70672	6.41287	5.85389	8.29118	5.77737	10.2523	7.17761	7.32332	5.57957
ARD_11517	F-box kelch-repeat At3g23880 isoform X2	0.332629	0.463297	0.586942	0.573271	0.511013	0.592217	0.532122	0.287059	0.714349	0.442419	0.518202	0.564054	0	1.0974	0.906607	0.94947
ARD_11519	E3 ubiquitin- ligase ATL31	0.689647	0.770803	1.23544	2.23879	1.16724	0.203662	1.94849	1.58814	1.73738	1.01197	1.42211	0.626505	3.94955	2.0304	1.34819	0.762885
ARD_1152	28S ribosomal mitochondrial	8.12382	8.28067	12.0601	9.48726	10.2576	11.6656	13.0719	14.0619	13.6964	12.6086	10.8467	11.2651	12.5733	13.6595	10.134	6.44103
ARD_11520	ROOT PRIMORDIUM DEFECTIVE 1	1.74432	1.40372	2.561	1.32748	2.26186	1.6757	1.37749	1.75986	1.69653	2.54449	1.27895	2.98004	1.27984	1.35534	1.62283	1.60876
ARD_11521	heat stress transcription factor B-2b	66.359	58.4956	51.2175	51.8039	76.9476	67.6399	62.3996	73.0215	56.8607	77.518	55.6191	93.3546	48.8462	45.9985	70.795	50.7058
ARD_11522	phosphatase inhibitor 2	13.9702	11.3544	8.43642	10.2583	10.447	9.52175	9.96381	8.11932	11.5518	11.6621	9.3334	12.7588	10.3335	10.2648	10.9707	12.8866
ARD_11523	E3 ubiquitin- ligase ATL31	59.6716	18.3651	1.15204	10.3222	19.3145	3.22895	1.3662	1.80666	1.62555	44.1909	1.39324	6.12737	1.08786	1.78254	5.44916	1.50927
ARD_11524	type 1 phosphatases regulator ypi1	11.4925	12.5452	18.4306	9.60163	15.7009	15.158	11.8469	13.0923	16.0513	17.9937	13.9795	12.956	15.5731	12.5665	13.2889	13.1365
ARD_11525	IQ-DOMAIN 14	0.953897	1.75741	0.681372	1.65884	1.35187	1.3201	0.984623	1.24887	1.30437	1.43865	1.00194	1.29205	1.12433	1.0475	2.16989	1.22665
ARD_11527	LOW QUALITY PROTEIN: uncharacterized protein LOC107491149	20.0005	18.1737	23.5989	21.9955	19.605	16.4716	23.7808	22.2677	19.8325	15.501	23.6429	15.5269	29.7247	18.49	17.4899	19.1951
ARD_11528	1-aminocyclopropane-1-carboxylate oxidase homolog 1	0.313806	0.444512	0.926882	0.564396	0.234559	0.101786	0.396562	0.131287	8.77355	1.90286	0.133719	0.77271	0.0972734	1.09632	0.666388	0.601001
ARD_11529	uncharacterized protein LOC107491164 isoform X8	0.969754	1.48393	0.333557	1.15154	0.274162	0.389316	0.388939	0.0836782	0.493527	0.496189	0.606212	0.196976	1.15455	1.35743	0.667918	0.942446
ARD_11530	seed maturation	603.215	594.801	231.89	608.882	709.897	624.446	360.98	492.477	291.951	443.301	580.874	988.031	422.258	299.127	464.716	477.363
ARD_11531	E3 ubiquitin- ligase XBAT33	0.828774	1.22199	1.50449	0.840857	0.980041	0.85039	0.908705	0.929666	0.910035	1.03127	0.534374	0.925773	0.527555	1.09174	0.920544	0.301913
ARD_11532	tubulin beta-1 chain	0.199546	1.22141	0.637525	0.740435	0.717966	0.400536	0.613558	0.229579	1.30953	0.893787	0.740616	0.371549	1.27321	0.410771	0.898928	0.686881
ARD_11534	cytoplasmic tRNA 2-thiolation 1 isoform X1	15.3136	17.2439	8.45649	15.9157	11.6493	11.7381	12.3123	10.3234	9.96817	19.3153	10.7007	19.687	11.8393	12.4798	13.2833	13.1375
ARD_11535	1-aminocyclopropane-1-carboxylate oxidase homolog 1 isoform X3	0.284972	0.201823	0.484076	0.281955	0.186412	0.277326	0.360169	0.268252	1.8598	0.530791	0.202415	0.210496	0.220515	0.455089	0.192309	0.377729
ARD_11536	1-aminocyclopropane-1-carboxylate oxidase homolog 1 isoform X1	0.205881	0.515538	1.0376	0.840283	0.846541	0.619861	1.26603	1.21395	3.58468	0.889687	0.522804	0.87126	1.09518	0.988917	0.600353	0.458606
ARD_11537	LOW QUALITY PROTEIN: uncharacterized protein LOC107491149	4.87922	3.87735	5.22175	8.30579	4.36248	4.43195	3.55635	4.4929	3.35365	3.37544	4.56231	5.05325	6.49137	4.32755	3.69737	3.53552
ARD_11538	O-glucosyltransferase rumi homolog isoform X2	1.5743	2.44648	0.702242	0.763889	1.03789	0.953797	0.635211	0.820198	2.96033	1.44899	0.440872	0.724135	0.304051	1.82648	1.8303	1.1073
ARD_11539	LOW QUALITY PROTEIN: uncharacterized protein LOC107491149	4.04643	3.26252	3.90286	5.0236	3.98149	3.27102	2.55705	3.49151	2.30823	2.81429	3.26665	4.50528	3.54678	2.84815	2.84544	2.87012
ARD_11540	uncharacterized protein LOC107644842	16.8448	16.3294	9.99366	12.6299	28.3547	15.186	14.8798	15.0389	13.9108	22.096	23.8171	22.3645	13.2908	11.5022	21.685	19.5233
ARD_11541	pentatricopeptide repeat-containing At3g60050-like isoform X1	4.28841	4.67858	2.6613	3.93259	3.99889	4.22015	4.94704	4.95799	3.378	3.35423	4.518	4.61104	3.14067	5.09993	4.73726	3.60786
ARD_11542	LOW QUALITY PROTEIN: uncharacterized protein LOC107491149	9.54738	7.73571	10.5103	10.9609	7.26637	8.34852	8.89542	8.60669	8.18422	5.9108	10.3188	7.15655	13.696	7.84181	8.18336	8.37263
ARD_11543	oxalate-- ligase isoform X1	88.2297	140.918	199.695	200.384	248.613	217.43	184.4	179.407	213.48	168.993	247.902	173.263	216.431	112.257	205.141	122.817
ARD_11544	1-aminocyclopropane-1-carboxylate oxidase homolog 1 isoform X2	3.77718	4.88532	2.95265	7.1795	5.66189	7.9327	6.11588	5.49247	6.43173	5.43316	3.38679	3.78917	2.98712	2.85115	10.1029	9.20427
ARD_11545	deacetoxyvindoline 4-hydroxylase	7.82521	8.05283	10.0979	9.09399	13.8831	11.8811	12.5236	9.92799	7.09264	8.17217	6.76285	8.02049	10.8178	10.357	7.96066	6.94718
ARD_11546	uncharacterized protein LOC110265260	1.47196	2.07243	6.60941	4.96894	6.62827	4.86616	4.75785	5.94022	3.69368	3.09601	2.91429	2.84029	5.19779	1.93691	2.47614	1.10585
ARD_11547	probable methyltransferase PMT16	2.8078	1.83663	1.63697	2.29133	3.16066	3.13175	2.17164	1.52787	3.92221	1.5962	1.91289	2.0035	2.63812	1.37445	1.64428	0.675615
ARD_1155	DNA replication complex GINS PSF2	30.6998	31.0723	36.6134	32.7947	42.5194	46.4132	42.8346	34.151	39.0919	40.3033	46.9331	32.6414	61.8103	31.1521	33.0849	40.1121
ARD_11553	membrane steroid-binding 2	19.8372	16.3428	10.1456	12.1563	8.68496	11.8403	10.5119	4.5175	10.1274	18.148	10.4167	20.2677	15.2588	15.0676	19.3144	14.8049
ARD_11554	low-temperature-induced 65 kDa -like	591.464	566.891	237.436	586.909	638.861	558.936	395.221	432.794	295.897	444.874	523.819	916.319	467.673	285.622	490.155	452.809
ARD_11556	uncharacterized protein LOC107490996	0	0.140439	0	0	0.128623	0	0	0	1.89601	0	0	0	0	0	0	0
ARD_11563	low-temperature-induced 65 kDa -like	65.2599	77.0867	22.3918	88.4246	80.1117	67.3286	50.4456	47.6861	50.0383	38.8839	63.5909	104.772	60.9012	36.7485	43.6501	55.5548
ARD_11565	cleavage and polyadenylation specificity factor subunit 2	12.3338	10.8409	9.63104	12.5761	9.61785	13.7522	13.632	9.54962	9.35078	7.52868	16.219	5.64552	14.9394	16.2124	11.5563	8.64255
ARD_11566	uncharacterized protein LOC110281417	2.734	1.11613	1.9886	2.07057	1.16952	1.42169	1.75264	1.20583	1.41694	1.65497	1.38705	0.740925	1.09809	1.65186	2.92675	2.21978
ARD_11567	---NA---	0	0	0	0	0	0	0	0	0.777862	0	0	0	0	0	0	1.22041
ARD_11568	---NA---	0	0	0.525334	0	0.45381	0.397604	0	1.04051	0.49053	0.745185	0.69186	0.617725	0.945914	0	0.58296	0
ARD_11569	uncharacterized protein LOC107489030	37.9903	39.0653	21.9188	39.0831	18.3861	21.4845	19.9802	21.0889	15.6916	21.3537	12.5993	13.7112	12.9164	30.6095	23.3912	17.3226
ARD_11570	---NA---	0.899753	0.335613	0.33148	0	0	0	0.316962	0	0	0	0	0	1.18422	0	0	0
ARD_11571	metalloendo ase 2-MMP	0	0.0849378	0.113153	0.0377086	0.0391852	0.0680348	0	0	4.37585	0.541697	0	0.0516823	0	0.377101	0.162777	0.0618948
ARD_11572	zinc finger MYND domain-containing 15 isoform X1	8.46019	11.5502	7.93383	10.216	9.93867	9.65644	10.0028	9.6731	4.92664	6.19214	8.10863	6.72472	7.42643	11.1348	9.53058	8.76879
ARD_11573	sec14 cytosolic factor	1.54025	1.36181	1.34782	1.6558	0.930186	0.686519	0.919633	1.25093	4.95464	1.99756	0.84861	1.04353	1.94917	2.04035	0.96978	0.588477
ARD_11574	nicotinamide adenine dinucleotide transporter chloroplastic	3.95411	4.86775	4.01351	5.03685	3.14	4.9162	5.09263	4.85948	5.13623	4.80757	5.1246	3.40794	3.32225	5.16407	4.20128	3.35013
ARD_11575	---NA---	3.29502	5.33088	0.414574	2.4736	5.17356	4.20288	1.15835	0.844037	2.78013	3.48389	4.78719	4.00471	0.743556	2.837	4.57287	1.84633
ARD_11576	LEAF RUST 10 DISEASE-RESISTANCE LOCUS RECEPTOR-LIKE PROTEIN KINASE-like isoform X1	0.940863	0.857804	0.863348	1.60017	0.437945	0.68522	0.0912105	0.688945	1.65335	0.227895	0.133235	0.46417	0	1.03476	0.280079	0
ARD_11577	LEAF RUST 10 DISEASE-RESISTANCE LOCUS RECEPTOR-LIKE PROTEIN KINASE-like isoform X2	0.217682	0.585371	0.444509	0.35919	0.466405	0.388488	0.349326	0.354792	1.22416	0.901388	0.21269	0.368394	0.184488	0.358413	0.574974	0.29361
ARD_11578	uncharacterized protein LOC107491312	6.22993	5.541	9.64064	7.47785	7.45398	6.21818	6.9903	6.28634	6.9487	6.43945	7.44124	9.02427	6.17091	5.10184	6.93025	5.29436
ARD_11579	---NA---	0	0	37.2737	19.1218	9.64817	8.26751	33.0422	28.8583	0	0	0	0.816477	39.2549	30.9365	28.4314	49.6214
ARD_11580	---NA---	1.84971	2.84272	0.745968	1.35093	1.64349	0.819339	0.734877	1.59736	0.998589	1.35825	1.43026	1.5754	1.76672	0.765835	2.71378	2.68596
ARD_11581	E3 ubiquitin ligase RIE1	10.1542	8.74521	13.3129	19.185	7.311	8.62566	8.29896	7.54993	7.98857	11.9658	5.23899	6.62665	6.00037	5.6029	8.36029	9.45819
ARD_11582	uncharacterized protein LOC107491319 isoform X4	5.7214	5.34825	5.76166	6.48976	4.48324	4.3497	3.9986	5.359	4.12787	3.49992	4.06678	4.57081	5.9674	3.464	5.47314	5.11634
ARD_11583	---NA---	2.45562	3.14273	3.95086	4.06696	1.77151	2.16916	1.8507	2.83022	1.90181	0.551955	2.69969	4.31543	0.707999	0.388239	2.17642	1.76686
ARD_11584	uncharacterized protein LOC107607991 isoform X2	1.66524	0.933135	2.39767	2.00309	2.51648	2.20354	3.5075	1.92036	2.71397	0.676876	2.87702	5.69824	6.8975	0.461203	1.59263	0.702597
ARD_11585	uncharacterized protein LOC107633105	5.03743	5.72502	7.52125	6.80074	7.17549	7.73335	7.26312	5.11468	7.64093	7.1697	7.61069	6.97118	9.99132	4.02086	8.46417	8.87757
ARD_11586	uncharacterized protein LOC107491320 isoform X3	4.8142	5.35738	4.40149	6.20726	4.24602	6.20641	5.81082	4.95438	4.40049	6.37518	5.74692	8.46226	5.9648	5.0668	5.37647	5.86468
ARD_11587	T-complex 1 subunit beta	223.408	201.337	172.978	177.078	204.327	208.398	194.23	201.25	200.917	344.343	268.11	320.305	274.028	187.501	204.819	128.448
ARD_11588	uncharacterized protein LOC107491321 isoform X2	23.0129	23.7683	27.5222	21.1543	26.6834	25.7488	24.7683	29.9128	24.5351	19.7368	30.1378	22.3136	21.4891	22.7538	24.2146	20.9852
ARD_11589	---NA---	0.287262	0.321387	0	1.11465	0.581832	0	1.21487	0.661808	0	0.436391	0	0.392044	0	0	1.03908	0
ARD_1159	uncharacterized protein LOC107644187	4.59787	3.60636	4.01443	2.86881	1.80748	1.84403	4.28909	2.69824	3.83612	2.2993	3.47098	1.33743	2.95	3.38844	2.75531	1.20051
ARD_11592	ankyrin repeat domain-containing 2A	32.8656	24.3237	29.9723	35.8602	29.1903	33.3245	33.543	29.3565	33.8798	44.1273	36.337	49.8052	32.7064	26.0059	31.9687	40.7619
ARD_11595	ankyrin repeat domain-containing 2B	99.5941	87.0597	69.7607	91.967	72.8122	83.4817	85.5954	89.5987	92.6223	185.674	92.0098	168.722	104.145	88.8122	82.4891	118.288
ARD_11596	KH domain-containing At5g56140	28.2133	23.8944	38.9023	23.7426	26.7865	26.5874	28.6307	31.2804	22.1458	26.4384	27.0287	23.2222	28.232	29.5755	26.8406	27.3227
ARD_11597	phosphatidylinositol phosphatidylcholine transfer SFH13 isoform X1	16.9101	17.6276	17.3737	21.8165	17.1713	17.1895	16.438	19.2768	13.2399	14.1682	12.5545	16.7137	18.3297	17.6263	17.2559	17.8989
ARD_11598	probable mitochondrial intermediate mitochondrial	9.64334	8.10121	11.8871	10.7146	7.85452	9.92201	14.2654	15.3432	9.7204	8.94312	11.2636	9.14283	13.2558	11.2115	9.53317	11.1039
ARD_11599	peroxisome biogenesis 5	75.3868	62.044	60.4973	62.5094	57.3092	73.2528	64.6057	69.8416	47.6027	61.9136	72.8958	57.3555	77.533	55.7747	57.8586	78.9123
ARD_116	---NA---	3.47762	0	5.60704	3.86991	4.6467	3.05916	4.25619	3.34657	6.95839	1.00982	2.65769	3.97774	0	5.78941	3.13444	4.94322
ARD_1160	pentatricopeptide repeat-containing At5g66520-like	0.840243	1.22541	1.56926	0.888462	0.83377	0.723631	1.08434	1.10006	1.64557	1.63577	1.13172	0.588603	1.5317	1.20892	0.830806	1.69043
ARD_11600	---NA---	0.725906	0	0	0	1.09919	0.961588	0.382821	0.418365	0.787385	1.1494	2.2336	1.98494	1.47238	0	0	1.21994
ARD_11601	21 kDa	3.11317	19.413	10.2695	12.4486	15.2287	11.6993	17.6789	7.64153	40.2902	35.9553	13.0359	14.908	14.1621	14.7653	30.8098	16.6106
ARD_11602	high mobility group B 10	5.24957	4.65859	3.26444	6.24184	3.8464	2.61883	3.17835	2.66091	4.87943	4.35546	2.92396	5.02269	2.70363	4.15266	5.12621	3.45383
ARD_11603	serine threonine- kinase D6PKL1 isoform X1	40.2247	45.8854	21.8806	26.311	24.8109	33.6063	25.2315	25.5855	16.7873	23.0342	32.7227	26.8681	28.7893	18.3456	20.6521	29.0324
ARD_11604	phytolongin	5.36605	6.32921	4.63244	4.98889	5.43955	6.02114	7.93921	6.25562	5.98023	4.99147	6.27187	7.02817	5.23096	6.04918	7.19324	5.47553
ARD_11605	WPP domain-interacting 2	24.6338	22.0509	16.814	20.389	18.1719	14.932	16.3372	20.2852	18.5532	24.2257	14.5127	30.3949	17.5682	16.2715	20.4553	21.6597
ARD_11608	serine threonine- kinase BRI1-like 1	0.245394	0	0	0.238726	0	0	0.25984	0	0.53019	0	0.18963	0	1.41635	0	0	0
ARD_11609	DNA damage-repair toleration DRT100-like isoform X2	70.7445	84.5838	75.5987	122.557	106.668	77.0729	58.2874	100.35	118.1	109.337	80.2995	63.3426	100.218	90.3335	71.9773	119.672
ARD_1161	serine threonine receptor-like kinase NFP	26.5507	46.2746	39.1653	34.3934	41.2321	28.2487	23.2444	27.9333	63.9703	47.81	15.9096	26.2205	21.9882	40.9129	23.8232	18.8356
ARD_11611	GPI-anchored LLG1	1.60102	1.78251	1.10224	0.790844	0.684917	0.594692	0.522703	0.614026	2.86111	1.09527	0.555418	1.20519	0.15301	0.928214	0.808915	0.79428
ARD_11612	actin-related 8 isoform X2	8.84853	10.47	8.39178	10.7462	7.5158	6.33763	7.78309	8.01619	6.04897	6.05755	4.10811	6.18175	3.69542	9.33482	8.16222	6.72316
ARD_11613	actin-related 8 isoform X2	26.9759	30.0602	28.1006	29.0986	21.5536	17.2059	27.7583	22.1436	22.2346	21.0643	11.4417	16.9006	16.6463	26.3614	26.1671	22.4281
ARD_11614	berberine bridge enzyme-like 22	0	0.483981	0.898903	0.141708	0.147527	0	0	0	39.06	0	0	0	0	1.43361	0.325036	0
ARD_11615	berberine bridge enzyme-like 22	0.512493	0.488993	0.723351	0.180938	0.0752072	0.163215	0.0782566	0.0421174	22.9156	0.330436	0.114342	0.0991782	0.0626941	0.562845	0.429209	0.23752
ARD_11616	photosystem I reaction center subunit chloroplastic	0.778313	0.866821	1.37435	1.06332	0.491276	0.586765	0.44746	0.413322	0.449623	1.17598	0.37355	0.243483	0.103897	0.592168	1.87154	1.16861
ARD_11617	probable WRKY transcription factor 2	1.16013	1.64753	1.31505	1.1035	0.706593	0.88548	1.02899	1.15909	1.40605	1.00948	0.60862	0.681946	0.542494	1.65869	1.19184	0.839762
ARD_11618	chloride channel CLC-f	10.8063	10.094	13.6875	11.2478	11.2185	10.644	11.2694	13.509	11.0979	10.4691	9.8539	7.92883	11.7916	11.2879	10.09	10.1716
ARD_11619	probable glucan 1,3-beta-glucosidase A	11.0786	11.6088	9.98015	13.2296	14.924	12.4701	8.98273	10.6779	12.8167	8.12345	14.0054	10.2801	18.1052	13.5416	8.61694	19.0232
ARD_11620	probable glucan 1,3-beta-glucosidase A	78.0087	101.116	94.0904	102.076	100.578	86.6012	80.3636	116.325	100.077	94.3327	84.9763	49.6102	167.217	99.7822	74.8805	132.824
ARD_11622	uncharacterized protein At4g26450	8.15075	6.70907	8.15073	7.81155	6.1033	7.49698	7.19396	7.39975	6.97756	5.51277	6.40504	5.06648	7.54776	8.53493	8.52103	7.33295
ARD_11623	uncharacterized protein LOC107491523	0.684585	0.573188	0.717651	0	0.17435	0.151891	0.181774	0.393979	0.553137	0	0.265415	0	0.633258	0	0	1.41048
ARD_11626	FAM136A-like isoform X2	11.0605	8.66998	9.36998	5.3856	5.17945	5.7163	6.92236	8.01301	9.67191	13.9356	6.6531	4.53635	7.5003	9.68159	7.83306	9.00449
ARD_11627	COP9 signalosome complex subunit 6a	60.5032	49.9703	47.047	43.8408	38.227	42.6732	41.3162	44.0081	42.1833	57.3776	42.9402	50.1764	37.7146	41.5384	40.7077	48.4485
ARD_11628	uncharacterized protein LOC107489614 isoform X8	5.01277	5.18023	5.1645	6.8173	3.35877	3.89333	5.2469	6.92178	2.6432	3.90016	3.12243	3.46284	3.54265	7.31847	7.28212	3.57127
ARD_11629	uncharacterized protein LOC107489614 isoform X2	4.14401	4.11212	5.87242	5.79011	3.15495	3.37769	6.10319	5.28362	3.07454	2.87958	3.28128	3.25455	4.49984	5.57266	6.04566	4.00689
ARD_1163	exocyst complex component EXO70B1	14.1648	14.1442	14.6047	12.2887	29.2817	15.4405	13.4157	19.7887	24.1166	22.8983	8.17088	14.0419	8.73208	16.5676	17.752	12.8666
ARD_11632	kinesin KIN-14R	0.802313	0.858656	0.881958	0.762981	0.761045	0.577979	1.08877	0.887578	1.15745	1.66501	1.44624	1.04486	1.42232	1.35537	0.623224	1.00042
ARD_11633	AP2-like ethylene-responsive transcription factor AIL6	5.9119	10.6321	7.20376	5.63731	11.5758	14.7833	6.74859	9.00697	6.30042	9.17094	10.0104	15.0158	4.95112	6.16741	4.78486	3.29087
ARD_11634	receptor-like cytosolic serine threonine- kinase RBK1	10.8665	10.6883	13.8687	18.1739	8.72805	15.6122	13.4748	9.54024	10.3697	13.2711	11.7789	7.74292	10.9491	10.5713	9.65442	9.18185
ARD_11635	AP2-like ethylene-responsive transcription factor AIL6	10.7949	23.7432	16.603	13.1519	21.8504	30.3753	12.9883	14.4779	15.4962	18.9296	23.3695	28.0635	12.7123	14.3607	12.2076	6.38165
ARD_11636	pentatricopeptide repeat-containing At5g65570	0.374312	0.357006	0.436712	0.45883	0.366636	0.286297	0.457666	0.328108	1.64196	0.681166	0.195058	0.386109	0.302074	0.645646	0.433075	0.259639
ARD_11637	probable glycosyltransferase At5g03795	1.77273	0.962747	1.97072	1.87966	1.19869	2.04296	1.75564	2.48736	2.41063	1.23198	1.68757	1.46458	1.3379	1.99477	1.38701	1.40382
ARD_11638	KH domain-containing HEN4	1.5411	1.91038	2.52442	1.41977	2.01501	1.46802	2.39619	1.6119	2.10231	1.12797	1.23087	2.0401	0.659249	2.154	2.68594	1.42009
ARD_11639	probable mannitol dehydrogenase	1.35484	2.24447	4.72133	1.86961	2.59012	3.37219	5.96252	2.21129	6.04431	9.15184	3.79005	0.981534	4.46601	5.01677	3.01521	3.32009
ARD_1164	uncharacterized protein LOC107473719	4.77162	4.0299	6.02673	3.00802	4.01306	3.99754	5.62671	3.73888	6.04173	4.36256	5.42721	2.898	8.19296	6.46102	3.64709	3.80536
ARD_11640	---NA---	0	0	0	0.878102	0	0	0.974863	0	1.02787	0	0.70911	0	0	0	0	0
ARD_11642	polyhomeotic-proximal chromatin isoform X1	27.3521	22.23	14.348	28.6195	11.732	14.1691	12.3483	9.60936	7.82582	8.93616	12.6098	9.52591	13.0615	15.928	14.3426	18.6779
ARD_11643	U-box domain-containing 50 isoform X1	3.58145	1.96433	1.54285	7.54616	3.12652	4.28735	3.08288	3.44423	6.82285	6.69122	2.37714	6.52046	1.38637	1.70331	5.6867	2.60648
ARD_11644	U-box domain-containing 50 isoform X1	5.02493	3.30741	2.60919	6.59126	5.38618	5.49002	3.74913	5.10771	5.43811	8.12143	5.24275	9.2802	0.582408	1.96079	8.22888	3.45656
ARD_11645	U-box domain-containing 50 isoform X1	4.01865	3.36638	1.92891	9.87007	4.90367	7.20169	5.44293	5.63079	9.12815	9.76894	3.69674	8.40915	0.750924	2.75321	7.77301	3.22829
ARD_11646	NETWORKED 2D-like	1.77721	2.00199	4.22238	2.78382	2.97146	2.93459	3.61373	4.71543	4.50815	4.32505	1.5634	1.57868	3.11318	3.09624	2.29251	2.8921
ARD_11647	ecdysoneless homolog	34.2025	45.9485	42.3214	31.7734	42.0909	44.1795	38.7698	44.3039	32.0595	46.4727	43.173	44.933	44.8308	36.7761	34.1363	44.2829
ARD_11648	ecdysoneless homolog	17.2997	18.832	20.7766	18.5282	20.1763	22.8871	15.9755	23.0496	15.1132	23.6146	22.8745	25.0599	20.1873	16.6567	19.5899	18.5828
ARD_1165	isoaspartyl peptidase L-asparaginase	4.83407	17.8218	3.92532	6.03388	30.7498	5.59517	14.0003	15.2258	21.3496	17.1275	15.3423	34.3189	17.8265	8.13242	22.1937	39.8633
ARD_11651	probable mannitol dehydrogenase	0	0.13603	0.125125	0	0	0	0	0	0.787021	0.166589	0.0948205	0	0	1.07434	0	0
ARD_11652	7-deoxyloganetic acid glucosyltransferase isoform X5	60.9782	42.2119	27.5178	25.4931	35.3394	38.2966	43.1081	37.2666	49.1926	62.8318	46.625	46.6954	36.8168	32.5108	23.2076	38.3179
ARD_11653	7-deoxyloganetic acid glucosyltransferase isoform X3	27.5552	20.2576	11.0404	10.3554	16.3472	18.685	15.9851	16.6111	18.5218	29.5131	21.7633	27.7413	15.2347	12.7826	10.5891	19.7293
ARD_11654	7-deoxyloganetic acid glucosyltransferase isoform X2	6.7383	4.48874	4.82554	4.36717	5.48835	5.56703	5.25294	6.00542	7.65148	7.52425	4.39405	5.91159	3.22739	4.8449	5.35369	4.57295
ARD_11655	7-deoxyloganetic acid glucosyltransferase isoform X1	13.3766	8.93757	10.5341	9.79178	13.47	10.4251	10.0781	14.4745	9.61692	14.9223	9.34473	11.6832	8.84127	11.2191	11.5692	12.2437
ARD_11657	pentatricopeptide repeat-containing At5g65560 isoform X1	8.61043	9.08493	7.94821	5.76305	9.00995	8.50569	7.60883	9.78659	6.45542	8.28595	7.91539	10.2696	7.43478	7.02269	7.62662	6.46116
ARD_11658	chloride channel CLC-c isoform X1	0	0	0.221775	0	0.211679	0	0	0.239704	0	0	0	0	1.57213	0	0.241616	0
ARD_1166	probable galacturonosyltransferase 11	1.1707	1.56416	2.04477	0.925072	1.2018	1.50271	1.05061	0.700425	2.25966	2.00617	1.86391	1.52293	0.967964	1.49187	1.7556	2.12946
ARD_11660	chloride channel CLC-c-like	2.18188	1.92966	0.875812	1.10814	0.561135	0.536742	0.718374	0.643642	0.554236	0.977481	0.667032	0.700538	0.473051	0.706125	0.855388	0.791937
ARD_11661	zinc finger CCCH domain-containing 13	18.9375	24.9201	19.0822	23.7136	28.9133	27.3295	25.5331	28.2161	21.2159	23.2374	30.3889	26.3654	22.7965	27.6855	27.7441	24.8442
ARD_11662	uncharacterized protein LOC107489737 isoform X1	1.38491	0.639177	1.36662	2.17095	0.937019	1.32546	1.84161	1.0493	1.01369	1.17389	0.844188	0.960826	2.19481	1.40957	1.33035	1.09547
ARD_11663	---NA---	0	0	0	0	0	0	0	0	0	0	0.837723	1.52904	0	0	3.39113	0
ARD_11666	testis-expressed protein 2-like isoform X1	1.573	2.9601	2.10995	3.03573	1.92351	1.80339	2.08159	2.24071	1.8869	2.02954	0.906583	0.963984	3.14447	3.3729	3.35468	2.61259
ARD_11669	pentatricopeptide repeat-containing mitochondrial-like	2.09722	2.11335	3.73873	2.38299	2.73803	2.22462	2.21227	2.57592	3.31025	2.79889	1.83767	2.3413	3.18864	3.20513	1.59472	1.97485
ARD_1167	probable galacturonosyltransferase 11	1.52599	1.5369	2.5843	1.54448	1.38096	1.49038	2.4467	1.08687	2.84302	1.5927	1.75909	1.6242	1.74205	1.15717	1.78123	2.18057
ARD_11670	pentatricopeptide repeat-containing mitochondrial	0.960787	0.937495	2.46186	0.471717	1.59535	1.70833	1.02287	0.691033	1.93709	1.8019	1.40052	1.30492	0	1.7188	1.06676	0.983797
ARD_11671	alpha-ketoglutarate-dependent dioxygenase alkB homolog 6 isoform X6	1.59762	1.8921	2.41653	1.87884	1.46359	1.23281	2.31655	1.55341	1.81014	1.09756	3.03058	2.14851	2.19178	1.93424	2.44115	1.90009
ARD_11672	alpha-ketoglutarate-dependent dioxygenase alkB homolog 6 isoform X5	0.876026	1.48871	1.23503	2.00392	1.42001	1.1919	1.82263	1.22012	0.692158	1.01707	1.29549	1.56191	1.98472	1.06366	1.13551	1.27286
ARD_11673	uncharacterized protein LOC107470678 isoform X1	7.93792	7.35575	0.493015	0	12.3129	7.94561	0.224894	0.161657	0	0.741013	0.109513	0.381035	0.12263	0.540564	0.0761045	0
ARD_11676	PREDICTED: uncharacterized protein LOC100811756 isoform X1	1.03846	0.79124	0.979665	0.539512	0.672957	0.535764	0.933924	0.377319	0.820766	0.356617	0.469028	0.592645	0.189133	0.900855	0.940265	0.533088
ARD_11677	extradiol ring-cleavage dioxygenase	0.0595951	0.0663718	0	0.0588031	0	0.0530977	0.06363	0.137141	3.9001	0.0780244	0.0929598	0	0	0.130987	0.192692	0
ARD_11678	extradiol ring-cleavage dioxygenase	1.12574	1.7962	3.59765	2.29972	1.34905	1.47226	1.48398	1.55425	16.4517	1.79146	1.14273	1.67752	1.22169	3.83275	2.88108	1.21751
ARD_11679	extradiol ring-cleavage dioxygenase	0.497903	0.511635	0.681636	0.757133	0.196695	0.375663	0.818705	0.92539	3.61302	0.494439	0.717729	0.207544	0.4596	1.30402	0.245145	0.248559
ARD_1168	serine threonine- kinase 16	0.480455	0.428403	1.07189	0.850821	0.688349	0.427505	0.921758	0.552863	1.03232	0.902522	0	0.13041	0.681048	0.422852	0.632574	1.09884
ARD_11680	extradiol ring-cleavage dioxygenase	0	0.0756536	0.13605	0	0.0696277	0	0	0.0781474	1.89507	0.447076	0	0.0920927	0.118405	0.149315	0.146994	0.442319
ARD_11681	uncharacterized protein LOC107489749 isoform X1	2.07293	2.1051	3.52087	1.76163	2.83922	2.78896	2.75996	3.47287	3.15754	3.376	3.46466	2.80806	3.61198	2.47627	2.36432	2.35959
ARD_11683	uncharacterized protein LOC110270110	0.731306	0.454672	0.672502	0.553997	0.76353	0.604746	0.483404	0.532027	0.54128	0.927329	0.672769	0.553165	1.19819	0.377675	0.76995	0.4174
ARD_11687	FAR1-RELATED SEQUENCE 5-like	0.567798	0.634112	2.39966	0.554596	1.73352	1.34302	1.20516	0.6536	0	0.270544	0.146629	0	2.12197	1.04376	0.435121	1.25048
ARD_11688	probable apyrase 6	43.9855	41.0077	52.8959	37.4666	41.4548	35.5092	40.3845	66.5362	27.7239	52.4951	33.2674	31.4868	46.6251	53.8851	39.7557	55.3316
ARD_11689	probable apyrase 6	44.7558	45.7161	49.9404	37.3529	37.5885	36.0577	43.4106	62.2032	32.0883	45.6078	30.9848	28.839	40.0242	55.1324	34.1729	48.125
ARD_1169	agmatine deiminase isoform X1	22.0881	31.7891	23.836	29.3172	45.3345	37.4672	35.2212	44.1153	36.8206	40.6517	52.0679	31.701	53.0124	33.4272	32.1115	43.0066
ARD_11691	VIN3 1	0.871241	1.03497	0.984723	0.286589	0.774576	0.67279	0.682217	0.80196	1.2462	1.44339	0.317128	0	0	0.957431	0.500439	0.188914
ARD_11693	nudix hydrolase chloroplastic	1.04303	0.33253	0.154689	0.583928	0.151988	0.132335	0.316831	0.171486	0.160392	0	0.231332	0.202556	0	0.656678	0.335696	0
ARD_11694	CASP isoform X1	0.961635	0.93133	1.62307	0.828666	0.695971	0.746869	1.25743	0.962936	2.32716	1.17959	0.876959	0.81973	0.784667	1.29011	1.44852	0.951138
ARD_11695	---NA---	0	0	1.39413	0	1.03589	0.913725	1.08758	0	0	0	0	0	0	0	1.581	0
ARD_11697	fe-S cluster assembly factor chloroplastic isoform X2	1.20354	0.837581	1.39547	0.445671	0.41175	0.40226	0.857073	0.692384	1.07562	0.521962	0.547836	0.475724	0.60581	0.716247	0.645621	0.651804
ARD_11698	40S ribosomal S13-like	3.85838	4.81645	4.39486	8.79078	8.66206	7.34774	6.39038	6.88894	4.92578	3.84996	7.46851	5.23156	5.44649	7.82412	7.19402	7.03904
ARD_11699	probable ADP-ribosylation factor GTPase-activating AGD14	9.90518	10.6889	16.826	12.1038	9.44394	11.3765	12.3781	12.2295	12.7393	8.81358	12.466	9.54198	11.5852	10.4034	10.071	9.26538
ARD_117	actin-related 6	3.35997	5.48014	5.95087	5.36742	5.37704	5.64344	5.67879	6.02347	6.44995	3.73421	6.00942	3.86384	5.29338	9.61206	8.58883	5.07147
ARD_1170	nucleolar 14	13.3254	13.5051	14.8771	20.5999	15.9089	20.7986	13.8124	16.3504	10.7752	11.9916	16.8633	10.6773	25.3573	13.568	12.9298	16.4598
ARD_11700	ATPase plasma membrane-type-like	11.528	5.26027	14.4363	16.5795	12.3067	11.991	17.7028	17.0355	12.6826	9.54114	17.7105	11.9248	21.7924	15.1474	18.5727	20.8451
ARD_11701	ATP-dependent Clp protease adapter chloroplastic	3.40382	2.86795	2.32721	1.4994	2.59721	2.99323	3.09607	2.2757	3.64988	5.13267	1.97455	3.61506	2.85106	2.52652	2.16703	3.21194
ARD_11702	ASPARTIC PROTEASE IN GUARD CELL 1	1.75425	3.05265	1.28073	1.5889	2.37986	2.43127	1.85674	2.1256	1.11948	3.68678	1.53163	3.96688	0.885978	1.82318	1.65667	0.966652
ARD_11703	uncharacterized protein LOC107490450	48.8439	57.1303	32.7441	32.4076	36.8957	31.2856	34.4155	33.8471	37.9395	67.7155	31.6392	58.0745	20.436	40.0081	41.2501	30.3095
ARD_11704	---NA---	0.239527	0.535522	0	0.466227	0.729369	1.2729	1.01474	0	0.258701	1.0608	0.370285	0.652964	0	0.264506	0.282281	0.397862
ARD_11705	aldose 1-epimerase	0.875265	1.33969	1.08089	0.721047	0.711796	0.747979	0.8576	0.755271	1.99368	1.69286	0.313264	0.988059	0.437179	1.48194	0.699663	0.887345
ARD_11708	auxin efflux carrier component 1c	0	0	0.248656	0	0	1.02417	0	0	0.499294	0.339562	0.357565	2.20555	0.88336	0.255278	0.271378	0
ARD_11709	eukaryotic peptide chain release factor GTP-binding subunit	73.7958	75.6726	57.9344	62.5128	69.3492	67.5176	73.8244	74.3763	73.8987	82.387	83.012	74.8679	89.3176	62.8585	71.3845	70.8254
ARD_1171	nucleolar 14	25.3109	31.0863	25.7984	34.9306	34.9846	39.8271	32.6546	32.3579	25.737	23.163	36.5848	22.4281	52.8818	25.4613	23.6771	31.0034
ARD_11710	pentatricopeptide repeat-containing At1g11900	11.1119	9.78789	6.37119	9.43449	7.78903	8.43386	9.67937	6.0587	8.8043	7.11556	9.89251	7.86075	8.2149	8.92195	9.40685	8.2601
ARD_11711	---NA---	0.485923	0	0	0.465772	0	0	0.510837	0	1.05807	0	0	1.9979	0	0	0	0
ARD_11712	receptor-like serine threonine- kinase NCRK isoform X2	0.170317	0.0948937	1.03131	0.251561	0.174416	0.22741	0.181626	0.29397	0.365799	0	0.0663274	0.3466	0	0.280969	0.557604	0.416809
ARD_11713	uncharacterized protein LOC107644198	5.10698	4.47191	3.26334	4.36039	4.92987	4.23204	4.96255	5.30896	3.61098	3.45248	4.11177	3.75635	5.95792	7.08704	3.62885	5.75372
ARD_11714	pentatricopeptide repeat-containing chloroplastic-like	0.290259	0.485785	0.451229	0.284458	0.14807	0.386734	0.617297	0.167025	0.468597	1.20828	0.112681	0	0	0.639535	0.326332	0.238478
ARD_11716	pentatricopeptide repeat-containing chloroplastic-like isoform X1	0.882008	0.867365	1.44904	1.72581	0.864777	0.988292	0.87767	0.825958	0.878939	0.863757	1.2344	1.69413	0.905164	0.923183	1.28007	1.29515
ARD_11718	pentatricopeptide repeat-containing mitochondrial isoform X4	0.598714	1.18559	1.93107	1.04964	0.750257	0.651815	0.568033	0.382719	0.856658	0.349996	0.259323	1.08239	0.695297	0.438736	0.503582	0.758051
ARD_1172	uncharacterized protein At1g04910	89.9039	103.575	60.1464	81.4423	52.75	59.8182	58.2473	93.0908	39.0904	67.6845	55.974	57.3936	67.175	65.8682	50.5336	75.6416
ARD_11720	pentatricopeptide repeat-containing chloroplastic-like	0.90038	1.22666	1.21955	1.1807	1.3306	1.15705	0.213217	0.805842	0.429971	1.61513	0.545008	0.407368	0.355338	1.21079	0.439912	1.14456
ARD_11722	pentatricopeptide repeat-containing chloroplastic-like isoform X1	0.539955	0.681195	0.817785	1.0676	0.776555	0.577803	0.538689	0.538408	0.347262	0.464005	0.67465	0.682673	0.739546	0.632528	0.652086	0.992577
ARD_11724	pentatricopeptide repeat-containing chloroplastic-like isoform X4	1.46352	1.63018	2.13084	1.31206	1.56872	1.36289	1.7041	1.14816	1.7847	1.66248	1.14102	1.89419	1.62236	2.48617	1.29492	1.73269
ARD_11725	---NA---	0.506251	0.283032	0	0	0	0.448228	0	0.291502	0.273524	0.376811	0.39108	1.38058	0	0.279608	0	0.42106
ARD_11726	Down syndrome critical region 3 homolog isoform X1	5.43865	6.99134	7.06746	6.3831	7.49781	5.85135	7.42656	7.54921	4.88918	5.69544	6.63127	6.84429	7.50525	5.54886	5.90496	7.73927
ARD_11728	PAX-interacting 1	14.5254	11.0809	13.1134	11.8694	11.6912	16.3459	13.6039	13.9786	12.0657	16.6818	14.802	16.8875	10.0279	14.9221	13.8649	13.685
ARD_11729	double-stranded RNA-binding 4-like isoform X2	0.282899	0.78905	0.731786	0.554648	1.15478	0.376975	0.902622	0.488362	0.60887	0.78312	0.549222	0	0	0.623255	0.634941	1.16165
ARD_1173	truncated transcription factor CAULIFLOWER A isoform X1	1.11749	0.312519	0	0	0	0	0	0	0	0	0	0	0	0	0	0
ARD_11731	serine threonine- kinase EDR1	1.62664	0.907275	0.559562	0.930601	0.6919	0.963559	0.144206	1.09199	0.729203	0.747449	0.737084	0.552583	0.737266	0.746471	1.36503	1.77991
ARD_11732	PAX-interacting 1	19.2796	17.6654	21.5287	16.7701	19.7949	23.7856	22.0207	20.2446	23.6659	21.0816	24.8048	22.5201	16.2385	20.3508	19.204	21.5158
ARD_11733	uncharacterized protein LOC107631827 isoform X2	0.767601	0.17104	0	0.15127	0.393245	0.273393	0.163779	0.353297	0.412024	0.711604	0.239251	1.04112	0	0.421996	0.333701	0.125109
ARD_11734	zinc finger chloroplastic	6.84418	6.57806	5.61998	7.12805	4.35462	5.61493	6.73143	4.54285	4.48688	4.98862	4.84324	6.96709	6.18555	6.25281	5.02001	7.98455
ARD_11735	pentatricopeptide repeat-containing mitochondrial-like isoform X2	0.796604	0.711266	2.65846	0.935799	0.649654	0.70725	0.677217	0.183368	1.37251	0.223218	0.494442	0.21665	1.1712	0.87793	0.902015	0.786715
ARD_11736	serine threonine- kinase EDR1 isoform X2	1.94557	2.8477	3.36726	2.74591	1.98784	0.756687	1.94169	2.09899	1.56911	1.49423	2.07958	1.32128	2.40543	2.40969	3.37777	2.78953
ARD_11737	serine threonine- kinase EDR1	4.99325	2.70156	4.40285	3.11254	2.62345	2.55311	4.50383	1.91557	4.39801	4.2169	4.81517	3.49702	4.70591	4.33477	3.58353	2.98581
ARD_11738	pentatricopeptide repeat-containing mitochondrial isoform X1	0.621012	0.53804	1.45202	0.544258	0.919543	0.614572	0.957317	0.555765	1.33297	0.272725	0.645469	0.842091	1.68517	0.455108	0.971223	0.449436
ARD_1174	transcription factor BIM1 isoform X1	14.8251	9.97397	18.0426	12.3135	10.9088	11.3187	14.1472	12.1783	11.6012	7.60659	11.1109	9.48954	8.51785	10.5662	11.5988	9.16329
ARD_11741	pentatricopeptide repeat-containing chloroplastic-like isoform X3	0.596014	0.166265	1.39221	1.89777	0.303976	0.926348	1.10891	1.54338	1.28314	0.414607	0.462665	1.823	0	0.985017	1.17493	1.7147
ARD_11743	myb L isoform X2	12.4659	14.2736	17.7548	12.5212	19.2994	16.4358	15.4591	18.8902	15.7882	17.8863	19.3412	17.2392	19.4014	13.5347	16.2113	14.2117
ARD_11746	pentatricopeptide repeat-containing mitochondrial-like	0.263039	0.588334	0.286563	0.255581	0.266684	0	0.278343	0.605884	0.284339	0.393923	0.406228	0.717517	1.0209	0	0.313536	0.438003
ARD_11748	guanine nucleotide-binding subunit beta	134.469	143.252	200.253	139.138	163.284	170.709	181.329	150.387	219.886	226.213	182.234	223.885	196.617	154.423	186.118	138.614
ARD_11749	prostaglandin E synthase 2	2.04809	0.888076	1.27923	1.78854	1.04681	1.21415	1.33289	1.30937	1.95711	1.54524	1.15034	2.16309	1.01846	1.2524	1.3853	2.23527
ARD_1175	uncharacterized protein LOC107468961	17.4888	21.734	22.1175	20.9733	15.2674	16.0474	25.7236	23.7873	20.1903	16.1311	13.2347	17.5837	20.478	20.3006	18.4596	20.2474
ARD_11750	prostaglandin E synthase 2	2.00357	2.3794	1.89807	1.80342	1.64568	0.992286	2.04563	1.94664	2.57795	1.84684	1.94618	1.68921	1.3787	2.29874	2.3343	1.87955
ARD_11751	nucleolar 56	33.8621	35.5604	33.5164	37.7106	38.4382	40.3219	42.556	41.2304	36.4701	34.3478	43.3324	41.02	54.5991	36.2378	37.7269	35.8669
ARD_11752	C2-DOMAIN ABA-RELATED 4	3.31871	5.11516	6.34125	3.82155	5.61944	4.09762	3.82022	4.95122	14.8939	7.61787	3.27504	3.55701	2.43571	6.72879	5.36408	4.25926
ARD_11754	beta-glucosidase 44	5.84667	7.91882	5.0381	3.86505	4.06661	3.99513	4.89592	7.01289	4.93149	6.27208	4.00467	3.87443	6.94215	6.44625	6.85637	5.72276
ARD_11755	D -box ATP-dependent RNA helicase mitochondrial isoform X2	13.1285	13.839	19.9168	18.1826	12.4229	19.9529	17.8936	19.3125	9.80638	9.40631	16.8596	8.35221	17.5771	15.3012	12.1672	17.1243
ARD_11756	NETWORKED 1A	1.39712	1.52205	2.03394	2.20935	0.968509	1.24719	1.44898	1.29919	1.50368	0.686893	0.990788	0.41149	1.65867	1.78728	1.27828	1.38079
ARD_11757	arginine serine-rich PNISR isoform X1	20.8413	30.2252	20.1075	23.3815	32.4699	31.6881	25.0023	26.5728	22.3017	25.4728	32.9343	23.7349	28.3964	27.4491	24.3951	23.1354
ARD_11758	OBERON isoform X1	1.37902	1.6881	1.39963	2.50203	0.850683	1.06627	1.22915	1.16348	1.96989	1.52754	1.00579	2.20964	0.898452	1.0345	2.04449	1.07943
ARD_11759	lactoylglutathione lyase	348.809	397.263	312.477	594.857	299.458	487.167	448.957	405.456	222.603	412.699	421.57	442.545	323.569	313.114	430.499	470.285
ARD_1176	dof zinc finger	1.0255	1.26817	0.981599	0.338143	0.819755	0.559003	0.335062	0.557153	0.305251	0.328851	0.244793	0.69442	0.33995	0.594271	0.483927	0.46163
ARD_11760	uncharacterized protein LOC107488510	0.364794	0.542418	0.498853	0	0	0.648589	0.258892	0	1.69986	1.3282	0.0945264	0.16516	0.43735	0.535487	0.540443	0
ARD_11761	pentatricopeptide repeat-containing At3g22690-like	1.13805	1.32947	0.878673	1.05969	1.40511	0.843084	1.54676	1.07362	2.43745	2.45425	1.38821	1.24777	1.99865	1.48625	0.970818	1.76691
ARD_11762	---NA---	0.347882	0.389555	0	0	0	0	0	0.40094	0	0	0	0	0	1.53995	0	0
ARD_11763	acetyltransferase (GNAT) domain	3.50251	1.62663	5.3306	3.34978	7.56633	5.02081	2.07383	3.13473	22.3687	17.899	5.5282	4.09338	8.62548	4.49558	3.09748	9.06083
ARD_11764	uncharacterized protein LOC107488551	0.229827	0.0853511	1.23239	0.679381	0.706454	0.81857	0.163458	0.440751	9.04662	1.11592	0.0596954	0.103906	0	2.27428	0.999057	0.499441
ARD_11765	uncharacterized protein LOC107488545	17.317	9.8191	7.23744	5.21783	5.16617	3.7025	4.90731	7.1006	4.66208	9.7503	5.84337	6.91518	5.14514	7.12865	7.06997	5.94302
ARD_11766	serine threonine- kinase HT1	9.52289	7.37035	12.236	11.7091	8.94363	9.04292	8.99188	8.76503	8.13249	9.55156	8.12586	10.5559	5.34753	8.36504	10.0216	7.36073
ARD_11767	40S ribosomal S3a	12.0595	9.94722	9.78177	12.4724	13.9026	14.4588	13.2204	14.3259	21.3346	17.818	19.8728	26.4263	12.4813	12.3238	12.1875	15.1721
ARD_11768	40S ribosomal S3a	23.0062	25.6288	32.3562	33.2049	35.627	38.5522	44.5105	36.2853	54.3097	51.2697	41.226	55.4	43.325	31.7529	42.3467	36.3069
ARD_11769	formin 6	2.52344	3.31263	1.23251	2.32694	1.51416	1.84569	2.52509	2.22085	2.71625	2.2708	2.18937	1.41248	1.6267	3.10732	3.00893	3.66015
ARD_1177	---NA---	71.7581	81.576	50.2882	71.474	42.3173	46.1609	42.36	78.1644	20.687	50.9103	45.1539	53.5346	45.1748	55.9546	45.7764	78.5469
ARD_11770	formin 6	0.641938	1.25168	1.3737	1.50183	0.493192	0.642959	0.770312	0.923317	0.603079	1.1717	0.750174	1.52385	0.563539	1.32355	0.786223	1.04671
ARD_11771	formin 6	0.867552	1.58741	1.3619	1.65058	1.14395	0.772899	0.595404	1.06951	0.797853	2.35652	0.338271	0.840103	0.215332	1.1578	1.13671	0.403288
ARD_11772	BTB POZ and TAZ domain-containing 4	21.8915	36.7834	19.0144	18.1816	29.6307	21.5985	19.8354	34.3749	24.7329	42.0249	15.0226	23.3192	28.1455	38.4958	18.3408	40.7073
ARD_11773	formin 6	1.8498	1.58511	1.78401	1.47283	1.16677	1.07716	0.75921	1.06422	1.45087	1.97124	0.665457	1.44721	0.497054	1.40785	0.848236	1.2747
ARD_11774	formin 6	1.08753	1.82461	1.18895	2.37612	0.275534	0.962419	0.862828	0.939444	1.46995	5.32114	0.209866	2.59634	0	0.300447	0.976338	0.90627
ARD_11775	peptidyl-prolyl cis-trans isomerase CYP65	27.7212	30.3606	19.8079	24.6615	27.7369	25.6121	25.2519	29.7551	20.5963	24.5854	33.6876	26.8409	25.3834	27.3137	27.3806	15.1602
ARD_11776	uncharacterized protein LOC107487657	0.337679	0.376276	0.340678	0.166262	0.259366	0.601182	0.180056	0	5.34857	0.786659	0.0657545	0	0	0.278525	0.276283	0.137719
ARD_11777	uncharacterized protein LOC107487657	0.320794	0.464183	0.12653	0.15862	0.197775	0.37194	0.10289	0.258358	1.71902	0.0412448	0.100225	0.130351	0.0548009	0.0352266	0.0682387	0.0520084
ARD_11778	calcium-transporting ATPase plasma membrane-type	0.209326	0.246595	0.264856	0.134161	0.392716	0.120888	0.0395306	0.0424983	6.05266	0.218813	0.0577663	0.0500031	0.0624113	0.216218	0.22055	0.0597483
ARD_11779	uncharacterized protein LOC107487657	0.118998	0	0.121905	0	0	0	0	0.136939	2.0472	0.32437	0	0	0.213675	0.130999	0.264101	0.19493
ARD_1178	probable UDP-3-O-acylglucosamine N-acyltransferase mitochondrial isoform X5	3.75821	5.14575	2.65777	6.31426	4.81819	4.65679	5.86662	4.97445	3.81408	3.85144	4.93538	5.00043	3.63858	7.5967	5.59216	4.09849
ARD_11782	telomere repeat-binding factor 2 isoform X3	2.18395	2.75666	3.14411	2.18706	1.88897	2.16202	1.5665	2.29817	2.71111	2.11554	2.01845	2.16408	2.17724	2.07618	2.59933	2.41649
ARD_11783	uncharacterized protein LOC107487650	1.42987	1.64342	0.967178	0.742306	0.771174	0.752853	0.777204	0.782085	1.18034	1.6183	0.714371	1.20615	0.557899	1.87857	1.36556	0.569457
ARD_11784	protein SHORT-ROOT	0.248368	0.322446	0.995147	0.512173	0.617196	0.44321	0.53136	0.285747	1.0421	0.475458	0.727917	0.476406	0.667517	0.340806	0.350307	0.469141
ARD_11785	BTB POZ domain-containing At3g49900	0.428814	0.358136	0.32011	0.317491	0.385013	0.429914	0.629721	0.678409	0.459945	1.04849	0.37637	0.290598	0.278062	0.471175	0.46083	0.435617
ARD_11786	BTB POZ domain-containing At3g49900	0.142482	0.476896	0.294986	0.418989	0.145392	1.01257	0.454583	0	0.613338	0.394697	0.11064	0	0.259351	0	0.319953	0
ARD_11787	heptahelical transmembrane 4	6.25122	5.48618	5.14931	3.67785	2.71726	2.16171	5.18289	3.35844	4.54432	4.62452	2.45268	4.73639	2.53389	4.89825	2.8057	2.85583
ARD_11788	glucan endo-1,3-beta-glucosidase 13	4.08438	4.54741	1.15712	0.886795	0.921626	0.760217	0.767297	1.03282	0.914392	1.22207	0.700664	0.486533	1.31289	1.57775	0.52835	0.655894
ARD_1179	uncharacterized protein LOC107469006	5.19739	6.8746	7.7948	6.62676	9.16744	6.45496	6.07543	6.74658	6.76354	8.52157	6.72677	8.00538	5.65474	6.53887	7.46186	5.69782
ARD_11790	ADP-ribosylation factor 8A	7.66554	8.38397	3.48776	3.02903	1.71289	1.64806	2.02347	1.66018	2.80426	3.2744	0.950271	1.46637	1.70711	3.41782	3.32989	1.83042
ARD_11791	BTB POZ domain-containing NPY4 isoform X1	17.4693	13.4691	26.7072	19.2451	17.0808	18.0885	20.9192	22.4923	31.7379	21.183	19.6498	16.9827	19.1156	22.9857	21.5491	17.1668
ARD_11792	nuclear envelope integral membrane 1 isoform X2	4.08284	4.62689	3.79326	3.15314	4.14599	3.24256	4.26004	4.69734	4.18778	3.05843	4.43518	3.5735	2.92268	3.68983	3.64151	3.75041
ARD_11793	uncharacterized protein LOC107487643	3.53737	3.72042	3.81109	3.43712	3.54849	2.65574	3.18391	4.24345	3.09637	2.12079	3.89389	3.70908	3.11359	4.04898	3.69782	2.96867
ARD_11794	---NA---	2.6837	0	0.830436	0	0.670662	0.5894	0	0	0.733821	0	4.60429	0.922055	0	1.49031	0.932355	0
ARD_11795	probable amino-acid acetyltransferase chloroplastic isoform X2	18.3033	25.8921	13.9898	12.9174	21.8266	16.943	14.6477	17.4888	12.6294	19.5032	19.6547	16.6824	19.2362	13.9144	16.6308	4.09064
ARD_11796	probable WRKY transcription factor 4	1.41047	1.6942	1.69281	1.94989	1.17397	1.17851	0.694465	1.26214	4.84508	1.34439	1.04976	1.30355	0.912936	1.37637	1.27992	2.24784
ARD_11797	uncharacterized protein LOC107489250	3.3688	3.36364	3.12794	3.61102	4.05163	3.36395	3.59714	3.80931	3.24012	4.86195	3.35249	2.36201	6.04152	3.51058	3.37796	3.21154
ARD_11798	ENHANCED DISEASE RESISTANCE 2 isoform X2	2.8795	5.36802	0.604943	3.8688	1.94216	1.4015	0.12002	0.494776	0.781135	1.62057	0.394605	1.29108	0.158518	0.779934	1.10659	0.272395
ARD_11799	eukaryotic translation initiation factor 5A-like	1.36981	0.76405	1.55599	1.74627	1.1186	2.43415	1.74858	2.04936	1.03169	0.945079	1.06399	1.67529	0.497098	1.6596	0.920263	0
ARD_118	actin-related 6	5.82628	5.14767	9.85375	6.83298	8.37755	7.04971	6.48001	9.18556	7.63574	2.82614	6.38212	5.02443	5.46503	10.5121	9.32661	4.10248
ARD_11800	uncharacterized protein LOC107489266 isoform X2	1.676	0.991473	0.885748	1.91325	1.55867	1.6337	2.40545	2.04891	1.46055	2.86625	1.22594	3.05233	1.26704	1.78396	2.13758	1.19164
ARD_11801	apoptosis inhibitor 5 api5	1.10985	1.55187	2.73607	1.07733	2.53006	3.43714	2.05419	1.59795	2.1006	2.0955	4.28251	2.27145	5.42142	1.2266	2.66405	1.38809
ARD_11802	hypothetical protein VITISV_026166	6.31082	2.40995	7.12212	3.24988	5.58465	7.22326	4.5871	5.16096	10.9117	5.84363	7.98602	5.87288	4.90201	5.67492	5.28332	8.20717
ARD_11803	uncharacterized protein LOC107648461	2.23366	1.04873	1.44428	2.30922	1.44175	2.29953	1.75241	2.43514	3.66556	2.24097	5.21023	2.07553	3.37469	1.81177	2.60726	2.50307
ARD_11804	calcium-transporting ATPase plasma membrane-type-like	1.12078	0.624148	0.80873	1.16707	0.893992	0.998487	0.797672	1.57615	1.33615	0.816656	1.16534	1.01297	0.865609	0.479035	1.41111	1.0131
ARD_11805	uncharacterized protein LOC107489266 isoform X1	0.782245	0.54494	0.496161	0.673295	0.400216	0.695993	0.93789	1.01266	0.630323	1.44484	0.456644	1.3271	0.520276	0.753038	0.751605	0.479309
ARD_11806	---NA---	2.29233	1.82337	1.19565	1.29302	1.06403	1.31322	0.874329	0.502387	0.526894	0.427319	0.340634	0.665789	0.56658	1.01953	0.821548	0.266168
ARD_11807	uncharacterized protein LOC110263775	0.647004	0.362132	1.44293	0.939227	0.654197	0.857807	1.02487	1.11829	0.35044	1.50477	0.498416	3.09328	1.93613	1.07356	0.793186	0.541834
ARD_11808	branched-chain amino acid aminotransferase chloroplastic isoform X1	67.3421	46.9548	37.5157	59.5154	59.543	63.0952	50.5982	37.8199	43.4233	58.6155	78.1487	47.1273	78.4035	46.6372	63.4141	77.8101
ARD_11809	uncharacterized protein LOC107483081 isoform X2	2.49855	0.697855	0.221775	0.609269	0.423358	0.369156	0.662378	0	0.224621	0	0	0	0	0	0.724849	0
ARD_1181	E3 ubiquitin- ligase CIP8-like	1.94143	1.63599	2.01999	1.75597	3.44925	1.806	1.80913	3.28665	3.5663	4.26694	1.56008	3.07996	1.32338	1.15717	3.35583	2.06731
ARD_11810	cysteine mitochondrial	129.864	117.813	190.387	120.75	131.39	162.213	138.465	155.504	147.27	183.49	161.684	131.185	191.56	124.293	120.819	165.473
ARD_11811	cysteine mitochondrial	108.621	97.4952	156.215	101.936	111.411	126.376	100.565	136.312	105.48	178.036	139.065	112.631	130.769	97.2982	116.395	140.602
ARD_11812	uncharacterized protein DDB_G0290685	19.5528	20.9652	58.1108	21.4054	38.654	33.3291	37.9007	53.4919	41.13	35.673	33.7525	22.1745	52.58	29.9555	35.4857	28.197
ARD_11813	uncharacterized protein DDB_G0290685 isoform X1	16.2802	14.245	40.4968	17.784	28.7653	26.5491	26.6824	34.6709	27.5321	25.9575	26.3456	19.2494	44.0877	20.9854	30.0648	21.4177
ARD_11814	tubulin alpha-2 chain	7.12786	7.93263	4.23986	10.0646	2.37288	2.82861	4.9373	2.24716	10.8171	3.83157	5.11351	3.22892	6.82083	6.37747	7.01898	6.20485
ARD_1182	serpin-ZX	4.60029	4.07652	4.87707	4.55034	3.55336	4.12942	4.95024	3.57343	3.10856	3.76046	2.99856	5.19859	3.59834	5.69466	5.2598	3.41918
ARD_11820	uncharacterized protein LOC107487613 isoform X2	1.43161	1.25576	4.47073	4.20046	3.16264	4.44765	3.80113	3.2943	5.58162	3.76483	4.77484	3.23288	7.1599	3.00217	4.4536	1.33811
ARD_11821	uncharacterized protein LOC107487603 isoform X1	1.86701	2.58444	1.25223	2.38851	1.75569	2.1126	2.14306	1.49312	1.65872	1.13477	1.77926	1.69565	2.86326	2.24959	1.54296	1.95423
ARD_11823	malate glyoxysomal	37.8158	41.6333	35.3957	41.5524	40.8706	36.8391	33.8558	41.0852	37.1688	48.9956	43.8789	56.9195	33.257	22.2121	38.7901	47.6578
ARD_11824	malate glyoxysomal	65.8939	71.2546	49.9282	55.6837	53.5185	54.6408	56.5773	55.8122	49.4	67.0628	64.1198	92.6364	58.8392	42.4609	55.8435	63.5244
ARD_11826	uncharacterized protein LOC107642670	0.462887	0.344379	1.60558	1.20884	0.629348	0.548045	1.31201	0.355161	0.498364	1.50809	1.31716	0	1.13104	0.510074	1.04563	0
ARD_11827	uncharacterized protein LOC107487555	1.88919	1.26284	2.05044	1.3404	0.077433	0.874763	0.806221	0.434759	0.892329	1.49997	1.23663	0.922414	1.32321	0.664681	0.65665	0.738886
ARD_11828	transcription factor RAX3	0.264146	0.4906	0.266917	0.346716	0.450754	0.0783676	0.657171	1.21579	0.189127	0.352494	1.30279	0.238929	0.776438	0.581055	0.769791	0.287401
ARD_11829	transcription factor RAX3	0.519307	1.16146	1.12997	2.0188	0.526587	0.919419	1.09918	0.897105	1.68387	0.388061	2.80739	1.41644	1.50917	0.860579	0.926995	0.432214
ARD_11833	AUGMIN subunit 2	0.183963	1.02713	0	0.359512	0.749086	0.6528	0.976385	1.05878	0.198282	0.786125	0.570226	1.00138	0	1.21725	0.843611	1.2147
ARD_11834	U3 small nucleolar ribonucleo IMP4	5.88509	8.05388	7.04009	7.69617	8.52539	9.89515	11.0021	7.69596	7.78925	7.85635	9.39427	8.53738	12.3613	8.05159	8.75654	9.22839
ARD_11835	myb D	1.21277	1.6971	0.410472	1.06204	2.56311	2.03947	0.888984	1.51494	0.742791	1.16026	0.893011	2.48764	0.948461	0.875215	1.43908	0.955298
ARD_11836	tRNase Z TRZ1 isoform X3	6.6998	8.38664	8.3592	8.99442	8.13371	8.16346	8.77093	7.91184	5.91678	5.96343	7.05048	5.25458	7.98951	9.19214	7.37776	8.57414
ARD_11837	RNA polymerase II subunit A C-terminal domain phosphatase SSU72	22.4321	15.8026	11.413	17.5635	8.1202	10.068	16.0876	11.4293	16.5679	14.0303	18.0962	20.1956	14.5422	14.2735	16.431	14.4618
ARD_11838	monoglyceride lipase-like	42.6641	31.8453	40.3779	30.5986	42.11	34.5629	26.5664	37.9705	27.8224	41.1747	30.917	35.8794	41.1712	26.4666	34.9158	37.9891
ARD_11839	monoglyceride lipase-like	32.2857	28.6943	26.0261	20.7495	32.99	26.9536	25.1156	26.9579	20.3066	33.2722	29.0886	32.4995	29.2283	20.1656	29.0977	34.8054
ARD_1184	uncharacterized protein LOC107494729	0.186578	0	0.196903	0.182276	1.32934	0	0.19803	0	0.402239	0	0	0	0	0.205773	0	0
ARD_11840	3,4-dihydroxy-2-butanone kinase isoform X2	3.70658	2.81292	5.35507	2.53685	3.09198	3.29237	2.97879	3.65518	3.23836	2.97949	3.01759	3.12185	2.71995	2.71856	3.15659	2.0456
ARD_11841	pentatricopeptide repeat-containing At3g48810	3.62867	6.34929	1.81555	6.95646	7.6258	5.66038	6.34662	5.40886	2.68952	3.84989	9.00633	9.14712	7.44666	5.96288	5.55817	3.03064
ARD_11842	UV-B-induced chloroplastic	7.51289	6.83314	5.68153	4.1268	6.89723	6.37851	6.56616	5.99096	5.27406	5.63966	5.56642	5.08698	4.23388	7.99249	7.30775	6.63125
ARD_11843	N-alpha-acetyltransferase 40 isoform X1	0.876126	0.874269	1.16089	1.22512	0.900354	1.05091	1.58281	1.32083	1.23028	0.34916	1.03838	0.736516	1.80444	1.72502	0.995214	1.12628
ARD_11844	annexin D5 isoform X1	2.60235	3.48559	5.95623	6.06765	4.88573	5.18428	3.82398	3.08771	5.84139	4.0482	3.58722	4.46223	5.44428	2.50107	4.47287	5.14719
ARD_11845	uncharacterized protein LOC110280433	0	0	0	0	0.305501	0.442753	0	0.114532	0.106941	0.13386	0.232387	1.08074	0	0	0	0
ARD_11846	GPN-loop GTPase 3	10.6125	10.3363	8.66075	12.0067	12.1614	14.4695	12.3267	7.86609	10.4631	8.27594	14.5842	10.4588	13.5535	14.792	13.217	12.6312
ARD_11847	bifunctional nuclease 2 isoform X1	2.54831	2.00767	1.49417	2.06761	3.00161	3.11588	2.87798	2.04244	3.12961	1.83653	2.125	3.76144	2.83147	2.60941	2.7667	3.24811
ARD_11848	NEP1-interacting 1	20.2589	13.8562	15.3228	10.0143	14.07	12.8815	12.9246	12.434	17.586	19.5352	11.8098	14.3012	7.93684	13.7096	13.8701	10.2393
ARD_11849	uncharacterized protein LOC107625037	3.92446	9.10994	2.05972	2.33533	5.52716	3.71212	0	0	2.72143	3.15066	0	0	0	0	0	0
ARD_1185	D -box ATP-dependent RNA helicase D 11 isoform X1	5.51227	6.11197	8.0284	7.72466	6.45272	5.99359	7.66174	8.24631	7.58617	6.03399	8.03561	5.2702	10.3737	6.24192	6.06214	6.35545
ARD_11850	uncharacterized protein LOC107625037	3.02012	4.66284	1.42616	1.02686	2.6119	2.99519	0	0	1.24884	1.42207	0	0	0	0.127863	0	0
ARD_11851	aspartyl protease family 1	1.75052	2.61608	8.35853	3.26627	4.70447	3.94872	3.9315	4.37323	30.5451	5.82479	2.93099	2.57367	2.5105	7.4678	4.87745	2.75461
ARD_11852	---NA---	0.710786	1.58321	0.531908	0.409127	0.364545	0.791626	0.316218	0.477069	0.953188	0.310122	0	0.240884	0	1.43207	0.38297	0.481697
ARD_11853	MID1-COMPLEMENTING ACTIVITY 1	4.64061	8.27673	2.35573	1.85327	2.87347	3.36802	2.00335	3.91314	3.30494	4.1048	1.39607	0.936877	0.982985	8.79827	2.93845	1.91519
ARD_11854	---NA---	0	0.948184	0	0	0.839681	1.47866	0.880603	0.975994	0	0	0	0	0	0	0	0
ARD_11855	methyltransferase 23 isoform X2	9.79663	12.1022	9.10389	14.5543	11.3224	12.5271	12.9323	10.9807	8.45555	8.8262	11.6358	10.1588	10.9571	11.6365	12.8038	12.3729
ARD_11856	pentatricopeptide repeat-containing At5g65820	20.1472	17.6596	14.6865	22.9395	19.2789	23.0003	23.6917	22.3685	13.6167	15.4132	23.739	16.636	29.2765	21.0315	18.0784	18.4047
ARD_11857	uncharacterized protein LOC107487427	1.63375	3.43066	3.59597	3.26666	3.89034	3.57585	4.7228	5.04101	2.90551	2.87384	3.47927	2.46469	3.43495	4.7304	2.8503	3.25262
ARD_11858	uncharacterized protein LOC107487427	6.97904	14.6114	14.1846	8.37629	12.8886	12.7863	13.296	13.2335	8.98361	16.0414	14.0244	11.8058	22.2334	10.7366	9.79071	14.796
ARD_11859	uncharacterized protein LOC107487423	3.20766	2.8009	2.52232	3.97974	2.99315	4.55656	4.30143	2.98074	2.37931	1.76799	4.06809	2.27207	4.11368	4.00921	3.16423	1.75859
ARD_11861	bZIP transcription factor 27	0.231626	0	0.947801	0.682559	0.710233	0.205953	0.246643	0	1.24511	0.787501	0.990625	0.629094	1.24543	0.254964	0.256626	1.89642
ARD_11862	aconitate hydratase 1	30.3417	34.0817	29.3843	20.2803	20.8708	25.5773	26.4274	22.0658	23.5229	32.9117	19.036	24.8118	26.6383	21.2293	21.7119	21.2327
ARD_11863	aconitate hydratase 1	20.6878	22.7706	18.3404	15.9319	16.4815	17.0654	17.146	16.3098	16.8105	21.3502	15.5308	19.8385	19.1713	17.8959	14.2915	12.9249
ARD_11864	F-box At1g65770	8.53829	9.46408	10.2654	8.40484	5.22526	5.70231	6.83522	4.34749	5.76393	5.29338	4.99354	3.29762	5.91053	4.26957	5.61475	4.77369
ARD_11865	transcription factor tau subunit sfc1 isoform X1	3.3141	2.75861	4.09225	6.06684	2.50041	4.06437	4.17703	3.3609	3.50972	4.4714	3.40706	3.45594	2.42631	3.96046	4.66858	4.08976
ARD_11866	thiol-disulfide oxidoreductase LTO1	109.725	88.3945	95.0913	83.0066	70.8285	96.8485	83.9522	76.9606	73.5408	76.942	97.8284	85.4356	75.3742	88.8895	94.1864	113.686
ARD_11867	---NA---	127.108	110.7	119.965	103.609	77.2686	116.564	109.934	62.9392	88.0111	103.581	100.892	79.1684	114.074	96.901	117.456	174.81
ARD_11868	thiosulfate sulfurtransferase chloroplastic isoform X2	56.6226	47.6725	43.7451	68.1652	58.3908	73.4213	49.4977	46.2432	44.4909	66.1408	84.9763	74.9542	73.3305	33.3923	53.6512	110.801
ARD_11869	serine threonine- kinase STY17 isoform X1	21.2627	26.9513	18.0841	18.236	29.2208	24.5263	21.671	18.4137	22.6319	25.0169	44.5692	28.6835	20.0651	16.1684	21.9055	32.8554
ARD_11870	serine threonine- kinase STY17 isoform X2	11.9643	11.953	9.25514	9.17633	11.824	12.1473	10.2211	8.60771	9.75347	10.482	13.3394	13.3263	9.75703	8.06162	9.98973	14.2195
ARD_11871	ganglioside-induced differentiation-associated 2	35.7457	20.065	32.9099	29.6085	16.3523	18.0522	18.5265	17.7316	29.375	28.4904	24.3283	13.9206	15.2298	21.2076	32.4485	39.9581
ARD_11872	probable prolyl 4-hydroxylase 10	5.6772	4.61613	5.81405	5.92393	4.10958	4.52173	3.65192	3.94712	6.86717	5.96145	3.31053	4.17636	2.54745	5.20804	7.34727	3.48714
ARD_11873	probable prolyl 4-hydroxylase 10	5.87069	4.96012	5.94971	6.52164	3.77945	4.71841	5.34927	4.14042	7.629	7.36188	3.31707	7.71005	3.85574	6.35411	5.19093	5.56777
ARD_11874	uncharacterized protein At1g76070	0.197804	1.32566	1.46831	2.70317	5.23143	3.33269	1.25907	4.09871	5.11944	3.69641	2.91045	1.88505	10.397	2.61859	2.05514	2.28929
ARD_11875	DNA-directed RNA polymerase II subunit 1	50.1773	53.7477	58.0982	101.431	81.623	104.953	65.0554	57.9484	61.5073	58.3761	97.9362	78.5228	117.418	44.8658	45.35	66.1072
ARD_11876	---NA---	2.80526	5.25778	0	0.878102	5.57442	5.73116	2.92459	3.24797	1.02787	5.44255	0.70911	3.86602	2.22455	2.07947	1.3851	0
ARD_11877	lysine histidine transporter-like 8	10.4423	18.5944	21.6398	17.9097	12.2669	6.92348	10.0468	9.43035	164.012	26.6474	4.16657	4.03285	2.31894	21.2176	18.3313	7.70344
ARD_11878	lysine histidine transporter-like 8	10.8896	14.1992	18.7837	15.8444	11.2633	5.19449	8.26115	7.75392	135.467	27.7677	4.10276	6.39605	2.6758	17.8563	13.9709	6.98037
ARD_11879	---NA---	4.69648	7.53504	13.287	5.73421	5.3653	4.1258	3.51272	6.20269	17.6117	6.0366	3.06953	3.68822	6.01674	15.6482	7.45884	5.75016
ARD_1188	chaperonin-like chloroplastic	0.0519555	0.867812	0.723463	0.666859	0.159955	0.185216	0.388455	0.538012	5.96246	5.21124	0.0810761	0.140829	0	2.62592	1.39475	0.422156
ARD_11880	la-related 1B	3.24069	3.14601	6.20805	3.54833	3.82807	2.97327	3.39244	3.41111	9.70173	3.73071	4.11297	3.61011	2.77348	5.02113	4.89217	2.60552
ARD_11881	ankyrin repeat domain-containing chloroplastic	27.106	38.9858	33.4229	34.4351	46.4813	52.7186	48.5452	55.1197	33.1586	44.2808	64.7804	48.5134	53.0557	43.6809	38.3467	48.2789
ARD_11882	phospholipase D delta	24.8561	23.4474	17.1552	12.4954	15.354	16.2684	16.1513	19.653	19.1663	15.9121	18.6417	16.2702	19.9855	12.5405	13.1897	13.1872
ARD_11884	uncharacterized protein LOC107487339	14.1753	9.57584	6.69777	7.50779	6.99802	8.1257	5.88412	5.43678	11.831	7.67773	6.95875	7.38532	5.37024	5.62646	5.24945	5.23419
ARD_11885	uncharacterized protein LOC107487443	1.55387	0.963747	0.18111	0.337692	1.58282	0.612879	0.916804	0.596171	1.30208	0.488161	0.669324	1.17437	0.639364	0.951728	0.59044	0
ARD_11886	O-acyltransferase WSD1	1.19561	1.81453	3.52939	3.60227	3.4633	2.52088	1.85971	2.50104	5.88156	2.75117	2.22911	1.61916	4.99951	2.11826	1.90299	3.25809
ARD_11887	DNA repair REV1 isoform X2	3.53741	5.31467	8.34696	6.65028	6.15587	5.61265	7.40416	6.59893	6.44327	5.04541	6.65329	4.96135	8.42785	6.8242	5.30375	5.81222
ARD_11888	DNA repair REV1 isoform X6	1.38654	1.88586	2.65778	3.26737	2.85126	2.43487	2.23641	2.40548	2.0513	1.43369	2.39073	1.84763	2.99085	2.1503	2.14321	1.99576
ARD_11889	---NA---	0	0	0.42712	0.362606	0.758559	0.331878	0	0	0.407912	0	0	0.514088	0	0	1.41441	0
ARD_1189	---NA---	0.859932	1.6815	1.14821	1.25755	0.436968	1.14325	1.36746	2.7226	0.69595	1.24997	0.332706	0	0.814513	2.37267	1.75219	0
ARD_11890	cold shock 1-like	5.75664	7.88008	8.22781	5.26141	6.80471	10.8722	12.6147	5.77138	11.0091	5.826	9.49668	7.07617	11.7749	5.52955	5.54001	7.05181
ARD_11891	probable proteasome inhibitor	31.506	43.8782	39.5682	37.3266	46.2177	55.6041	46.18	44.1528	53.2556	63.5177	56.7543	57.0836	58.1366	37.1408	34.1623	48.4081
ARD_11892	uncharacterized protein LOC107488688	11.5344	11.3819	8.98622	12.3951	8.11357	7.68002	16.8987	10.7395	8.79438	14.8048	8.98236	15.6499	11.0254	11.3306	7.60168	9.34055
ARD_11893	upstream activation factor subunit UAF30 isoform X1	8.14105	9.70944	4.31793	6.8375	5.33074	5.35044	5.11717	3.32166	7.37078	11.325	6.44013	14.6356	6.50486	6.78907	6.96339	7.88697
ARD_11894	CHROMATIN REMODELING 25	7.69069	6.5118	11.376	6.95997	4.96416	9.15449	9.8404	10.4382	5.92575	6.6328	6.57761	2.74571	9.59436	10.1181	5.02965	7.02981
ARD_11895	CHROMATIN REMODELING 25	4.76105	4.48979	6.12771	4.46208	3.7899	5.58607	6.48735	8.3846	3.69904	3.40973	4.17041	2.89678	7.62293	6.93858	3.90622	3.70912
ARD_11896	CHROMATIN REMODELING 25	5.04148	2.90434	3.22714	2.38747	2.81781	5.4861	2.41911	6.7384	1.92662	5.93745	3.91084	2.43287	3.29382	3.4057	3.50465	4.01681
ARD_11897	pathogenesis-related homeodomain	2.55606	3.14017	3.53829	6.61794	4.02712	3.57516	3.39039	2.43385	2.17361	3.65494	1.75439	4.12019	2.57701	2.71097	3.53572	2.71888
ARD_11898	pathogenesis-related homeodomain	2.59288	4.04694	3.83654	5.23779	2.68466	2.67092	3.76079	2.78287	2.94507	3.72309	1.61873	2.68578	1.59216	2.52133	3.67586	2.45023
ARD_11899	uncharacterized protein LOC107488678 isoform X6	1.19745	1.50081	1.20301	2.72894	1.84061	1.93268	1.51714	1.63619	0.321354	0.890895	3.09113	1.21803	3.66783	1.5634	2.60042	2.0732
ARD_119	---NA---	0	1.3177	0.71121	0	0	0.516295	0	2.71151	0	0	0	0.805767	0	0	0	0
ARD_1190	GPI mannosyltransferase 3 isoform X1	0.874959	0.973725	1.52868	1.58732	1.09938	1.53947	1.81958	2.29292	1.302	1.74107	0.892596	1.02026	1.03346	3.97575	1.62251	1.45658
ARD_11900	uncharacterized protein LOC107488678 isoform X3	3.74747	4.54828	5.08283	5.77843	4.80142	5.04044	6.64028	4.71517	3.12857	3.33723	7.49162	3.03226	9.25156	5.91391	5.06399	5.45894
ARD_11901	golgin candidate 6	21.6888	32.9696	28.798	36.6914	40.2653	43.9816	48.1772	40.2801	31.6257	42.788	55.2279	51.5871	52.2472	49.443	39.6664	51.4373
ARD_11902	haloacid dehalogenase-like hydrolase domain-containing Sgpp	0.605717	1.77142	4.03303	2.53677	1.16374	3.50584	2.58491	3.65908	13.2485	3.30669	1.06202	0.616142	1.85626	6.41003	4.11234	2.3444
ARD_11903	phosphoacetylglucosamine mutase	4.15935	5.32949	8.4003	6.31066	6.25916	5.57532	6.29913	6.89828	5.72827	6.10188	4.99643	5.21681	6.80552	7.82667	7.07644	7.48979
ARD_11904	Aluminum-activated malate transporter 12	0.875445	0.177347	1.8428	0.392006	0	0.141714	0.169786	0.457881	0.170895	0.211201	0.0620052	0	0.279359	0.175027	0.346463	0.129758
ARD_11905	MND1-interacting 1	39.0572	54.5091	108.104	67.1062	92.0544	112.696	94.7793	115.646	51.8841	83.1038	69.177	54.7144	114.376	64.2879	63.2005	78.6667
ARD_11906	protein ABCI7, chloroplastic	31.7847	34.0713	33.9716	30.2642	34.651	39.9558	38.7481	34.8031	25.7794	38.3396	37.5765	33.2157	26.3038	36.0678	29.2669	32.6576
ARD_11907	regulator of nonsense transcripts 1 homolog	34.5889	30.1902	40.71	26.964	27.951	24.8501	28.2674	31.266	29.8945	28.4045	30.1138	27.5727	28.9617	27.8057	28.691	25.6537
ARD_11908	glycine cleavage system H mitochondrial	5.52275	3.93401	2.56863	5.51065	0.658508	2.28828	1.23391	0.738904	0.895802	2.53009	2.00293	1.0448	1.34063	1.19992	2.28917	2.9263
ARD_11909	peroxidase 20 isoform X1	0.0428092	0.285961	0.0848194	0.126894	0.747281	0.419819	0.182978	0.098509	1.05566	0.997717	0.066836	0	0.147148	0.423212	0.503432	0.138985
ARD_1191	armadillo repeat-containing 8 isoform X1	1.33927	1.07797	1.92395	1.26992	1.83207	1.29697	1.96666	1.52442	1.25126	2.00992	0.969093	1.67799	1.15669	2.06413	1.41238	0.599301
ARD_11910	type I inositol polyphosphate 5-phosphatase 2 isoform X1	1.30413	3.27845	2.62475	0.872942	6.1343	3.90064	1.97801	3.82379	6.22423	3.15771	0.853871	0.398985	1.37314	3.5581	3.5967	0.887694
ARD_11911	type I inositol polyphosphate 5-phosphatase 2 isoform X2	1.77094	5.34454	3.09841	1.38098	6.31518	4.98509	2.53929	4.28966	7.64599	5.56533	0.618335	1.07357	1.44481	6.75802	4.24271	1.36235
ARD_11912	ribose-phosphate pyrophosphokinase 1	3.67598	5.08697	3.46306	4.0934	4.45747	4.43025	3.71744	4.57225	2.804	4.89988	5.30239	6.0557	5.88706	3.6367	2.96019	3.86619
ARD_11914	phosphatase 2C 29	4.75994	5.9204	7.73917	6.22103	7.89354	7.15032	6.23287	9.59341	7.81523	8.33953	5.32223	8.2953	6.04432	8.08607	9.3006	5.57992
ARD_11915	pyruvate kinase isozyme chloroplastic	1.62528	1.27288	1.85142	1.77168	1.21777	1.39287	1.37789	1.54073	1.0093	1.50448	1.25086	1.61014	1.00727	1.31973	1.73505	1.20842
ARD_11917	NRT1 PTR FAMILY -like isoform X2	1.30242	0.826384	1.49089	1.129	0.827123	0.853728	0.91475	1.18232	0.926155	0.915737	0.883206	0.729943	0.841374	0.982637	1.03886	1.02012
ARD_11918	uncharacterized protein LOC107487577	13.4769	9.70148	11.5564	8.32121	9.93213	10.2275	11.8622	12.859	9.17199	11.8194	12.0964	17.1301	10.205	9.18968	10.9415	10.8224
ARD_11919	tobamovirus multiplication 2A	8.64974	11.0605	7.84467	9.04945	7.31235	5.37283	7.44838	6.07362	9.63937	10.3706	4.72529	7.81991	5.3551	8.3263	7.90687	4.7373
ARD_11921	ras-related RABH1b	0.311826	0.277844	1.24625	0.861316	0.191875	0.277801	0.798946	0.574066	1.60596	0.81802	0.340433	0.1691	0.541904	1.23378	0.538455	0.913258
ARD_11923	uncharacterized protein LOC107487568	34.8113	35.3829	47.5267	35.0389	37.7687	40.5365	47.5052	49.4521	27.6576	37.6304	36.7296	44.9771	49.0568	47.4682	44.5411	42.9341
ARD_11924	ras-related RABH1b	3.59051	5.05657	3.62504	6.09905	7.80243	5.64679	6.6546	6.5613	10.0807	9.56585	9.59875	13.0961	12.868	6.49783	6.69319	6.95099
ARD_11925	---NA---	0.21853	0.488388	0.467556	0.42599	0.666144	1.162	0.463273	0	1.41505	0.636737	1.18349	0.297688	0.414741	1.20601	1.27446	1.08645
ARD_11926	---NA---	0.96943	2.18064	0	0.909155	0	0	0	0	0	0	1.46939	0	2.32147	0	0	0
ARD_11927	ubiquitin family	160.526	111.433	72.2272	71.1873	161.626	139.534	89.0754	114.963	100.083	123.184	140.119	151.714	96.3217	62.3844	91.3992	67.2992
ARD_11928	polyubiquitin, partial	391.305	276.273	192.413	190.323	422.853	384.655	261.994	263.94	294.392	350.549	344.807	429.7	286.797	183.148	202.385	220.919
ARD_11929	tyrosyl-DNA phosphodiesterase 1 isoform X1	1.7734	1.77984	2.16356	2.80592	1.98488	2.38927	3.32961	2.26031	2.16027	1.94843	2.03859	2.23615	3.50548	2.63358	3.17676	2.58873
ARD_1193	uncharacterized protein LOC107473167 isoform X2	1.80917	1.55148	1.11017	1.70147	1.88975	1.85178	2.25156	1.46728	3.9093	2.43661	1.64496	1.72724	2.68162	2.76811	1.79596	2.16314
ARD_11930	---NA---	0.350802	0.392841	0.395086	0.338913	0	0.309879	0.370139	0.404316	0	0.551955	0.269969	1.91797	0.707999	0	0	0
ARD_11931	thiamine thiazole synthase chloroplastic	197.03	144.488	345.068	82.8227	152.225	201.961	204.134	179.092	291.058	303.451	161.573	122.685	270.365	118.333	210.872	264.45
ARD_11934	glycine-rich RNA-binding mitochondrial isoform X1	4.37617	6.72636	4.96617	6.50471	5.68089	5.99392	8.05942	6.80538	7.63018	6.76705	7.81654	12.3685	2.12288	8.72346	9.31528	7.7492
ARD_11935	REVEILLE 7 isoform X3	267.897	231.944	220.985	148.068	191.283	183.488	179.71	222.628	141.532	232.794	186.143	176.055	226.453	172.308	176.706	195.41
ARD_11936	argonaute 1	33.9182	25.2984	39.497	27.8895	26.8745	29.6584	28.9699	25.9791	22.37	18.7528	27.136	15.7269	34.6404	29.7176	21.3669	20.7852
ARD_11937	sucrose synthase	0.374931	0.209352	0.395831	0.549393	0.1908	0.332579	0	1.29475	3.43542	1.60591	2.75968	1.2757	2.79963	0.206757	0.215296	1.54791
ARD_11938	sucrose synthase 7-like	0.787274	0.659516	0.417251	0.38427	1.80195	0.698145	1.04404	1.35942	4.45703	2.8274	3.96306	1.60766	3.3235	0.434247	1.81679	3.25376
ARD_11939	uncharacterized protein LOC107490722	3.92731	4.93322	2.13536	5.55666	2.66493	3.75919	4.19796	2.48726	3.70756	5.15533	2.92619	4.73433	1.9123	5.06491	3.57066	2.9805
ARD_1194	NRT1 PTR FAMILY	4.852	13.9828	11.3175	8.40588	18.8286	13.6141	11.5775	28.4343	29.8244	21.2375	5.09606	6.20993	5.62459	24.4455	18.1494	4.44857
ARD_11940	ultraviolet-B receptor UVR8 isoform X1	5.09804	4.05266	5.57667	9.00721	3.93032	4.47821	5.64671	3.65089	4.12471	2.66478	4.97904	4.89606	5.97813	5.02607	6.64781	6.32082
ARD_11941	magnesium transporter MRS2-5 isoform X1	8.42653	9.12212	6.3746	10.7955	5.45039	4.6781	7.26063	7.52324	5.35055	8.21504	3.9041	7.33056	5.88434	5.44104	7.01266	6.88191
ARD_11942	---NA---	4.01748	3.50303	4.15355	0.857637	0	3.14852	1.87895	2.05963	0	5.88806	8.56089	3.66807	1.86938	0.494719	1.15194	1.51004
ARD_11943	probable plastidic glucose transporter 1 isoform X7	0	0.806025	0.406574	2.43217	0	0.635608	0.379575	1.65907	1.17084	0	0.553675	0.491948	1.45792	0.398305	0	0.604589
ARD_11944	probable plastidic glucose transporter 1 isoform X2	5.07103	5.28504	10.462	7.14999	5.18488	4.50986	10.6851	10.6561	4.85829	5.82464	4.8019	4.64004	7.28686	7.8863	7.42986	11.3649
ARD_11945	inactive poly [ADP-ribose] polymerase RCD1	75.5699	59.6249	84.2734	68.0504	48.479	66.9174	71.8447	61.2359	71.3605	53.6644	82.0407	51.5501	66.3915	67.5718	77.5823	75.5713
ARD_11946	probable inactive shikimate kinase like chloroplastic	1.32238	1.22126	1.41253	1.89264	1.04104	0.828208	1.86535	1.74802	1.44717	0.974202	1.09904	1.14313	1.24691	1.63731	1.19474	1.27662
ARD_11947	---NA---	21.6341	37.2665	24.3865	8.8822	33.1168	40.5166	26.4048	18.3409	22.898	52.7545	52.1781	32.7251	31.11	17.6257	26.4167	21.0658
ARD_11948	cellulose synthase D3	0.74797	0.726009	1.96355	1.21341	0.752988	0.610683	1.03868	0.604201	1.85794	0.931376	0.746456	0.603246	0.942958	0.995643	1.15894	0.51503
ARD_11949	cellulose synthase D3	0.810775	0.821127	2.66442	1.23495	0.755352	1.11583	1.10101	0.848102	1.74059	1.16897	0.919085	0.799688	0.5157	0.972419	1.11982	0.960709
ARD_11950	---NA---	1.95166	2.31251	2.12712	2.51491	2.24328	1.30122	2.98652	2.10557	1.70521	1.4993	2.18087	1.32543	3.29113	2.68585	2.84675	2.19873
ARD_11951	glycerol-3-phosphate chloroplastic	4.00918	1.77099	1.31614	0.340762	2.90523	0.985057	0.959012	0.477216	2.52231	0.910771	0.916033	1.21852	0	0.455918	0.149693	0.675362
ARD_11952	glycerol-3-phosphate chloroplastic	9.79555	3.98392	3.06002	0.397687	3.85752	2.03356	1.67268	0.926334	10.2634	1.56565	1.6409	3.15154	0.769558	1.13009	1.72305	0.217873
ARD_11953	UV-B-induced chloroplastic-like	11.1501	9.67688	10.3904	9.7799	12.3204	12.1351	11.7133	11.8246	13.578	14.5874	14.8936	11.8631	14.1358	9.0145	13.9576	11.0561
ARD_11954	disease resistance RGA4	0.536555	0.900158	1.17152	0.781733	0.271928	0.474874	0.283833	0.308988	0.580112	1.61212	0	0.365955	1.04384	0.296442	0	0
ARD_11955	disease resistance RGA4	0.721137	0	0.903205	0	0	0	0	0	0	1.31886	0.549243	0.991671	0	1.60233	0	0
ARD_11956	uncharacterized protein LOC107487008	0.333561	0	1.74503	0.48953	0.169945	0	0.177172	0	0	0.469703	0.38805	0	0	0.183844	0.18956	0.274759
ARD_11957	uncharacterized protein LOC107487165	10.5912	14.7592	11.8587	13.1171	10.4675	12.7601	15.4826	10.9836	16.6668	13.8135	12.1955	13.9511	9.64948	21.2195	14.7922	12.1799
ARD_11958	uncharacterized protein LOC107487158	29.5079	23.4137	24.884	19.8056	24.9919	25.396	23.576	31.5103	18.9194	22.6722	27.7982	17.7656	22.265	23.3623	29.8587	16.2918
ARD_11959	lysine-specific demethylase JMJ706	1.07188	2.54255	1.43359	0.644459	3.01406	2.86643	0.39832	0.643448	13.0931	2.35921	0.836571	1.07357	1.04347	3.99338	3.494	2.04352
ARD_1196	uncharacterized protein LOC107611051	0.86478	0.843598	0.991838	0.637476	0.221078	0.192285	0.460593	0.870745	2.09129	1.02363	0.504548	0.29352	0.192875	0.356888	0.238615	0.884223
ARD_11960	lysine-specific demethylase JMJ706	0.469682	1.12109	1.07488	0.132331	0.687908	1.37461	0.143229	0.0772039	7.34454	0.441437	0.418482	0.454894	0.233841	1.40133	0.798389	0.983107
ARD_11961	lysine-specific demethylase JMJ706	1.99078	5.11511	3.79608	1.43342	5.45357	4.21499	1.31661	1.31176	34.1966	3.20508	2.44732	1.64166	1.38041	5.88019	5.88922	2.69492
ARD_11962	IWS1 homolog 1	121.159	141.825	202.974	146.94	202.903	191.152	203.527	229.77	221.831	196.031	210.391	150.094	222.436	183.038	170.125	164.26
ARD_11963	IWS1 homolog 1	82.2013	95.8309	155.763	101.941	166.279	159.074	139.864	169.189	149.014	164.866	164.112	130.3	181.342	136.753	121.969	159.81
ARD_11964	probable transcription factor KAN2 isoform X1	9.21604	11.363	6.30038	7.76437	14.9231	14.8068	13.7352	10.5676	9.04532	12.9574	14.0825	12.3983	8.52942	11.3806	8.9725	9.55729
ARD_11965	uncharacterized protein At1g32220, chloroplastic	1.65588	1.3606	1.01401	1.40276	0.971812	1.51159	1.39048	0.952586	1.47929	1.4771	1.44677	1.86944	0.811554	1.38569	1.59907	1.34346
ARD_11966	serine threonine- kinase STY8-like isoform X2	1.38991	0.516178	1.55312	1.90206	1.18672	0.825049	1.48276	1.777	2.15531	1.94359	1.02284	1.78046	1.0827	1.18864	1.76275	0.755163
ARD_11967	serine threonine- kinase STY46-like	0.357366	0.530448	0.314271	1.02032	0.367026	0.389444	0.678981	0.319797	0.340542	0.564386	0.155009	0.161384	0.817481	0.479737	0.254323	0.322167
ARD_11968	FAR1-RELATED SEQUENCE 5-like	14.5894	0	0	0.244603	23.2203	28.9538	21.5694	14.1941	20.9284	25.4383	25.2629	31.5534	0	0	28.625	31.3767
ARD_11969	---NA---	11.4792	0.104013	0	0.0918361	19.4867	21.842	15.1216	11.4908	13.3335	27.8722	21.2886	25.7093	0	0.205327	18.0994	18.1369
ARD_1197	proliferating cell nuclear antigen	1.31367	2.19563	0.910241	0.323464	0.168193	0.146186	0.175138	0.283425	1.85136	0.763891	0.319795	0.222758	0.288618	0.541736	0.984137	0.535619
ARD_11970	E3 ubiquitin- ligase Doa10	3.34246	3.35544	5.5375	4.26235	4.01669	4.27935	3.9257	4.93224	5.23428	3.95784	3.67759	4.25476	3.60261	3.25018	4.74064	4.41034
ARD_11971	PREDICTED: uncharacterized protein LOC100816712	2.95415	3.47968	2.66136	4.09298	2.97241	3.34105	2.00195	2.68001	2.55958	2.52421	2.21574	2.4642	2.36197	1.748	2.75162	2.40173
ARD_11972	like subfamily B member 14	8.53935	7.65962	6.39743	9.68679	7.85147	7.52301	5.75202	6.45894	8.57212	7.08612	7.17792	8.21312	6.75768	5.7379	7.69367	7.80164
ARD_11973	CLP protease regulatory subunit mitochondrial	4.54402	3.82788	4.00909	3.10439	4.66132	2.90683	1.80394	2.14496	2.99985	3.35299	2.22652	2.44807	2.42409	2.81689	3.89034	2.74751
ARD_11974	CLP protease regulatory subunit mitochondrial	9.83611	9.50595	7.44187	5.65171	6.72606	5.27517	3.94327	3.70853	4.77243	5.90038	4.04875	4.68108	3.86262	4.08703	6.50673	6.19635
ARD_11975	CLP protease regulatory subunit mitochondrial	5.91477	4.94131	5.18205	4.24186	5.16818	3.95133	2.08039	2.55213	3.39011	3.53787	3.93002	3.18977	2.22547	2.58587	4.65346	4.37697
ARD_11976	leucine-rich repeat receptor-like serine threonine- kinase At1g17230	0.521413	0.688954	1.03729	0.693775	0.46927	0.479844	0.488141	0.63737	0.959886	0.705015	0.776996	0.419122	0.855308	0.590191	0.653612	0.659185
ARD_11977	PREDICTED: uncharacterized protein LOC107001491	0.414248	1.38838	0.220514	0.606132	1.47409	1.46895	0.439297	1.66914	1.56407	1.49774	0	1.12823	1.56301	1.14275	0.720669	1.37125
ARD_11978	pentatricopeptide repeat-containing At1g33350-like	43.0757	49.2737	14.8322	36.4112	49.0298	61.0541	37.5699	56.4319	14.276	115.388	25.5675	112.884	22.0906	40.218	54.8677	72.6898
ARD_11979	uncharacterized protein LOC110263807	3.02211	1.8257	1.94094	1.48308	3.47282	1.79079	1.20618	0.724548	2.84402	2.5866	2.34876	1.02633	4.54041	1.24783	1.40216	4.12884
ARD_1198	proliferating cell nuclear antigen	1.26555	0.940556	2.36263	0.725744	0.215725	0.187616	0.449422	0.970872	1.47341	0.427235	0.246159	0	0.37577	0.812376	0.464989	0.172479
ARD_11980	uncharacterized protein LOC110281205	1.00409	0.672975	0.639689	0.979915	0.612727	0.356125	0	1.15591	0.866342	0.289242	0.777471	0.546842	0.755182	0.664676	0.232179	0.33214
ARD_11981	chlorophyll a-b binding chloroplastic	1.43735	1.12633	1.58934	0.683211	0.764776	0.806516	0.739137	1.10253	1.14198	2.01272	0.747605	1.37088	0.644238	1.52083	0.972393	0.692189
ARD_11982	uncharacterized protein LOC107489667	0.6018	0.559011	1.01902	0.789147	1.23139	0.803093	0.961939	1.26959	1.50879	2.96923	0.312231	1.49754	1.24708	2.31749	1.10275	0.655742
ARD_11983	APO chloroplastic	4.5502	5.48137	6.17528	4.29404	5.61849	7.11457	6.12103	5.77473	6.38271	7.28682	7.18467	6.06615	6.93812	5.12411	5.26684	7.06554
ARD_11984	pentatricopeptide repeat-containing At5g66520-like	0.384062	2.14471	1.42194	0.562583	1.95398	0.340631	0.407542	1.98948	1.24224	0.549994	0.595005	0.261388	1.0781	0.63545	0	0
ARD_11986	hypersensitive-induced response 4	160.276	164.271	217.078	134.794	171.391	210.693	200.76	227.324	178.557	276.062	214.234	243.854	195.529	136.976	168.012	218.12
ARD_11987	---NA---	12.4033	16.1647	7.39422	14.3469	16.9322	17.4044	16.8103	9.31558	12.2186	10.2238	24.8543	20.5765	12.9812	17.3969	16.4663	15.6342
ARD_11988	uncharacterized protein LOC107643172	1.45826	2.53933	1.01446	1.16612	1.67938	1.62222	1.84613	1.04875	1.86003	1.09692	1.20639	0.247346	1.61029	0.902278	1.9951	3.12487
ARD_1199	heterogeneous nuclear ribonucleo F	2.24822	2.11709	2.28271	2.34687	2.08262	2.04975	2.35161	1.79072	2.1441	2.40252	2.35515	2.67642	1.63919	1.70879	2.38277	2.72128
ARD_11991	nicotinate phosphoribosyltransferase 1 isoform X1	0	0.453271	0	0.395927	0	0.539634	0	0.233555	1.09412	0.292601	0.314148	0	0	0.223843	0.234802	0.335625
ARD_11992	nicotinate phosphoribosyltransferase 1 isoform X4	0.945888	1.12888	0.541282	1.33245	1.2468	1.08323	1.29798	1.55481	2.53773	0.800355	0.895429	0.549672	1.05988	0.891212	0.657914	0.879992
ARD_11993	nicotinate phosphoribosyltransferase 1 isoform X1	1.06489	0.647409	0.491014	0.952355	0.693453	0.344547	0.412713	0.222795	0.62403	0.259914	0.37677	1.05109	0.51481	0.532519	0.956278	0.948973
ARD_11994	probable E3 ubiquitin- ligase HIP1	1.02406	0.65157	0.58122	0.577908	0.150162	0.304258	0.0520935	0	0.313773	0.126777	0.15222	0.132168	0.588645	0.69647	0.0522833	0
ARD_11995	probable E3 ubiquitin- ligase HIP1	1.20484	0.538759	0.260187	0.937971	0.244569	0.213419	0.255197	0.277476	0	0.356045	0.37249	0	0	0.266107	0	0
ARD_11997	uncharacterized protein LOC107487791	5.89948	4.5819	5.42962	3.99925	5.62589	3.98639	3.81246	3.4948	9.65629	2.7632	3.09925	2.1417	4.35723	3.61056	5.4554	2.56197
ARD_11998	DNA polymerase alpha catalytic subunit	1.14905	0	0.31595	0	0	0	0.303717	0	0.310792	0	0	0.392044	0	0.317545	0	0
ARD_12	pentatricopeptide repeat-containing chloroplastic	27.3559	32.1755	16.5419	30.4487	24.8868	25.1978	23.0143	26.7605	18.1133	31.2527	27.6234	47.5176	25.0087	23.5317	25.238	33.4234
ARD_120	DNA-directed RNA polymerase III subunit RPC8 isoform X1	10.8315	10.1969	11.5702	9.03757	11.5711	13.1843	10.0167	11.2421	15.2122	13.1977	12.9791	11.5787	16.1434	10.3071	10.6316	11.1651
ARD_1200	alpha-glucan H isozyme	1.00424	1.17413	1.49712	1.93372	1.54605	1.02932	1.07272	1.67542	2.26173	1.24131	1.56726	1.49706	1.99316	1.10334	1.50844	0.897394
ARD_12000	---NA---	56.0823	65.3639	23.1924	56.2026	35.8751	27.1816	34.3698	32.9648	22.5847	36.1806	27.2325	42.1382	30.8649	31.6755	39.4116	29.2377
ARD_12001	CLK4-associating serine arginine rich	75.3037	77.0225	27.8832	75.6238	49.246	40.4242	41.4553	43.8256	25.7053	47.254	40.9809	67.8982	42.6417	41.6803	53.731	51.3424
ARD_12002	zeaxanthin chloroplastic isoform X1	7.59559	7.92247	3.35991	5.01293	5.09002	4.55234	3.70645	2.40916	2.67135	3.883	5.41607	6.41771	4.84253	3.00907	4.08466	4.19087
ARD_12003	---NA---	0.951998	2.14129	0	0	4.72777	0.833387	1.9845	1.10236	0	1.85459	0.721711	2.62434	0	0	0	0
ARD_12005	PI-PLC X domain-containing At5g67130 isoform X2	0.289165	0.0459889	0.0408972	0.122463	0	0.0736605	0	0.0475287	1.24006	0.374038	0.354747	0.223871	0.0709359	0	0	0.0670457
ARD_12006	transcription factor SPATULA isoform X1	8.18778	4.80624	5.5788	4.23882	2.66516	3.2676	2.18983	2.03091	3.37952	2.65698	7.51535	3.99179	2.6111	2.78286	2.97707	4.28609
ARD_12009	transcription factor HEC2	10.9558	5.83036	29.7424	11.7572	3.85226	8.00653	5.75535	5.36244	15.5385	18.7953	10.7001	8.65097	8.47677	4.67527	14.6975	17.3338
ARD_1201	alpha-glucan H isozyme	1.70602	2.49674	2.86977	1.80395	1.48967	1.45949	1.64973	1.9359	3.58046	2.3603	2.19147	1.70885	2.97965	1.82161	1.68321	1.24903
ARD_12010	mitogen-activated kinase kinase kinase 3	0.033344	0	0.0328976	0.0329711	0	0	0	0	7.50485	0.429062	0	0	0	0	0	0
ARD_12011	RALF-like 34	0.230952	0.643009	1.20902	0.284896	0.473843	0.514465	0.863136	0.465033	1.36266	0.603997	0.585467	0.234796	0.700523	0.253797	1.05694	0.657247
ARD_12012	RNA-binding Musashi homolog 1 isoform X1	28.7623	25.2118	27.1683	20.788	29.0428	24.8682	27.1178	25.406	22.6521	22.9823	25.9399	23.9233	31.3246	28.9257	28.0206	32.8894
ARD_12013	ARM REPEAT PROTEIN INTERACTING WITH ABF2 isoform X1	17.7517	22.1612	23.3228	19.2176	21.3871	20.4733	23.4223	28.9769	24.0438	21.5115	22.353	17.5229	35.5777	25.6702	19.4413	22.413
ARD_12014	---NA---	0	0.741729	0.370449	0.320431	0.669679	1.46374	1.04921	0.763471	0.358945	1.03161	2.80627	0.452585	1.32617	0	1.6301	1.11044
ARD_12015	L-Ala-D L-amino acid epimerase-like isoform X3	0.394701	0.439763	0.476695	0.93323	0.808714	0.632555	0.421033	0.454165	0.508512	0.418792	0.43053	0.963682	0.138495	0.434008	1.37417	1.41565
ARD_12016	---NA---	1.54795	1.73098	0.280497	1.50458	1.8314	1.14197	0.819157	0	1.39416	0.38519	1.39481	2.11096	0.998866	0.85504	3.68131	3.00561
ARD_12017	2-hydroxyisoflavanone dehydratase-like	15.9206	14.8187	24.6937	11.928	15.3032	14.305	19.4811	25.3206	44.5033	44.2395	9.54153	17.1756	8.15484	30.1811	30.5175	12.9073
ARD_12018	2-hydroxyisoflavanone dehydratase-like	0.0712765	0.0794011	0.357475	0.210788	0.146112	0	0	0.164027	2.21856	0.188098	0	0	0	0.31343	0	0.116095
ARD_1202	uncharacterized protein LOC107496173	109.711	116.981	74.6754	127.539	121.093	145.063	108.014	101.969	105.508	160.26	160.825	194.069	154.733	82.7919	123.824	200.052
ARD_12020	probable phosphatase 2C 33	11.6506	10.1331	14.068	10.9857	12.1457	8.80516	10.0485	9.92127	14.0291	5.23109	10.3275	10.4424	10.8627	7.95132	11.7504	9.34881
ARD_12021	peptidyl-prolyl cis-trans isomerase FKBP62	6.77199	7.55386	5.33772	5.34048	6.50766	6.72576	7.62906	5.95962	5.85672	11.8753	8.04661	12.0879	5.28769	7.31166	6.083	3.0502
ARD_12022	peptidyl-prolyl cis-trans isomerase FKBP62-like isoform X1	24.9116	59.9516	23.4587	16.9065	65.0246	37.113	41.2976	25.9006	31.4963	56.2252	54.264	111.778	64.0875	30.7613	47.2396	46.1501
ARD_12023	uncharacterized protein LOC107490701 isoform X1	0.77094	1.09622	1.26119	1.29296	1.32117	1.12731	1.96999	1.33045	1.42239	2.10541	1.65688	1.91375	1.23642	0.846314	1.88087	1.31765
ARD_12024	pentatricopeptide repeat-containing mitochondrial-like	0.673373	0.535271	0.827122	0.928125	0.741715	0.579285	0.565866	0.691715	0.721453	0.49214	1.14632	0.911831	0.858865	0.448839	0.713451	0.389522
ARD_12025	---NA---	2.97135	1.02182	1.9643	2.67141	3.24975	2.22753	2.1796	2.89488	0.740289	0.670227	1.23729	1.24579	2.18016	1.76637	0.53584	1.89601
ARD_12026	---NA---	1.08067	1.05481	2.64816	3.70965	2.48229	1.32033	2.15565	4.04191	2.03466	0.744621	2.62339	2.01909	0.979351	1.93408	3.17329	2.43876
ARD_12028	uncharacterized protein LOC107464620 isoform X2	1.21727	0.906541	0	1.78167	0	0.539634	0.215184	0	0.656472	0.877804	1.09952	0.276242	3.43695	0.223843	1.40881	1.00687
ARD_12029	uncharacterized protein LOC107490558	4.57439	2.51261	0.848542	4.99466	0.946314	2.54346	2.63612	0.615149	2.19638	1.8303	1.2066	3.58044	6.23304	0.782778	4.89131	3.85148
ARD_1203	---NA---	1.91491	2.20155	1.78938	2.25476	1.64714	0.77045	1.58272	1.20827	1.06042	2.10576	1.3488	0.921174	1.50237	3.59813	2.13269	2.31149
ARD_12030	uncharacterized protein LOC107490693	4.91969	4.14477	4.22362	4.04411	4.07492	4.38276	5.11724	4.35436	6.02318	6.12492	4.96751	5.47272	4.27654	5.19919	5.58371	5.95273
ARD_12031	pentatricopeptide repeat-containing At1g12620-like	10.7994	10.7358	13.8201	15.2176	15.6304	17.9191	18.7682	12.427	10.3482	11.2359	21.5827	15.8454	18.286	12.6304	19.9734	12.0811
ARD_12032	kinesin NACK1 isoform X1	0.933981	1.38822	0.633575	1.2244	0.849188	1.20007	1.99021	1.07476	1.33824	0.139973	1.77645	1.40873	1.1082	0.114192	1.25722	2.37561
ARD_12033	---NA---	1.86294	0	0.845725	1.07844	0.751961	0	0.392872	0.859013	1.21281	0	0.859545	0	0.758684	0.824993	1.86662	0.626658
ARD_12034	zinc-finger homeodomain 8-like	5.59598	5.96718	3.30219	6.97881	5.21717	8.28906	6.70821	7.18688	4.60157	7.13314	9.00893	8.9175	6.07081	4.54364	6.90074	8.89725
ARD_12035	zinc-finger homeodomain 8-like	6.14474	6.48832	5.21131	7.31224	4.73849	11.3508	6.70423	9.36619	7.513	6.31112	11.5926	10.6164	2.451	4.94268	7.5476	9.57503
ARD_12036	---NA---	1.12987	0.757644	1.45496	0.880536	4.13143	2.40266	2.63402	2.86201	0.97577	0.992321	1.74771	3.69472	0	0.997851	0	0
ARD_12037	uncharacterized protein LOC107489369 isoform X5	14.323	12.4253	2.89382	2.85553	1.70729	2.33185	2.70806	1.34713	2.50929	1.50067	2.74437	2.58135	1.11337	1.97322	2.97614	1.63248
ARD_12038	uncharacterized protein LOC107470182	6.39017	5.12457	0.383343	0.315152	0.720805	0.455406	0.477498	0.147053	0.411405	0.671225	0.847064	0.606459	0.555741	0.28094	0.414099	0.623952
ARD_12039	uncharacterized protein LOC107470193 isoform X1	13.2258	13.1912	3.96827	6.6875	4.16177	4.22644	4.1672	2.28694	3.40103	1.97377	4.5367	5.33375	2.16234	3.40058	5.79015	2.5427
ARD_1204	serine arginine-rich splicing factor SR45a	212.506	225.115	333.485	223.062	277.901	200.198	226.609	236.429	251.117	272.078	305.113	255.86	346.557	206.905	236.666	276.904
ARD_12040	cell division cycle and apoptosis regulator 1	11.1541	8.74412	9.69294	12.6444	12.3208	10.6548	9.45705	11.2799	9.7093	9.17514	10.9286	9.89669	10.3579	9.94668	10.9467	10.4832
ARD_12041	cell division cycle and apoptosis regulator 1	27.4799	29.0886	33.8696	31.5489	30.0695	31.532	30.0555	29.935	30.0632	26.6554	31.5845	21.3854	40.7801	26.7152	29.7338	26.8242
ARD_12042	cell division cycle and apoptosis regulator 1	10.644	10.9749	15.4455	13.8295	14.1559	13.0267	13.2849	13.1706	10.7046	12.4403	13.4397	10.8793	16.8074	10.0783	11.1513	11.0555
ARD_12043	26S proteasome non-ATPase regulatory subunit 10	41.045	45.6499	31.3598	47.8553	32.1608	49.1006	37.7772	33.3698	29.1159	42.1196	42.462	43.5073	38.8015	47.4867	51.42	56.3357
ARD_12044	proline-rich receptor kinase PERK9	1.6384	3.02837	6.54089	3.06759	2.49565	4.2537	3.15964	4.20762	7.61861	3.82979	3.63401	0.871731	3.89224	4.07985	2.7968	2.65535
ARD_12045	uncharacterized protein LOC107620063	0.405758	0.226635	0.431212	0.197964	0.206315	0	0.215184	0.467111	0.218824	0	0.471222	0	3.43695	0	0.469604	0.335625
ARD_12046	S-adenosylmethionine decarboxylase proenzyme-like	82.3522	91.8665	90.4551	67.8223	43.3187	43.7639	65.8597	51.4788	90.7739	63.0127	55.07	67.7698	37.3573	70.5103	97.9165	57.2696
ARD_12047	uncharacterized protein LOC107491255	6.65918	5.35336	7.50006	5.18783	5.42509	6.80863	7.40655	5.64947	8.72329	6.66592	5.56861	8.15446	5.17533	5.83548	6.08558	7.08967
ARD_12048	NADPH:quinone oxidoreductase	0.200849	0.447287	0.698657	0.594992	0.257675	0.581791	0.482724	0.288866	4.73886	0.914651	0.195908	0.204145	0.693274	0.38617	0.646474	0.326325
ARD_12049	S-adenosylmethionine decarboxylase proenzyme-like	39.0518	37.6996	41.976	34.9449	20.14	20.4364	27.1446	25.2146	46.3086	27.8973	24.1687	30.9407	15.3454	33.0583	36.4999	24.6951
ARD_1205	uncharacterized protein LOC107496351	0	0.535637	0	0	0.815354	0.426075	0	0.184118	0.516806	0.448459	0.372334	1.0877	0	0.352613	0.543598	1.84331
ARD_12050	choline ethanolaminephosphotransferase 1	1.63857	1.48408	1.04144	1.51053	0.838091	1.91317	2.07329	1.17847	2.75119	1.51804	1.51414	2.22423	2.36763	1.12686	2.4797	1.17199
ARD_12051	choline ethanolaminephosphotransferase 1	2.58227	2.37308	3.15793	1.93421	2.1688	2.15829	2.90649	2.09784	4.08814	3.17623	3.0653	1.85859	3.61383	2.17584	3.08444	2.49802
ARD_12054	ASC1 isoform X1	1.16378	0.896747	1.11707	1.26915	1.77865	1.33081	0.765755	0.755308	5.62816	1.64734	1.04897	0.72747	1.17098	1.93319	1.87054	0.91895
ARD_12055	uridine-cytidine kinase C-like	119.016	104.232	98.6077	78.6165	85.1206	103.304	104.25	117.038	72.9836	81.7784	102.682	81.4132	89.6505	75.589	68.4913	76.4049
ARD_12056	---NA---	0.593412	0.441888	0.629275	0.386167	0.603626	0.70162	0.419691	0.227706	4.90613	2.27471	0.765907	0.538584	1.11397	0.218216	0.913396	0.327042
ARD_1206	TMV resistance N-like isoform X1	0.350649	0.188338	0.330982	0.479073	0.273682	1.39215	0.232911	0.236483	0.0258977	0.398985	0.0378172	0.310976	0.102131	0.278669	0.573226	0.0977831
ARD_12060	probable indole-3-acetic acid-amido synthetase	0.372173	0.724735	0.747973	1.17905	1.72237	0.332095	0.278708	0.278318	3.18932	0.569199	0.334539	0.755827	0.504806	0.735349	1.16025	0.692783
ARD_12062	transcription factor FAMA-like	0.7059	1.05206	1.52086	1.83254	1.19442	1.66745	1.49549	1.08375	1.01639	1.03934	0.909546	0.320683	1.35125	0.779441	0.276727	0
ARD_12063	WPP domain-interacting tail-anchored 2 isoform X2	0.375043	0.625994	0.735402	0.816837	0.501406	0.384852	0.882689	0.647226	1.48644	0.54974	0.52766	0.482384	0.826701	0.967446	0.931454	0.546368
ARD_12064	uncharacterized protein LOC107491258	0	0.0354142	0.156852	0.125861	0.163468	0.198639	0	0.0366064	16.9471	0.368104	0.0248518	0.0861892	0.0543447	0.349383	0.0676722	0.103163
ARD_12065	---NA---	6.87953	5.48437	7.22673	5.52013	4.28711	3.30416	5.18297	3.95788	7.23807	19.3512	4.2065	8.68802	4.58453	6.30179	7.29706	3.07459
ARD_12066	alkaline neutral invertase chloroplastic	10.6774	11.1219	11.8047	10.8081	11.5119	12.1276	14.1652	14.4483	11.8719	13.0193	10.854	12.184	11.9738	13.9874	10.7566	11.8203
ARD_12067	transcription factor bHLH49	3.76615	4.41899	6.87271	5.53737	7.11359	6.30526	5.70452	6.99275	5.93153	5.82185	5.58147	6.73976	9.3886	4.44102	5.41838	5.31148
ARD_12068	HD domain-containing 2 isoform X1	1.49437	2.01114	1.61746	1.59704	1.9157	1.71962	2.45949	1.14629	1.87062	2.04164	1.60234	1.94153	1.73122	2.53204	2.48625	1.92488
ARD_12069	sodium-coupled neutral amino acid transporter 2	2.98293	2.00914	1.18192	1.84664	3.12887	2.28605	2.295	2.63405	1.19121	2.10259	1.24374	3.29235	0.847271	2.97405	3.15515	1.69448
ARD_1207	GRAVITROPIC IN THE LIGHT 1	2.19848	4.13292	3.352	1.20421	3.24818	3.44698	2.30599	2.5048	3.08694	4.60554	3.65317	4.27731	4.603	1.8745	1.49066	2.14276
ARD_12070	sodium-coupled neutral amino acid transporter 2	0	0.475259	0	0	0.432338	0	0	0	0	1.23474	0	0.289669	0	0	0.494697	0
ARD_12071	---NA---	0.872265	0	0	0	0	1.52857	0	1.00949	0	1.66563	0	2.40282	0	0	0	1.50895
ARD_12072	sodium-coupled neutral amino acid transporter 2	4.10027	2.30626	0	0	0	0	1.06732	1.18753	1.12835	0	0	1.41372	0	0	1.54547	1.78378
ARD_12074	---NA---	0.779469	1.7466	0.444944	3.3807	0.78605	0.687981	0.821499	0.898678	1.26931	0.625529	0.898575	4.26526	2.39699	1.29478	1.47494	0.656397
ARD_12075	mediator of RNA polymerase II transcription subunit 36a isoform X1	18.6136	17.5659	16.3299	15.1042	16.3213	12.5689	13.8777	17.1655	15.0693	16.3175	13.3033	16.8095	11.5426	14.1006	14.3685	14.3682
ARD_12077	heat shock 83 isoform X1	379.356	397.804	420.323	365.068	645.458	468.654	354.553	467.675	342.617	549.34	279.826	482.011	521.352	325.41	446.266	472.475
ARD_12078	SRC2 homolog	68.342	49.0416	49.8443	80.4491	38.3541	40.4236	39.9167	30.5731	32.2846	42.5833	29.613	34.2379	34.3803	25.5768	54.2707	30.1906
ARD_1208	uncharacterized protein LOC107493710	5.82334	4.82576	6.41034	6.09066	5.38649	5.69225	6.2142	4.73941	7.46976	5.52766	6.80853	6.83759	3.34874	6.7141	7.85061	5.55207
ARD_12081	hypothetical protein glysoja_027666	100.879	73.9797	50.1928	47.3255	64.1403	64.6328	51.822	59.2597	51.0095	67.9065	65.5431	66.2041	66.1346	70.9758	54.8253	62.8366
ARD_12082	mitogen-activated kinase kinase kinase YODA	2.06577	2.67215	4.20249	2.95715	1.36643	2.0775	3.6274	2.07022	3.00345	1.75311	3.01328	1.35531	2.78613	1.9777	2.30616	1.30176
ARD_12083	mitogen-activated kinase kinase kinase YODA	1.70237	1.32618	1.95986	1.58831	1.12507	1.43195	1.17046	1.51091	1.90211	0.933308	1.42524	1.18555	1.73732	1.22818	1.72662	1.69384
ARD_12084	deSI At4g17486	15.9454	13.3426	11.2979	9.65447	12.3505	13.6914	14.6423	12.7225	12.2456	12.395	17.803	16.5429	12.6897	14.2987	13.6693	13.2435
ARD_12086	glutaminyl-peptide cyclotransferase	12.2593	11.556	9.64779	11.6487	8.11436	7.73059	11.9132	10.6648	9.52587	19.854	7.83603	13.1955	8.22173	11.4485	9.1328	5.89381
ARD_12087	scarecrow 8	0.621788	0.538084	0.851656	0.465281	0.639653	0.764567	0.606207	0.508696	0.976694	1.43958	0.550954	0.467619	0.257012	0.515614	0.713872	0.469416
ARD_12088	---NA---	0.86269	0.32051	0.777557	0.565828	0.490474	0.426456	1.32817	0.661801	1.02977	0.514374	0.671541	0.390263	0.509458	1.26542	0.946415	0.156586
ARD_12089	uncharacterized protein LOC107644867	0.669557	0.45856	1.39283	0.636998	0.688269	0.505406	0.743594	0.681448	0.275927	1.31894	0.201211	0.69747	0.0876729	0.933025	0.92844	0.50063
ARD_1209	uncharacterized protein ycf20	2.53577	2.76917	1.74366	2.60059	1.852	2.21674	2.29211	2.52484	2.82395	2.59892	2.93023	4.42762	1.17729	2.35728	2.40503	2.69334
ARD_12091	uncharacterized protein LOC107491128	15.3691	13.1399	10.1526	12.5065	21.9225	21.9202	17.9515	19.5694	16.5772	19.5285	20.7873	20.8272	14.5911	14.5755	15.0907	15.5519
ARD_12092	septum site-determining minD chloroplastic	7.59931	6.8617	5.59376	4.22589	4.23396	6.26081	5.77572	5.16164	4.87326	7.01662	4.60108	5.70425	7.03217	6.70239	6.19524	7.37102
ARD_12094	transporter arsB	1.03582	1.40123	0.520116	0.58335	0.606569	0.527087	0.315767	0.255398	0.714775	0.391212	0.403623	0.100342	0.776617	0.162687	0.562118	0.241099
ARD_12095	60S ribosomal L34	31.8193	36.2394	23.8496	31.3423	36.172	38.848	45.375	33.849	38.6906	52.2745	50.0625	42.3264	39.9507	48.1474	52.009	37.0768
ARD_12096	probable RNA-binding 18	10.0408	15.8352	11.564	12.7512	11.5835	13.0107	13.7375	11.8027	10.7118	15.1529	11.8135	13.2414	10.7031	14.1341	14.1781	15.7039
ARD_12097	Vesicle-associated membrane 726 isoform 2	3.55313	2.63793	2.07956	2.89452	5.09183	2.41228	3.13178	2.92015	2.05699	2.79996	5.14736	3.82236	2.05126	2.91284	3.33805	3.94311
ARD_12098	beta-carotene 3-hydroxylase chloroplastic	56.9313	48.6552	42.4619	64.1202	69.02	71.9711	60.2932	47.6385	29.1172	36.9259	63.6697	59.9757	55.2513	39.4809	39.2124	33.1272
ARD_12099	beta-carotene 3-hydroxylase chloroplastic	108.602	104.546	92.1233	125.695	130.042	137.453	102.102	100.955	53.3791	96.8875	110.827	110.119	97.9813	79.5402	80.9751	63.8378
ARD_121	trafficking particle complex subunit 11	3.61954	2.84272	4.64677	3.32131	2.94333	2.74346	3.00459	3.49058	4.30396	3.6508	2.95481	2.48587	3.68924	3.14002	3.32447	2.81993
ARD_12100	uncharacterized protein LOC107635830	0	0	0	0.0779262	0	0	2.02505	0.182035	0	0	0	0	0	3.6531	0	0
ARD_12101	uncharacterized protein LOC107628475	4.94715	6.61484	4.98675	5.35962	5.74266	5.79873	6.50744	3.79501	5.04647	4.49423	6.67979	4.69779	6.37778	4.89634	4.85251	3.22747
ARD_12103	uncharacterized protein LOC107643395	21.3223	18.0412	23.573	18.04	13.6179	20.3984	20.4786	20.9044	13.2803	15.6746	18.147	14.9254	17.2984	17.6369	17.9337	28.0161
ARD_12104	---NA---	0.0940026	0.314305	0.0952389	0.184993	0.577266	0.501894	0.100202	0.216338	0.504902	1.00761	0.146363	0.127567	0.49908	0	0.309095	0
ARD_12105	uncharacterized protein LOC107463718	0.240968	0	0	0	0.489137	0.426838	0.510394	0	0	0	0	0	0	1.06443	0	0.400319
ARD_12106	uncharacterized protein LOC107489061	7.24314	6.00898	4.60516	3.88093	2.52703	3.46027	4.75412	3.86729	5.83805	3.75024	3.06656	4.23399	2.7734	5.04478	4.56496	3.61382
ARD_12107	5-formyltetrahydrofolate cyclo- mitochondrial isoform X1	5.78001	6.07218	2.6187	2.33305	1.88109	2.613	3.39298	2.24796	1.8328	3.31572	1.93848	1.43382	2.72505	3.39787	2.99958	2.5763
ARD_12108	---NA---	0	1.01506	0	0	0	0	0	1.04499	0	0	0	0	0	0	1.32814	0
ARD_12109	---NA---	0.643636	2.16818	1.58266	2.44802	1.93155	0	2.69729	1.48728	0.703541	1.14755	5.89317	2.6527	5.73048	0.714706	2.66226	4.40682
ARD_12110	serine threonine- phosphatase PP2A-2 catalytic subunit isoform X1	39.0768	49.7471	40.8222	43.2369	42.6175	41.7868	47.7885	57.572	46.8012	37.0724	37.9889	25.1659	49.8189	53.3891	41.3705	53.7198
ARD_12111	cationic amino acid transporter vacuolar-like	0	0	0	0.280601	0	0.255911	0	0	0	1.32002	0.223155	0.789694	1.70517	0.319811	0	1.93201
ARD_12112	probable BOI-related E3 ubiquitin- ligase 3 isoform X2	7.03908	9.47692	11.0703	5.80307	11.1467	11.2659	10.7721	13.1762	7.55038	10.4862	11.1875	8.30218	9.62205	8.61837	11.8327	6.41521
ARD_12115	---NA---	1.18682	0.883775	1.67807	0.965417	4.42659	2.98188	2.93784	1.59394	2.34641	5.97113	2.29772	2.69292	4.08455	0.872864	1.14174	6.54083
ARD_12116	serine--tRNA chloroplastic mitochondrial isoform X1	2.17769	4.59234	2.84951	5.21533	6.50826	8.15325	6.71002	6.62633	4.14519	5.14615	7.05122	6.05379	6.20459	5.63167	6.41989	6.45458
ARD_12117	serine--tRNA chloroplastic mitochondrial isoform X3	4.67851	7.68556	5.79102	9.02984	10.8744	12.2301	10.3486	9.20639	6.77771	8.79572	11.0131	10.0516	11.4108	9.21213	8.37419	11.247
ARD_12118	phosphatidylinositol 3- root isoform	11.2426	9.98701	7.94096	8.69632	11.111	9.8107	9.60135	9.47069	6.63388	9.4256	11.7959	11.0678	11.3427	10.312	8.43923	11.382
ARD_12119	phosphatidylinositol 3- root isoform	5.80134	4.94586	4.34896	4.761	5.80297	5.50456	4.61902	6.46157	3.83612	3.88502	6.29116	5.85124	5.79464	5.65869	5.64182	6.15261
ARD_1212	nuclear transcription factor Y subunit A-1 isoform X1	40.4606	38.3874	27.3425	24.626	20.967	21.4108	23.9332	19.3413	23.6524	25.0098	33.2827	24.6738	29.7051	30.5985	22.9381	26.5076
ARD_12121	---NA---	0.446878	0.249703	0	0	0.226979	0.19799	0	0	0	0	0.518491	1.21767	0	0	0	0.370488
ARD_12123	AMSH-like ubiquitin thioesterase 2 isoform X4	12.0685	8.65515	6.23498	8.67863	10.5282	7.96724	7.52414	8.81186	6.21987	9.19042	7.3995	10.5329	9.617	5.69285	6.89229	3.70285
ARD_12125	DNA-binding RHL1 isoform X3	3.49002	3.25416	3.19927	3.14639	3.62825	2.83909	3.4961	3.41315	2.33873	2.37366	3.20103	3.0737	4.72567	4.07329	3.21935	5.17014
ARD_12126	ferredoxin-thioredoxin variable chain	21.2221	11.2727	13.9942	10.3784	9.93794	10.9362	11.27	10.6374	9.21896	17.6447	14.9959	13.2704	6.01595	11.3207	17.3505	13.5406
ARD_12128	protease Do-like mitochondrial	1.63043	1.92281	3.37213	2.98596	2.60179	2.75714	2.83689	2.96772	2.4769	2.30362	2.51	1.71354	3.60101	3.1258	2.16608	2.60148
ARD_12129	sphingoid long-chain bases kinase 1	20.9968	22.4473	30.2356	19.8048	24.1666	27.0332	23.3467	27.214	20.7425	22.866	24.6689	21.7852	25.834	23.7221	25.7408	26.9391
ARD_12130	actin-1	1.41671	1.54182	1.11729	1.152	0.485256	0.898525	0.908803	1.41263	1.45081	1.61846	0.467226	0.639613	0.806445	1.65938	0.970769	0.612442
ARD_12132	ubiquitin fusion degradation 1 homolog	1.0544	0.427346	0.680362	1.9804	0.490474	0.68233	0.3065	0.882402	1.54465	1.02875	0.820772	0.390263	1.86801	1.15997	0.630943	1.40928
ARD_12133	probable metal-nicotianamine transporter YSL7	2.7278	1.51758	3.06997	4.84349	2.24145	3.11984	2.14705	2.12827	4.71829	3.2905	2.5124	2.52556	1.99024	3.78552	2.31616	2.84109
ARD_12134	uncharacterized protein LOC107489875	2.3619	1.56565	1.06472	1.16558	1.32699	1.05233	1.08095	2.00584	1.74941	1.83655	1.18443	2.0581	1.16865	1.73028	1.0287	1.28007
ARD_12135	eukaryotic translation initiation factor 5	77.021	78.0477	95.0354	54.179	82.1999	96.4425	98.4831	106.001	107.033	146.222	91.3802	96.1962	97.5271	101.762	101.013	90.1793
ARD_12136	eukaryotic translation initiation factor 5	37.0689	34.6169	35.1348	31.2221	33.7329	34.4596	38.1915	37.3137	46.2958	48.5231	35.4415	48.173	45.1804	33.808	39.5409	39.0728
ARD_12139	DNA repair XRCC3 homolog	0.643228	1.43419	2.07576	2.6344	4.27566	4.29082	1.37042	2.71402	3.22614	6.23228	2.58542	5.96729	2.86774	1.06179	2.12885	3.68267
ARD_1214	probable inactive poly [ADP-ribose] polymerase SRO5 isoform X1	60.5015	78.3703	89.0329	62.1377	110.442	85.54	94.2093	119.059	73.5735	102.417	82.0752	77.1835	109.223	68.0482	88.9385	67.4658
ARD_12141	succinate-- ligase [ADP-forming] subunit alpha- mitochondrial	3.46436	3.85596	7.68243	3.51806	2.32036	3.50372	3.67094	3.73672	9.01652	4.96744	3.50341	3.97996	5.28064	4.14376	4.11008	3.71043
ARD_12143	pyruvate cytosolic isozyme	59.7341	22.2105	3.69627	11.0318	10.9322	6.88045	3.19947	2.85007	5.08275	36.8386	3.21416	10.5379	2.82074	2.07817	6.55956	2.53592
ARD_12145	protein BOLA1, chloroplastic	1.32942	1.48062	1.93042	1.19242	1.73543	1.93818	1.35485	1.94681	3.37125	0.870748	1.22531	1.39262	0.944084	1.72668	2.0198	1.17958
ARD_12146	uncharacterized protein LOC107489973 isoform X1	34.8412	36.9837	17.0546	30.8034	35.4801	35.02	30.5923	22.4584	36.0473	58.9384	41.7942	45.5313	39.3597	26.7569	35.7529	48.8403
ARD_12147	katanin p80 WD40 repeat-containing subunit B1 homolog	3.57127	3.54381	4.4703	2.61724	2.86743	3.40282	3.36988	3.44238	3.26894	2.49586	3.33013	3.87059	2.79228	4.0253	4.06737	2.49781
ARD_12148	E3 ubiquitin- ligase RING1	14.7387	13.4579	13.9463	13.9831	17.854	24.3149	19.5406	18.5089	13.009	16.1971	19.6061	16.7439	15.0001	17.2766	19.7163	16.1245
ARD_12149	dolichyl-diphosphooligosaccharide-- glycosyltransferase subunit STT3B	2.88632	3.06705	2.74819	3.95219	2.38759	3.29162	3.38913	2.57168	5.16131	2.38342	2.13696	2.32139	1.91661	3.74031	3.21546	2.88151
ARD_1215	GDSL esterase lipase At5g62930	0.606574	1.19487	0.92603	0.921756	1.43699	1.45572	1.39579	0.96633	1.50101	1.51419	0.983237	2.52907	0.884024	1.58902	1.39931	1.6671
ARD_12150	uncharacterized protein LOC107644597 isoform X3	9.98652	9.23915	8.84391	10.5252	13.0622	11.9364	10.3206	10.659	10.2613	11.2648	11.6395	11.0139	8.67588	7.21229	10.1475	9.04251
ARD_12151	elongation factor mitochondrial	9.93646	11.1146	7.90499	11.3078	11.2021	13.24	14.5746	12.5665	12.1635	13.2044	13.0584	16.229	12.0907	12.7967	13.8846	13.8847
ARD_12152	---NA---	1.29187	2.06916	1.54521	1.27252	1.98499	1.65331	1.46406	2.97301	1.82053	3.10931	4.34023	2.19051	2.12704	1.15423	2.02224	1.44827
ARD_12153	uncharacterized protein LOC107485168 isoform X3	0.113122	0	0	1.44482	15.4959	12.4736	12.0471	15.2306	4.98584	0	9.06159	8.14111	24.4941	9.58727	0	0
ARD_12154	uncharacterized protein LOC110271528	0.457807	0.382846	0.234023	0.22487	1.2869	0.610626	0.85316	0.526826	0.615207	0.622015	1.24606	0.310836	0.819874	0.125978	0.887033	0
ARD_12155	uncharacterized protein LOC107639637 isoform X2	0.617725	3.36404	1.37534	1.89488	27.3706	21.1519	23.5869	22.9816	7.29242	1.62729	17.4428	16.5664	27.4129	23.5401	1.18881	1.22936
ARD_12157	---NA---	0.681788	0.507988	0.488013	0.664107	0	0.805425	0	0	1.47207	0	0.351516	0	0	0.250893	0	0.376987
ARD_12159	receptor kinase HSL1	0.243644	0.338846	0.583594	0.253401	0.363472	0.293568	0.182513	0.140153	5.2837	0.680319	0.0857276	0.0989412	0.185227	0.775442	0.372204	0.197038
ARD_1216	GDSL esterase lipase At5g62930-like isoform X2	5.50371	5.81948	5.37202	4.00566	6.50232	3.4182	3.85894	5.88478	3.39911	7.6947	1.95155	3.08947	6.25556	4.58163	4.24589	4.97098
ARD_12160	receptor kinase HSL1	0.237836	0.39692	0.441739	0.400498	0.526103	0.520077	0.254521	0.205218	1.37538	0.528163	0.269652	0.273648	0.341478	1.31814	0.288119	0.346201
ARD_12161	hexokinase-1	2.30268	2.98952	4.35278	2.99667	3.09117	3.11981	2.64556	1.69256	6.73813	2.80381	3.98243	2.45387	3.00493	3.06613	3.02314	2.10588
ARD_12162	DETOXIFICATION 51-like	5.75106	7.40796	11.425	13.319	16.9317	10.9163	11.8828	20.582	12.6382	19.3803	14.3611	18.4586	11.6976	8.5439	9.69945	15.1425
ARD_12164	probable RNA 3 -terminal phosphate cyclase	19.028	23.8021	18.4328	21.6737	25.2356	30.4106	26.199	24.6658	17.9715	20.7813	32.0839	27.3125	30.4075	26.4127	28.0136	35.6143
ARD_12165	proteasome subunit beta type-7-B	24.0656	20.986	30.0257	22.0327	24.4087	22.9075	23.6222	22.5594	31.386	32.6659	24.1602	22.7239	35.4159	23.5264	25.1422	22.4326
ARD_12167	uncharacterized protein LOC110269081	2.21603	1.24676	1.49377	0	0	0	0	0	2.44214	0	0	0	0	0	0	0
ARD_12168	uncharacterized protein LOC107647586	0.902749	0	0	0.848809	0	0	0	0	0	0	0.685002	0	0	0	1.32814	0
ARD_1217	BTB POZ and TAZ domain-containing 1	9.77523	9.69236	9.65955	9.92194	10.3461	12.32	9.68432	11.2901	10.6749	11.4677	13.0215	14.033	9.22398	7.55707	10.8951	11.5136
ARD_12170	hypothetical protein BVRB_4g077790 isoform A	62.7891	43.3955	36.0508	38.9763	38.4597	33.7498	33.9309	38.6086	19.1735	28.2818	37.4498	33.2942	24.9427	30.2555	40.9549	33.1854
ARD_12171	leucine-rich repeat transmembrane kinase	2.69411	1.76197	1.96823	1.81343	2.1981	1.73425	1.18801	1.37406	1.33927	1.38877	1.32362	1.61741	1.98795	1.79923	1.82774	2.79036
ARD_12172	transferase mitochondrial	20.9838	15.68	13.3212	17.4218	17.3409	16.0723	12.5676	15.8369	7.22242	13.177	10.927	17.9927	11.9285	13.4453	15.0957	20.3235
ARD_12173	SNARE-interacting KEULE isoform X1	3.06766	2.4704	4.2172	3.67589	3.69411	2.89923	3.95084	3.80797	5.64279	2.6263	3.51752	3.68897	4.24674	3.45608	4.41817	4.05155
ARD_12174	uncharacterized protein LOC107488207	0.646449	0.504024	1.16378	0.637596	0.861727	0.403104	0.552039	0.595052	1.0405	0.339684	0.352833	1.05176	0	0.284214	0.768289	0.210421
ARD_12176	pectinesterase inhibitor 9	0	0.11386	0.207717	0.401761	1.56732	0.636057	0.761848	0.587686	0.548788	0.412849	0.0794836	0.693243	0.18162	0.449558	0	0.166983
[truncated: 43,339 more rows]
