# Supplementary material for: Global Transcriptome Profiling Identified Transcription Factors, Biological Process, and Associated Pathways for Pre-Harvest Aflatoxin Contamination in Groundnut
Source: J Fungi (Basel). 2021 May 26;7(6):413. doi: 10.3390/jof7060413 (PMC8227191; doi:10.3390/jof7060413)
Supplement: Supplementary file 1 [file jof-07-00413-s001.zip › Table S2 GO of Biological process, Molecular function and Cellular function in genes expressed in 16 samples.xlsx]

## Sheet: GO Biological
Gene ID	GO Biological Process	ICGV 91278		ICGV 91284		ICGV 91315		ICGV 91324		ICGV 93305		ICGV 94379		J 11 (Resistant Check)		JL 24 (Susceptible Check)		Sequence Description	Enzyme Codes
		Control	Infected	Control	Infected	Control	Infected	Control	Infected	Control	Infected	Control	Infected	Control	Infected	Control	Infected
ARD_10	protein phosphorylation	1.36992	1.12547	2.99185	4.61238	2.68113	2.53082	3.59169	2.58937	2.02753	3.35608	2.31829	4.32959	1.50489	2.36397	4.26814	3.01437	inactive receptor-like serine threonine- kinase At2g40270
ARD_10022	proteolysis	1.4516	1.44017	0.84176	2.84166	0.822007	1.71826	0.514142	0.928177	1.56327	1.58395	1.25126	4.16746	0.890246	1.42212	1.82813	1.06216	methionine aminopeptidase chloroplastic
ARD_10026	transcription, DNA-templated,regulation of transcription, DNA-templated	0.965613	0.784206	1.82241	1.6009	1.28767	1.21061	1.33966	0.840719	1.3702	2.10567	1.03992	1.44901	0.888662	1.57592	1.19015	1.77578	SUPPRESSOR OF GAMMA RESPONSE 1
ARD_10027	polysaccharide biosynthetic process	2.52069	1.92921	0.935047	0.778524	1.4967	1.72077	0.883959	1.31414	1.94223	2.44231	0.584273	1.06717	0.270238	1.60058	1.17705	1.27818	probable galacturonosyltransferase-like 3
ARD_10030	signal transduction	0	0	0	0.188432	0	0	0	0.444271	1.0403	0	0.149472	0	0	0	0	0	TMV resistance
ARD_10036	nucleotide-excision repair,DNA duplex unwinding	1.47206	1.06485	1.61563	1.6023	1.79076	1.64157	1.78429	1.7783	1.10404	1.4753	1.47615	2.1595	1.62766	1.53532	1.53403	1.70884	DNA repair helicase XPD
ARD_1004	protein kinase C-activating G-protein coupled receptor signaling pathway,phosphorylation	7.38841	6.84552	5.58124	7.57061	7.64692	5.34186	5.85409	9.84816	4.55423	9.85786	8.09578	10.7144	6.13992	6.91649	6.0317	10.1301	diacylglycerol kinase 7
ARD_10044	oxidation-reduction process	0.320989	0	0.357596	0.310694	0.649184	0	0.677993	0	1.04306	0	0.247296	0	1.91899	0.355058	0.393067	0	abscisic acid 8 -hydroxylase 3
ARD_10045	negative regulation of endopeptidase activity	0.54557	0.810683	0.919992	1.16341	0.837741	0.485534	0.484694	0.313891	0.879	1.45893	1.13279	1.11045	0.321267	0.700128	0.597069	1.03916	trypsin inhibitor
ARD_10046	regulation of transcription, DNA-templated	15.1393	14.9138	19.0302	16.1498	14.0781	18.4015	21.7258	27.3528	16.7689	25.9994	18.6532	22.3457	15.4029	17.053	19.7889	15.957	transcription factor VIP1
ARD_10058	transcription, DNA-templated,regulation of transcription, DNA-templated	7.11836	4.7911	1.38484	3.33995	9.48501	5.97313	3.30948	3.75501	5.3063	8.44308	7.51742	8.57344	4.69988	3.08926	5.34648	14.8635	NAC transcription factor 29 isoform X1
ARD_1008	response to stress	19.8661	19.5147	26.6104	15.6239	16.979	15.5528	19.2843	19.0833	19.8036	15.3603	18.3005	12.3432	18.9019	22.8189	16.9326	11.9621	calmodulin-binding 60 B
ARD_10091	protein polyubiquitination,proteasome-mediated ubiquitin-dependent protein catabolic process	22.4456	19.8507	23.5017	17.2613	15.0929	15.8126	18.4068	16.7053	16.6242	16.1863	14.1945	16.1042	13.322	18.6838	16.3313	12.7423	ubiquitin carrier E2 16
ARD_10095	tRNA methylthiolation,regulation of protein kinase activity	4.71402	4.38506	3.57724	3.81435	5.37978	6.13848	6.93275	8.49069	5.28298	5.41338	6.88816	5.75353	5.31136	6.45998	4.85954	4.70846	CDK5RAP1-like protein
ARD_10101	intracellular protein transport,vesicle fusion with Golgi apparatus	10.249	9.50054	8.48819	7.87473	7.56097	9.49989	9.1604	6.41782	9.14794	6.22757	9.94663	8.51154	5.91767	7.4172	8.4408	6.48415	golgin candidate 6
ARD_10102	intracellular protein transport,vesicle fusion with Golgi apparatus	8.10913	6.62484	8.09918	9.24104	7.28959	5.68838	5.68989	6.12808	6.58631	6.04696	9.02459	8.32292	6.61658	7.27461	8.84523	3.66312	golgin candidate 6
ARD_1011	biotin biosynthetic process	1.20379	1.02431	1.544	1.31453	1.18344	1.50071	1.74242	1.22201	1.15669	0.969598	1.54983	1.27025	1.88995	1.26304	1.38378	1.23202	bifunctional dethiobiotin synthetase 7,8-diamino-pelargonic acid mitochondrial
ARD_10117	formation of translation preinitiation complex	12.06	14.3446	14.5851	13.7527	13.3661	13.8399	16.4287	12.568	16.9225	14.7052	18.8157	16.5072	20.3359	11.9681	15.4237	18.1488	eukaryotic translation initiation factor 2 subunit gamma-like
ARD_10124	protein phosphorylation	0.0668668	0.372409	0	0.0659392	0.0685553	0.297803	0.214107	0.0769385	3.0138	2.19926	0.0521311	0.181331	0	0.0735004	0.0723232	0	G-type lectin S-receptor-like serine threonine- kinase LECRK3
ARD_10126	protein phosphorylation	0.0991821	0.588791	0.16307	0.0653834	0.101906	0.884546	0.0706882	0.152149	5.8465	0.935741	0.0258215	0.223904	0	0.435662	0.211077	0.0536055	malectin receptor-like kinase family
ARD_10131	fatty acid beta-oxidation	0.186862	0.520135	1.06624	0.738287	0.335698	0.582988	0.149728	0.322497	14.3269	0.848994	0.656276	0.44312	0.482789	0.975085	0.850625	0.606949	peroxisomal acyl-coenzyme A oxidase 1
ARD_10137	transcription, DNA-templated,regulation of transcription, DNA-templated	7.68354	9.61169	10.8787	14.7772	14.8476	8.76559	7.72537	11.1217	35.3416	23.511	12.2871	25.4653	11.5626	10.799	18.5792	13.0069	ethylene-responsive transcription factor 5
ARD_10138	regulation of transcription, DNA-templated	1.99944	3.62918	2.21299	3.16399	4.42542	2.44179	1.38133	1.09712	10.483	3.63539	3.14766	2.70805	1.68029	4.66124	4.67553	2.04436	homeobox-leucine zipper HAT4
ARD_10139	metabolic process	6.16075	5.86199	5.73602	4.39712	4.05004	5.06737	3.74792	3.7416	9.05402	7.903	5.33337	5.64412	4.35942	5.90852	6.4511	6.19402	probable enoyl- hydratase mitochondrial
ARD_10140	oxidation-reduction process	1.24914	0.348516	2.11396	0.458678	0.159204	0.970502	0	1.25796	0.336244	0.43659	0.242329	0.636924	0.859335	0	0.176522	0	uncharacterized protein LOC107487504 isoform X1
ARD_10142	transcription, DNA-templated,regulation of transcription, DNA-templated	50.5709	30.9535	12.4643	29.5997	22.3943	39.1287	37.3644	56.5603	14.4833	33.0251	34.2279	68.0933	14.5895	25.8701	26.867	40.9188	DREB transcription factor
ARD_10143	transcription, DNA-templated,regulation of transcription, DNA-templated	245.417	200.414	108.747	283.923	141.645	202.226	241.236	302.716	126.654	222.372	176.834	415.046	182.267	247.459	176.872	199.691	transcription factor KUA1
ARD_10148	glycolytic process	0.93602	1.16079	1.18396	1.79918	1.2645	1.4791	1.28696	0.953829	2.52172	1.64471	1.19099	1.26759	1.82196	2.40773	1.67392	0.823271	pyruvate kinase isozyme chloroplastic
ARD_10154	protein phosphorylation	8.9906	5.99864	6.60395	10.2894	5.61213	5.93013	5.68098	7.08309	3.64604	4.12466	6.86272	7.14414	7.14294	6.47151	7.87443	7.14256	serine threonine- kinase TOR
ARD_10156	protein peptidyl-prolyl isomerization,protein folding	1.77404	2.18955	1.67797	3.5069	2.41629	2.47592	2.76165	1.77488	1.65369	1.0955	1.9272	2.56008	2.97552	3.26152	3.37399	1.68946	peptidyl-prolyl cis-trans isomerase CYP40
ARD_10170	carbohydrate transmembrane transport	4.88186	5.4878	6.42894	9.7366	6.89082	11.1301	4.71406	7.07516	4.27857	9.50729	8.24294	5.40674	5.17526	5.3631	8.69908	5.56529	bidirectional sugar transporter SWEET6b-like
ARD_10175	oxidation-reduction process	4.57787	6.83651	5.33549	5.38809	6.84882	5.16879	5.76249	5.50028	28.4714	7.73273	4.21001	7.33792	7.95495	6.90354	5.53871	4.97737	formate mitochondrial isoform X1
ARD_10194	RNA phosphodiester bond hydrolysis, endonucleolytic	0.186206	0.103764	0	0	0.0952958	0	0.0992472	0	1.10012	0.12467	0	0	0	0	0	0	ribonuclease 1
ARD_10202	protein demethylation	55.5103	70.9737	39.528	59.5037	39.4877	43.6281	34.8333	44.2955	37.0862	41.1796	28.19	36.0351	39.2574	46.6358	43.9418	41.6102	phosphatase methylesterase 1
ARD_1021	terpenoid biosynthetic process	0	0	0	0	0	0	0	0	2.3013	0	0	0	0	0	0	0	probable 1-deoxy-D-xylulose-5-phosphate synthase chloroplastic
ARD_10211	oxidation-reduction process	2.22958	2.49564	3.19059	1.23338	1.28848	1.40779	2.01844	3.30298	1.72488	0.984998	0.736231	1.30509	0	0.352302	0.779197	0	L-ascorbate oxidase homolog
ARD_10220	secondary metabolite biosynthetic process,oxidation-reduction process	5.35168	10.6207	11.4951	16.0001	27.2601	14.1252	10.9238	13.9818	7.979	23.7301	8.76526	30.3143	9.88785	7.63757	12.7237	25.5295	cytochrome P450 CYP82D47
ARD_10221	G-protein coupled receptor signaling pathway	0.878374	1.0428	1.12462	0.724032	0.692084	0.626783	0.75137	0.741098	0.658894	0.676363	0.800539	0.951696	0.39951	1.80034	1.43057	0.854149	extra-large guanine nucleotide-binding
ARD_10222	G-protein coupled receptor signaling pathway	1.17995	1.29723	1.15451	0.765145	1.27163	1.12828	1.39788	1.17974	0.812392	0.589053	1.02135	0.931761	0.878965	2.08131	1.48124	0.886274	extra-large guanine nucleotide-binding
ARD_10233	translation	151.702	159.944	133.221	122.477	149.648	144.616	180.834	168.028	196.04	204.946	173.062	254.279	158.213	169.616	172.6	179.968	40S ribosomal S7
ARD_10246	ER to Golgi vesicle-mediated transport,retrograde vesicle-mediated transport, Golgi to ER	1.63512	0.611572	2.61144	1.56238	1.09352	0.47972	2.28879	2.5169	1.18867	6.55929	0.833835	0.747714	1.17923	0.604716	0.728594	2.78348	syntaxin-81
ARD_10253	metabolic process	0.502062	2.7997	1.03165	2.9567	4.74384	2.00817	2.67183	2.16664	4.04973	1.8902	3.70696	1.53451	2.94107	1.5202	3.35367	2.05767	2-oxoisovalerate dehydrogenase subunit beta mitochondrial
ARD_10257	protein phosphorylation	0.48379	1.78799	2.40395	3.81494	2.29242	2.88323	3.03164	1.98784	2.23937	1.18811	2.35008	2.54973	4.50803	3.07237	2.95612	3.8589	probable LRR receptor-like serine threonine- kinase At1g14390
ARD_10305	microtubule-based movement	2.60795	2.01199	2.35096	2.16899	2.82532	1.53596	2.79017	3.06042	5.04684	2.5241	2.51427	1.74184	5.77373	2.48091	1.65265	3.0108	kinesin KIN-13B
ARD_10308	defense response,metabolic process	23.6056	17.0643	20.3813	20.721	16.0474	13.9511	13.8946	16.1508	30.0541	15.235	24.4118	23.7452	29.9515	12.0304	15.6615	19.0468	TIR-NBS-LRR type disease resistance
ARD_10319	protein processing	44.2135	35.6591	39.1092	31.7819	34.4752	38.216	34.471	39.2095	36.3713	28.6294	41.865	33.7444	39.7784	31.8038	32.3792	28.5114	stromal processing chloroplastic
ARD_10323	oxidation-reduction process	0	0.23772	0.217248	0	0	0	0	0	1.26044	0.432255	0	0	0	0	0	0	geraniol 8-hydroxylase
ARD_10333	transport	38.3092	31.1799	48.5002	26.2474	37.6822	39.4972	37.1186	37.8672	38.2451	47.4634	53.6751	37.9105	41.7593	21.2467	34.9337	47.8625	metal transporter Nramp3
ARD_1034	transport	0.410569	0.643756	0.347627	0.387987	0.211117	0.53288	0.379335	0.472356	0.759645	0.428143	0.14587	0.0758003	0.126568	1.20863	0.394445	0.211455	NRT1 PTR FAMILY
ARD_10340	oxidation-reduction process	3.03338	1.4711	1.63062	0.646918	1.48133	0.937611	1.40329	1.36599	0.993131	1.26945	2.86912	1.07515	2.86319	0.726202	1.03107	0.865499	cytochrome P450 family 81
ARD_1035	carbohydrate metabolic process,pentose-phosphate shunt	12.6568	10.1114	9.02349	6.00978	8.61746	6.12322	8.39299	6.12473	8.61188	11.574	8.93912	8.25029	7.47875	8.66041	8.64212	9.13907	NEP1-interacting -like 2
ARD_10361	protein phosphorylation	6.29028	11.1691	23.1957	17.8846	23.1824	28.0536	22.6806	26.1209	24.7997	20.801	21.964	20.2083	24.5012	13.1069	15.8175	17.7339	probable L-type lectin-domain containing receptor kinase
ARD_10371	peptidyl-tyrosine phosphorylation	0	0.0760524	0.068394	0	0.139985	0.0608117	0	0	1.3189	0	0	0	0	0.525358	0	0	probable L-type lectin-domain containing receptor kinase
ARD_10400	positive regulation of GTPase activity	14.8301	17.5779	24.7686	17.7276	16.0695	15.4358	21.6775	22.9661	17.8558	15.9215	15.1388	11.8576	25.5333	22.8709	16.6814	22.7225	probable ADP-ribosylation factor GTPase-activating AGD8
ARD_10430	ATP biosynthetic process,regulation of intracellular pH,hydrogen ion transmembrane transport	1.79514	2.92779	1.02571	2.02358	1.11763	1.88473	1.84783	1.62291	1.1007	2.52574	1.0998	2.34692	1.33834	2.81868	2.14678	1.25205	ATPase plasma membrane-type-like
ARD_10450	RNA-dependent DNA biosynthetic process,defense response	1.21951	1.09069	0.52734	2.61029	1.23755	0.863999	1.0331	0.56172	0.263468	0.722066	2.82733	3.32485	1.40669	0.808091	1.1522	0.40532	TIR-NBS-LRR type disease resistance
ARD_10453	RNA-dependent DNA biosynthetic process,defense response	15.5109	9.81289	15.3215	16.3648	15.4006	19.5152	6.06101	13.4721	19.1918	11.3784	22.7755	12.0276	18.5718	6.46809	14.46	15.1514	TIR-NBS-LRR type disease resistance
ARD_10473	transmembrane transport	0	0.0603999	0.267001	0.0805356	0.0557819	0.0242054	0.058035	0	4.07064	0.208653	0	0	0	0.0893789	0.287925	0	PIN-LIKES 7
ARD_1049	DNA integration	0.93589	1.21651	0.549228	0.384199	0.399519	0.347206	0.0831977	0.538443	0.502379	0.930358	0.364606	0.63471	0.547019	0.428777	0.67851	0.508534	hypothetical protein VITISV_030189
ARD_10494	amine metabolic process,oxidation-reduction process	0.773739	1.24619	2.11754	1.71318	1.7169	0.744876	1.21975	0.890184	1.43962	0.909306	0.716121	0.661655	1.76236	1.47521	1.3352	1.78012	uncharacterized protein LOC107643313
ARD_10495	amine metabolic process,oxidation-reduction process	1.7575	2.58666	2.63448	3.40547	2.51041	1.39795	3.08233	1.37221	3.16535	1.56469	2.05573	0.850966	2.40031	3.31135	2.50691	1.63413	Copper methylamine oxidase
ARD_10525	fatty acid beta-oxidation,jasmonic acid biosynthetic process,flower development	4.28392	7.16565	6.58289	9.46554	7.29619	11.2144	10.3889	8.76413	9.21242	7.29833	9.25176	12.4443	15.5983	5.89497	6.86662	6.43271	peroxisomal fatty acid beta-oxidation multifunctional AIM1
ARD_1054	regulation of translational fidelity	5.80024	6.04997	6.17841	6.69089	6.78809	5.57592	7.28042	6.39498	6.05629	4.83083	6.60445	5.10338	5.87909	5.87493	5.56318	5.19883	uncharacterized protein LOC107485810
ARD_10542	translation	33.9405	32.8192	36.9325	29.9558	36.6419	35.0833	37.7919	30.0142	42.3506	54.5056	42.2761	56.9957	53.8889	35.7611	39.2598	46.4286	60S ribosomal L11
ARD_10543	oxidation-reduction process	30.8826	33.4664	51.5411	37.107	38.6963	38.9142	46.3155	34.712	50.3044	81.328	39.6797	65.6603	42.9476	45.7753	56.8189	54.4897	thioredoxin fold
ARD_10546	double-strand break repair,embryo sac development,pollen development,response to ionizing radiation	4.18624	5.61244	2.45355	3.87877	3.40455	4.08203	3.32923	3.13263	8.35522	10.0036	3.40214	9.12177	7.51141	3.46466	1.70118	3.46519	meiotic nuclear division 1 homolog
ARD_10547	protein transport	12.1788	13.777	8.4334	12.0761	11.1545	11.7348	11.6168	9.90468	12.3932	15.3111	9.76765	13.1712	6.79674	15.7133	16.6408	14.353	AP-4 complex subunit sigma isoform X1
ARD_10549	asparaginyl-tRNA aminoacylation	12.323	11.758	11.8494	8.81013	9.26788	10.2692	9.80048	9.03013	16.2756	11.5876	8.33404	9.48939	10.2388	10.2712	8.01424	9.22132	asparagine--tRNA cytoplasmic 1
ARD_10552	peptidyl-lysine modification to peptidyl-hypusine,embryo sac development,deoxyhypusine biosynthetic process from spermidine	2.9463	3.7595	3.29647	2.58853	3.0026	3.05888	2.87932	2.9222	3.12962	2.76369	3.215	3.16435	3.8472	2.76068	3.09674	3.29164	deoxyhypusine synthase isoform X1
ARD_10554	vacuolar transport	14.6952	14.9098	15.6073	17.9444	15.6367	14.5505	13.3108	12.5872	27.6719	18.8185	17.1116	14.5325	16.7601	13.3364	14.1603	15.1288	vacuolar sorting-associated 32 homolog 2
ARD_10558	fructose 6-phosphate metabolic process,glycolytic process through fructose-6-phosphate	19.172	13.9505	20.2162	8.81282	10.1484	10.8294	9.54647	8.84228	21.3709	14.6889	9.32166	4.94725	10.3743	12.0791	11.0638	9.92789	ATP-dependent 6-phosphofructokinase 3
ARD_10562	translation	282.074	295.776	210.895	252.047	314.421	302.168	291.31	251.54	395.233	433.187	371.079	498.336	297.71	326.117	370.795	311.336	60S ribosomal L31-like
ARD_10567	RNA secondary structure unwinding	81.4855	73.0329	90.5771	69.8515	78.6977	89.5315	87.0992	95.7903	76.5453	88.153	101.364	103.156	102.192	90.9398	85.1224	107.805	uncharacterized protein LOC107489100
ARD_10582	response to stress	247.313	253.592	149.947	198.521	131.336	164.851	209.05	194.615	126.633	254.026	194.993	260.904	145.217	205.164	188.135	213.772	universal stress A
ARD_10584	tricarboxylic acid cycle,isocitrate metabolic process	7.68201	11.2819	12.6201	9.71597	11.1255	10.1261	11.857	15.2771	12.3893	11.5649	9.67337	7.32868	14.8795	11.5935	10.3324	9.7515	isocitrate dehydrogenase [NADP]
ARD_10588	RNA processing,mRNA catabolic process,RNA phosphodiester bond hydrolysis, exonucleolytic	22.1351	22.4823	20.1315	18.0253	15.5174	18.7912	21.1345	25.9528	16.8815	17.2278	20.9386	14.0981	29.8418	23.7636	17.6448	26.294	polyribonucleotide nucleotidyltransferase mitochondrial
ARD_10592	steroid biosynthetic process,oxidation-reduction process	0.161956	0	0.169098	0	0.165075	0	0	0	2.61628	0	0	0	0	0.357006	0.18363	0	cinnamoyl- reductase-like SNL6
ARD_10593	oxidation-reduction process	0.152021	0.25405	0.458413	0.749006	0.389423	0.270731	0.243278	0	13.382	0.301842	0.118462	0	0.13313	0.668585	0.24774	0.123876	cinnamoyl- reductase-like SNL6
ARD_10596	negative regulation of endopeptidase activity	0.450914	0.15061	0.17886	0.311812	0.138883	0.160786	0.240889	0.207522	1.30543	0.233886	0.0703904	0	0	0.297202	0.289556	0.0732168	kunitz-type elastase inhibitor
ARD_10600	RNA phosphodiester bond hydrolysis, endonucleolytic	1.84242	1.68273	5.08379	4.09662	5.11991	3.41932	3.9143	4.43396	4.33005	4.24742	4.28664	1.59474	7.11249	2.40023	3.99919	9.10653	ribonuclease H
ARD_10637	transmembrane transport	14.4944	15.0497	9.57764	19.7243	13.0017	15.6336	13.8594	11.3097	6.1867	12.415	8.73102	8.75856	7.57796	8.95667	10.0368	8.92339	NUCLEAR FUSION DEFECTIVE 4
ARD_10644	abscisic acid-activated signaling pathway,peptidyl-serine phosphorylation,intracellular signal transduction,protein autophosphorylation	10.9889	12.2342	12.254	13.2843	14.5137	13.7923	13.8144	14.3787	13.4453	13.4496	15.0032	17.6333	22.5927	11.8341	13.7309	18.5385	calcium-dependent kinase 10
ARD_10661	methylation	8.67703	9.9292	5.45815	5.97858	6.12964	5.10863	4.53823	4.48998	12.5807	4.57605	3.01072	3.83895	3.62798	7.59561	5.08683	4.65055	probable methyltransferase PMT2
ARD_10668	translation	120.331	157.899	112.36	143.891	197.79	165.91	175.28	151.139	266.573	399.881	235.117	443.93	294.791	157.803	173.545	248.219	60S ribosomal L17-2
ARD_10672	protein phosphorylation	6.84801	5.5797	10.0717	8.54301	9.02626	10.5603	9.0504	10.6925	12.8923	8.88609	13.7979	7.61726	11.5237	9.532	10.419	8.59649	probable serine threonine- kinase PBL3
ARD_10682	transcription, DNA-templated,regulation of transcription, DNA-templated	8.10212	8.46884	10.3038	7.70767	7.11083	7.2584	7.72457	8.14022	7.82893	10.8996	8.16781	6.85356	9.12776	7.72876	8.4797	7.65235	REVEILLE 6
ARD_10683	mRNA splicing, via spliceosome	25.3107	21.8859	14.3177	24.5437	21.6122	19.4514	20.0167	17.3443	15.1107	19.9704	21.7949	23.1282	15.6423	19.1785	25.5664	27.0422	RNA-binding 1
ARD_10688	metal ion transport	177.822	359.718	113.776	132.795	438.806	231.179	287.532	389.369	97.5737	327.007	152.127	334.644	215.872	419.281	190.122	244.14	heavy metal-associated isoprenylated plant 39
ARD_10704	glycolytic process	1.26132	1.56041	2.13248	1.84572	1.63053	2.37359	2.39565	2.36498	8.71635	2.4257	1.67715	0.822937	2.17255	3.18185	2.60191	1.82085	plastidial pyruvate kinase 2
ARD_1071	nucleotide phosphorylation	4.34139	4.43398	4.53176	3.58204	4.21328	3.30267	4.89513	3.25362	5.25193	3.91168	3.07858	2.21236	4.0319	4.28716	4.16694	3.23161	adenylate kinase 4
ARD_10710	transmembrane transport	8.65765	9.11437	13.547	12.5572	9.14328	9.5826	12.3628	10.5649	8.16965	7.59168	8.51554	6.21655	6.99633	8.99102	7.93936	7.99966	ABC transporter C family member 10-like isoform X1
ARD_10714	protein ubiquitination	6.37994	5.98129	6.48009	5.37284	7.08864	6.25475	6.54544	9.75394	11.1789	11.6506	6.24134	7.04472	6.07621	5.86921	8.3617	7.21889	U-box domain-containing 28
ARD_10723	tRNA wobble adenosine to inosine editing	3.57833	3.70861	2.72184	4.69274	4.53489	4.76588	4.08179	4.72343	2.9847	3.81775	4.3153	5.14922	4.68585	4.72252	4.75583	3.42579	tRNA(adenine(34)) chloroplastic
ARD_10757	regulation of transcription, DNA-templated	11.0571	9.34771	9.4097	5.84662	10.347	8.47552	12.5492	13.5348	3.84848	4.7149	4.9487	5.78303	6.41137	10.2775	8.2262	5.40751	homeobox-leucine zipper ATHB-20
ARD_10763	negative regulation of endopeptidase activity	3.44334	6.80228	2.07961	3.97279	10.3923	3.99331	3.39813	2.39213	6.06522	11.0974	3.29267	6.87075	3.27912	3.49909	5.1952	2.00909	kunitz trypsin inhibitor 2
ARD_10764	negative regulation of endopeptidase activity	5.69621	8.05963	3.15903	5.72128	5.81381	3.33268	1.9211	3.03789	10.3151	4.79911	1.72646	3.5873	1.51424	3.36666	0.155714	0	kunitz trypsin inhibitor 2
ARD_10772	oxidation-reduction process	0.533737	0.432211	0.385506	0.575037	0.348635	0.735232	0.777514	0.837414	1.45696	0.756743	0.567985	2.56439	0.418305	0.373149	0.208066	0.157637	cytochrome P450 84A1
ARD_1078	protein glycosylation	14.7089	15.6815	17.3224	15.0775	14.0174	14.9393	16.0017	17.4227	15.3173	14.5008	15.6774	15.5495	16.7949	15.6454	14.098	16.4485	alpha-1,3-mannosyl-glyco 2-beta-N-acetylglucosaminyltransferase
ARD_10780	ATP hydrolysis coupled proton transport	52.9029	51.1389	45.4667	31.9137	30.7818	34.1204	36.8055	30.3555	47.1009	48.5262	33.6448	28.5874	28.7072	51.0075	48.7792	37.2923	V-type proton ATPase 16 kDa proteolipid subunit isoform X1
ARD_10787	peptidyl-tyrosine dephosphorylation	7.16219	7.48917	11.0529	12.6052	12.8238	11.6	11.2846	11.7795	7.21007	12.1728	9.57806	9.37304	10.4225	9.28786	8.86163	10.1602	dual specificity phosphatase DSP8
ARD_1084	transport	47.5754	41.7431	42.9199	45.9157	36.3413	37.3883	32.9078	43.9923	20.1602	29.8096	50.2063	26.2835	48.3138	45.0643	34.0609	48.6726	nuclear pore complex NUP107 isoform X1
ARD_10860	protein folding	19.0215	21.8968	16.6632	21.8403	22.6475	23.7986	24.7065	19.2291	20.7106	29.7834	32.3712	41.3161	33.5384	23.2072	20.4393	26.6981	T-complex 1 subunit gamma isoform X1
ARD_10863	phosphorylation,inositol trisphosphate metabolic process	4.48144	3.84688	6.58165	6.42735	4.93869	4.69986	4.46823	5.63007	4.87068	8.71534	4.70991	11.3048	4.58589	4.64114	6.54624	6.06622	inositol-tetrakisphosphate 1-kinase 1 isoform X1
ARD_10870	protein ubiquitination	8.22316	7.89242	15.1759	7.29763	9.59057	11.2349	12.3311	12.9284	8.8294	8.00413	8.37223	12.0385	12.4449	7.96835	8.15934	7.56808	E3 ubiquitin- ligase RNF14
ARD_10885	oxidation-reduction process	130.041	143.277	95.3241	94.7972	117.783	141.141	109.602	135.622	51.9263	194.322	87.1827	171.741	73.9278	120.693	125.113	119.191	heat shock 70 kDa 8
ARD_10888	metabolic process	27.5911	21.6209	28.8701	22.2097	27.6853	25.4917	27.3832	26.2638	37.8561	34.8515	40.1322	31.1694	34.641	21.0245	32.6505	36.8536	long chain acyl- synthetase peroxisomal
ARD_10889	metabolic process	20.6064	11.8666	19.0711	18.0602	20.0842	17.7318	20.3627	17.7642	23.0008	21.1912	26.3653	23.959	22.8576	16.6184	24.1838	25.0207	long chain acyl- synthetase peroxisomal
ARD_10890	metabolic process	27.1784	22.511	29.1047	26.8103	29.4169	25.219	27.0039	23.4719	35.1556	31.4584	33.2833	34.8045	28.6947	22.9725	38.7555	21.55	long chain acyl- synthetase peroxisomal
ARD_10891	chloride transport,ion transmembrane transport,regulation of anion transmembrane transport	6.34311	7.17513	9.55688	9.39527	12.0903	9.15323	8.60392	9.44139	8.74642	6.87822	9.38855	8.18697	10.9481	8.01996	10.1549	6.87067	chloride channel CLC-d
ARD_10899	chloride transport,ion transmembrane transport,regulation of anion transmembrane transport	8.14549	9.98545	8.6061	9.08617	9.6358	12.4043	9.93846	9.89364	8.84619	6.65378	10.9231	11.7895	6.71359	12.3444	10.1009	13.0023	chloride channel CLC-c isoform X1
ARD_1090	regulation of transcription, DNA-templated	12.481	12.47	2.40253	7.6401	3.02033	4.69542	5.72897	6.66142	3.86762	4.74582	5.03695	5.08033	2.9439	3.44092	5.33907	2.77482	homeobox-leucine zipper HAT22
ARD_10902	protein phosphorylation,regulation of cell cycle	4.8246	4.57851	4.45984	3.24397	4.46768	3.45551	3.93056	2.82097	3.13718	1.99266	4.41526	3.91102	2.98497	2.82327	4.17894	4.2994	cyclin-dependent kinase D-3-like isoform X1
ARD_10910	oxidation-reduction process	5.56209	5.01948	5.92321	4.92617	4.78135	5.08736	5.92403	5.05484	6.43481	6.24434	6.97618	6.58225	6.55523	4.92604	6.46055	6.43442	uncharacterized PKHD-type hydroxylase At1g22950
ARD_10912	phosphorylation	0.246314	0.274453	0.330997	0.40433	0.336386	1.16949	0	0.283425	0.969758	0.109127	1.0873	0.222758	1.01016	0.180579	0.178934	0.267809	receptor-like kinase TMK4
ARD_10925	proteolysis,protein initiator methionine removal	5.73922	7.02643	3.41887	5.39332	5.95749	4.55617	4.41857	4.09391	5.75033	5.81653	4.34905	6.02387	2.98463	4.28513	6.39902	4.97599	methionine aminopeptidase chloroplastic mitochondrial
ARD_10927	proteolysis	1.36724	0.821705	0.699632	0.59515	0.477805	0.243924	0.555589	0.125843	1.37715	0.455639	0.833185	0.888771	0.139767	0.480376	0.696431	0.974769	aspartic ase CDR1-like
ARD_10942	transmembrane transport	0	0	0	0	0	0	0	0	0	1.98455	0.761869	0	0	0	0	0	WAT1-related At5g40240 isoform X1
ARD_10947	glycosaminoglycan biosynthetic process,heparan sulfate proteoglycan biosynthetic process	0.233781	0.52036	0.94522	0.385509	0.293714	0.254894	0.194455	0.478166	8.90637	0.665291	0.487092	0.422117	0.132667	1.16928	0.606034	0.252494	glycosyltransferase family 64 C4
ARD_1095	RNA secondary structure unwinding	8.81894	9.15836	8.04019	10.1607	6.91952	9.59884	9.30053	7.34827	7.65906	7.79453	10.8835	11.4432	10.3217	7.28175	10.1011	10.6241	DEAD-box ATP-dependent RNA helicase 20 isoform X1
ARD_10955	potassium ion transmembrane transport	9.20577	12.2882	7.35091	5.47576	3.50889	5.42129	4.03328	5.55539	2.75277	6.59786	3.03212	5.29288	2.7156	6.0864	6.37766	3.57898	potassium transporter 8-like
ARD_10962	protein phosphorylation	1.43639	2.40957	2.16745	2.58876	2.18234	1.74064	1.46766	3.28046	0.780881	3.03846	0.83773	2.29323	1.8931	1.95337	1.42924	2.46464	cysteine-rich receptor kinase 10 isoform X1
ARD_10963	regulation of protein kinase activity	9.89454	8.57162	13.7528	10.1866	9.80693	10.3877	11.5567	10.4579	12.2485	10.0918	11.3342	9.03854	10.788	11.18	13.0521	11.7466	casein kinase II subunit beta-1
ARD_10977	proteolysis,protein catabolic process	1.60985	2.09507	1.52197	0.789514	0.684819	0.476832	0.999093	1.85266	1.0103	0.923784	1.25063	1.09372	1.94418	0.590992	2.1	0.440312	lon protease homolog peroxisomal
ARD_10979	misfolded or incompletely synthesized protein catabolic process,protein processing,protein import into peroxisome matrix	4.58021	3.79947	6.16978	3.48263	2.54752	2.6749	3.54096	4.33538	4.32677	3.24177	3.05895	2.70613	3.28678	3.15388	3.21555	2.29213	lon protease homolog peroxisomal
ARD_10984	protein peptidyl-prolyl isomerization,protein folding	2.67441	2.46669	0.746882	0.816805	0.849581	0.902757	0.491554	0.53059	1.68402	0.740485	0.359005	0.750853	0.326078	1.82599	1.0099	0.752927	peptidyl-prolyl cis-trans isomerase 32
ARD_11	amino acid transmembrane transport	27.8931	31.4822	5.08129	5.89698	5.4908	5.88428	6.24476	5.52422	6.25347	12.1988	4.2667	7.60714	3.75231	7.02047	8.63788	6.0961	vacuolar amino acid transporter 1
ARD_1100	cation transmembrane transport	47.5071	68.8442	65.0574	48.2314	63.5618	91.8175	73.3268	76.3657	48.2999	70.3199	73.6822	56.3499	79.4816	65.7578	70.9701	90.8975	metal tolerance 4
ARD_11032	oxidation-reduction process	481.571	550.884	501.597	404.312	499.942	638.067	688.489	856.411	334.091	930.191	524.96	756.594	508.891	827.633	533.849	480.094	11-beta-hydroxysteroid dehydrogenase-like 5
ARD_11036	isoleucyl-tRNA aminoacylation,regulation of translational fidelity	8.57472	9.28867	12.5469	11.8578	8.1753	9.18864	10.192	9.46745	9.6866	7.49629	9.3973	7.91789	9.29505	9.37544	9.10687	8.98364	isoleucine--tRNA cytoplasmic
ARD_11044	nuclear-transcribed mRNA catabolic process, nonsense-mediated decay,regulation of alternative mRNA splicing, via spliceosome,RNA processing	104.716	104.575	96.2006	78.6347	102.085	104.507	93.8961	98.9148	101.776	126.221	118.194	109.912	128.918	100.563	97.923	98.8579	RNA-binding 8A-B
ARD_11047	nitrate assimilation,oxidation-reduction process	3.9755	2.55252	7.28616	3.07555	4.43146	6.53307	5.89958	3.32722	5.95885	4.60202	5.99392	5.72675	7.14463	6.10077	7.49179	4.34229	Rieske (2Fe-2S) domain
ARD_11050	cellular glucose homeostasis,glycolytic process,carbohydrate phosphorylation,glucose 6-phosphate metabolic process	15.284	18.3758	23.3264	14.7761	18.4678	22.3075	17.5517	21.476	19.8658	17.2842	21.9661	15.5397	26.0069	16.725	15.8827	16.4379	hexokinase-3
ARD_11055	protein metabolic process	7.06536	6.16534	7.3279	5.79168	4.88749	4.93917	7.05908	5.10613	5.78449	4.30055	4.74121	4.66514	6.19838	6.94046	3.10157	5.125	ATP-dependent Clp protease ATP-binding subunit chloroplastic
ARD_11056	mRNA polyadenylation,mRNA cleavage	2.46061	2.24396	3.12878	3.34195	2.30826	3.10045	2.7591	2.61901	2.78709	2.34183	3.29234	2.5261	3.75315	2.37872	2.72854	3.01737	cleavage and polyadenylation specificity factor subunit 1 isoform X1
ARD_11068	glycolytic process	6.02361	12.8163	1.55897	2.00213	3.39994	1.92909	2.02259	0.467253	4.43062	2.85088	2.26883	1.83543	3.65728	2.82709	1.68436	3.08537	enolase
ARD_11069	glycolytic process	4.54538	7.90587	1.36862	1.10564	2.87354	1.33132	1.32945	0.286573	1.737	1.38832	1.35956	1.85712	1.62302	1.30024	0.739155	1.41833	enolase
ARD_11086	defense response	0	0	0.456645	0	0	0	0	0	1.10578	0	0.113941	0	0	0	0.16514	0.241213	disease resistance RPM1-like
ARD_11093	RNA secondary structure unwinding	127.367	95.6739	129.401	99.5551	69.4839	83.5567	111.347	129.121	82.3319	74.3141	75.3278	56.116	110.067	96.5228	73.2008	113.704	DEAD-box ATP-dependent RNA helicase 5
ARD_11094	defense response	0.187465	0	0.197915	0	0	0	0.198965	0	1.01042	1.33826	0	0	0	0	0.215296	0	disease resistance RPM1-like
ARD_111	defense response,response to biotic stimulus	0.655453	0.821623	0.908255	0.968363	0.587442	0.875273	0.786466	1.13131	2.46326	0.435539	0.638249	0.444576	0.863945	1.80198	1.07125	0.80172	MLO 8
ARD_11103	proteolysis	14.0799	11.4551	10.7486	12.6703	7.19796	11.9464	9.93334	8.01041	9.13872	9.33962	9.64806	8.94267	7.27029	10.7891	8.75906	9.28743	ATP-dependent Clp protease proteolytic subunit chloroplastic
ARD_11104	methylation	1.07161	0.854186	1.11451	0.299872	0.624466	0.407832	1.30182	1.05714	1.48332	0.640739	0.59406	0.208134	0.280353	0.337376	0.172803	0	probable methyltransferase PMT20 isoform X1
ARD_11128	transcription, DNA-templated,regulation of transcription, DNA-templated,developmental process	141.577	129.211	159.709	130.917	156.245	242.521	150.177	146.8	179.333	207.097	247.547	149.014	212.206	124.294	127.002	237.148	growth-regulating factor 3
ARD_11129	transcription, DNA-templated,regulation of transcription, DNA-templated,developmental process	198.826	192.4	253.565	198.869	234.638	327.054	250.472	209.65	298.89	286.285	335.144	214.951	277.817	179.84	218.466	325.562	growth-regulating factor 3
ARD_11136	protein phosphorylation	272.013	219.867	313.388	253.637	235.361	251.97	233.076	268.519	219.377	264.64	296.108	231.836	293.388	202.604	228.461	217.897	cyclin-dependent kinase F-4-like
ARD_11140	defense response	1.19424	1.477	1.47271	0.885678	1.12478	0.857974	0.780218	0.610674	2.70213	1.74996	0.544097	0.449336	0.340228	0.983586	1.27085	0.699257	disease resistance RGA2-like
ARD_11143	metabolic process	6.46342	10.3827	24.8058	15.8323	23.5054	11.5745	14.3774	11.6643	18.6189	20.7822	11.6687	9.0409	21.1143	20.4172	17.7448	25.4782	UDP-glycosyltransferase 73C5-like
ARD_11183	translation	18.2214	24.7276	28.9297	28.1545	31.3503	28.0443	25.3609	24.5902	41.6153	36.9974	31.6718	45.7644	24.9389	22.6719	32.2445	31.2806	ubiquitin-40S ribosomal S27a
ARD_112	defense response,response to biotic stimulus	0.472259	0.736152	1.07813	0.559741	0.533271	0.631441	0.706346	0.81505	2.17761	0.674581	0.442285	0.575958	0.162735	0.830106	1.1637	0.920425	seven transmembrane MLO family
ARD_11202	drug transmembrane transport	0.817089	0.90928	0.867289	1.24582	0.726591	0.61079	0.873985	0.508142	1.2539	1.35402	1.51871	0.986766	1.61312	0.654562	0.537647	1.03705	DETOXIFICATION 54
ARD_11209	protein phosphorylation	0.626962	0.791059	1.07612	0.578223	0.944275	0.894355	0.669984	0.865626	2.2406	1.08166	0.946269	1.1326	1.1487	1.92826	0.937927	0.949786	G-type lectin S-receptor-like serine threonine- kinase At1g34300
ARD_11219	exocytosis	3.03347	1.07153	2.60058	1.89589	0.985674	1.18595	1.34201	0.681062	1.03245	1.76045	0.922566	0.702394	0.776617	1.46419	1.04393	1.80824	exocyst complex component SEC6
ARD_11220	CDP-choline pathway,phosphorylation	1.0355	1.05774	0.958425	0.424807	0.353447	0.307235	0.46008	0.297881	0.834032	1.26519	0.134411	0.234149	0.608139	0.569432	0.75378	0.563215	probable choline kinase 2
ARD_11228	protein transport	10.6187	13.2447	23.784	10.9312	14.4092	14.3902	14.8126	14.2666	17.8159	15.857	17.542	10.6796	15.3491	11.2664	12.4319	11.3887	vacuolar sorting-associated IST1-like
ARD_1125	sodium ion transport,transmembrane transport	1.21143	0.506119	1.4458	1.56683	2.87057	2.62938	4.1197	2.78787	1.46302	2.20446	3.48108	3.38878	0.928129	1.74819	1.80943	2.46779	tonoplast dicarboxylate transporter
ARD_11257	small GTPase mediated signal transduction	0	0	0	0	0	0	0	0	0	3.17437	0	0	0	0	0	0	ras-related Rab7
ARD_11262	transcription initiation from RNA polymerase II promoter	1.75549	1.95438	2.6903	1.40426	1.54518	1.60239	1.87595	2.11598	1.56842	1.78473	1.10942	1.18923	2.87176	1.42324	0.937927	2.57799	general transcription factor IIF subunit 2
ARD_11280	protein import into mitochondrial matrix	65.4114	53.8111	65.7789	33.2681	42.6362	46.5451	51.1143	45.9909	55.329	65.7911	54.4518	34.6588	47.743	54.6585	47.2054	44.998	mitochondrial import inner membrane translocase subunit PAM16 like 2
ARD_11293	oxidation-reduction process	1.16746	0.186172	0.174503	0.652707	0.679779	0.296074	0.354344	0	0.898233	0.704554	0.38805	0.453691	0	0.183844	1.51648	1.37379	SRG1-like
ARD_11299	maltose metabolic process	0.682849	1.57473	12.0665	10.2684	17.3717	17.1312	15	18.0545	19.2128	22.9784	24.7057	27.9652	25.7395	18.3266	18.5761	23.134	alpha-xylosidase 1
ARD_11302	transport	24.7094	18.4027	15.5788	27.926	17.633	18.9607	12.8264	18.3704	12.8229	26.8856	13.555	20.9415	10.9754	11.5931	16.114	15.4194	NRT1 PTR FAMILY
ARD_11321	phospholipid biosynthetic process	8.20119	10.5594	12.1567	9.93754	9.39046	11.0532	9.4726	8.18716	9.35495	9.39922	12.2443	10.6958	11.2939	7.70189	10.5936	12.6313	phosphatidylserine decarboxylase proenzyme mitochondrial
ARD_1133	response to stress	6.67625	5.65813	7.86859	6.92247	4.8696	5.16716	4.91167	5.95568	7.20584	5.87849	4.75096	3.37138	3.70267	6.82634	6.28077	7.00276	calmodulin-binding 60 A
ARD_11339	retrograde transport, vesicle recycling within Golgi,Golgi organization	2.35273	1.99087	5.60418	2.27735	3.09144	2.26496	2.81516	4.27702	4.74306	2.07727	4.51701	3.63448	2.75619	2.48127	3.32693	3.36258	golgin candidate 1
ARD_11348	long-chain fatty acid metabolic process	34.7573	29.9225	34.2865	33.6395	22.3299	18.4603	31.298	17.5223	27.1649	30.1249	18.3547	19.0253	30.65	30.3815	24.9031	19.5199	long chain acyl- synthetase 4
ARD_11349	long-chain fatty acid metabolic process	11.2297	11.2633	11.1292	13.2247	7.89904	7.79663	8.85469	6.1331	8.43755	9.70958	7.75881	7.91542	12.4919	8.79417	9.33119	8.0673	long chain acyl- synthetase 4
ARD_11354	lipid metabolic process	0.672914	1.66072	0.201701	0.173637	0.420952	0.730697	0.187701	0.471253	0.156761	1.23905	0.114277	0.316993	0.0998011	0.835245	0.248605	0.426752	GDSL esterase lipase At4g10955 isoform X2
ARD_11355	protein dephosphorylation	131.104	182.159	93.2224	145.263	173.536	184.47	195.164	216.736	123.382	339.765	176.13	333.412	188.523	178.325	130.086	190.975	probable phosphatase 2C 8
ARD_11360	transcription, DNA-templated,regulation of transcription, DNA-templated	2.4858	2.37664	1.03694	0.724881	1.01516	0.596893	1.05624	0.659995	1.91267	1.43391	1.54333	1.25179	1.14314	0.489938	1.42348	0.82666	ethylene-responsive transcription factor ERF061
ARD_11366	transport	1.7179	0.546267	1.01964	1.37581	1.03702	1.97025	0.758152	1.22353	0.730469	2.65614	1.25693	1.29249	1.0685	1.07781	1.33104	0.883662	NRT1 PTR FAMILY
ARD_11367	transport	1.0258	0.499866	0.576963	0.885318	0.723171	1.02803	0.273753	0.811455	0.34397	1.43125	0.5499	0.782308	0	0.422802	0.484757	0	NRT1 PTR FAMILY
ARD_11374	glutamine metabolic process	0.555007	0.171595	0.516594	0.396437	0.348536	0.962536	0.428569	0.248325	1.48697	0.990274	2.19173	0.375853	1.84226	0.880295	1.34377	0.599777	uncharacterized protein LOC107489989
ARD_11395	transport	108.767	100.023	50.3941	136.897	90.4057	121.547	72.1506	130.727	94.3728	188.522	69.0639	177.475	47.0874	88.3757	101.203	87.9186	probable aquaporin TIP-type alpha
ARD_11418	regulation of transcription, DNA-templated,transcription initiation from RNA polymerase II promoter	6.99792	7.44304	8.08341	8.76484	10.1795	11.1251	12.5823	9.8368	20.0169	10.5307	8.35483	13.7573	10.6299	10.2861	8.20806	8.36791	transcription initiation factor IIE subunit beta
ARD_11424	signal peptide processing,membrane protein proteolysis	3.47548	4.08089	3.69978	4.59828	4.51234	4.73866	4.29554	3.58533	6.02946	4.29897	3.08841	3.85396	2.60087	6.86862	4.73046	2.94572	signal peptide peptidase-like 2
ARD_11471	ubiquitin-dependent protein catabolic process	23.4455	17.0338	21.7061	21.1797	17.908	16.8854	18.563	17.9832	15.35	17.4966	18.2354	17.9378	20.9549	16.3382	19.134	20.995	SKP1 21 isoform X1
ARD_11490	lipid catabolic process	0.160816	0.179182	0.0809789	0.39603	0.164735	0.429522	0.0857664	0.185045	1.20866	0.320251	0	0	0	0	0.437729	0.262223	calmodulin-binding heat-shock
ARD_11512	protein phosphorylation	16.6504	12.7239	20.2885	18.6142	15.7234	18.92	20.2677	16.7642	13.5155	10.7313	16.5314	13.5886	22.053	16.919	17.8929	20.132	calcium-dependent kinase 26
ARD_11514	DNA repair,nucleic acid phosphodiester bond hydrolysis	0.844593	1.2302	0.779853	0.320386	0.599556	0.694488	0.554796	0.598033	0.557722	1.02438	0.861159	0.176173	1.01766	1.28538	0.631848	0.422967	flap endonuclease GEN-like 2
ARD_11522	regulation of signal transduction,negative regulation of catalytic activity,regulation of phosphoprotein phosphatase activity	13.9702	11.3544	8.43642	10.2583	10.447	9.52175	9.96381	8.11932	11.5518	11.6621	9.3334	12.7588	10.3335	10.2648	10.9707	12.8866	phosphatase inhibitor 2
ARD_11528	oxidation-reduction process	0.313806	0.444512	0.926882	0.564396	0.234559	0.101786	0.396562	0.131287	8.77355	1.90286	0.133719	0.77271	0.0972734	1.09632	0.666388	0.601001	1-aminocyclopropane-1-carboxylate oxidase homolog 1
ARD_11532	microtubule-based process	0.199546	1.22141	0.637525	0.740435	0.717966	0.400536	0.613558	0.229579	1.30953	0.893787	0.740616	0.371549	1.27321	0.410771	0.898928	0.686881	tubulin beta-1 chain
ARD_11547	methylation	2.8078	1.83663	1.63697	2.29133	3.16066	3.13175	2.17164	1.52787	3.92221	1.5962	1.91289	2.0035	2.63812	1.37445	1.64428	0.675615	probable methyltransferase PMT16
ARD_11587	protein folding	223.408	201.337	172.978	177.078	204.327	208.398	194.23	201.25	200.917	344.343	268.11	320.305	274.028	187.501	204.819	128.448	T-complex 1 subunit beta
ARD_11601	negative regulation of catalytic activity	3.11317	19.413	10.2695	12.4486	15.2287	11.6993	17.6789	7.64153	40.2902	35.9553	13.0359	14.908	14.1621	14.7653	30.8098	16.6106	21 kDa
ARD_11619	carbohydrate metabolic process,actin filament organization	11.0786	11.6088	9.98015	13.2296	14.924	12.4701	8.98273	10.6779	12.8167	8.12345	14.0054	10.2801	18.1052	13.5416	8.61694	19.0232	probable glucan 1,3-beta-glucosidase A
ARD_11623	signal transduction	0.684585	0.573188	0.717651	0	0.17435	0.151891	0.181774	0.393979	0.553137	0	0.265415	0	0.633258	0	0	1.41048	uncharacterized protein LOC107491523
ARD_11627	cullin deneddylation	60.5032	49.9703	47.047	43.8408	38.227	42.6732	41.3162	44.0081	42.1833	57.3776	42.9402	50.1764	37.7146	41.5384	40.7077	48.4485	COP9 signalosome complex subunit 6a
ARD_11633	transcription, DNA-templated,regulation of transcription, DNA-templated,multicellular organism development	5.9119	10.6321	7.20376	5.63731	11.5758	14.7833	6.74859	9.00697	6.30042	9.17094	10.0104	15.0158	4.95112	6.16741	4.78486	3.29087	AP2-like ethylene-responsive transcription factor AIL6
ARD_11635	transcription, DNA-templated,regulation of transcription, DNA-templated,multicellular organism development	10.7949	23.7432	16.603	13.1519	21.8504	30.3753	12.9883	14.4779	15.4962	18.9296	23.3695	28.0635	12.7123	14.3607	12.2076	6.38165	AP2-like ethylene-responsive transcription factor AIL6
ARD_11658	chloride transport,ion transmembrane transport,regulation of anion transmembrane transport	0	0	0.221775	0	0.211679	0	0	0.239704	0	0	0	0	1.57213	0	0.241616	0	chloride channel CLC-c isoform X1
ARD_11677	cellular aromatic compound metabolic process,oxidation-reduction process	0.0595951	0.0663718	0	0.0588031	0	0.0530977	0.06363	0.137141	3.9001	0.0780244	0.0929598	0	0	0.130987	0.192692	0	extradiol ring-cleavage dioxygenase
ARD_11698	translation	3.85838	4.81645	4.39486	8.79078	8.66206	7.34774	6.39038	6.88894	4.92578	3.84996	7.46851	5.23156	5.44649	7.82412	7.19402	7.03904	40S ribosomal S13-like
ARD_11699	positive regulation of GTPase activity	9.90518	10.6889	16.826	12.1038	9.44394	11.3765	12.3781	12.2295	12.7393	8.81358	12.466	9.54198	11.5852	10.4034	10.071	9.26538	probable ADP-ribosylation factor GTPase-activating AGD14
ARD_117	chromatin remodeling	3.35997	5.48014	5.95087	5.36742	5.37704	5.64344	5.67879	6.02347	6.44995	3.73421	6.00942	3.86384	5.29338	9.61206	8.58883	5.07147	actin-related 6
ARD_11702	proteolysis,response to water deprivation,response to abscisic acid	1.75425	3.05265	1.28073	1.5889	2.37986	2.43127	1.85674	2.1256	1.11948	3.68678	1.53163	3.96688	0.885978	1.82318	1.65667	0.966652	ASPARTIC PROTEASE IN GUARD CELL 1
ARD_11734	DNA biosynthetic process	6.84418	6.57806	5.61998	7.12805	4.35462	5.61493	6.73143	4.54285	4.48688	4.98862	4.84324	6.96709	6.18555	6.25281	5.02001	7.98455	zinc finger chloroplastic
ARD_11751	rRNA modification	33.8621	35.5604	33.5164	37.7106	38.4382	40.3219	42.556	41.2304	36.4701	34.3478	43.3324	41.02	54.5991	36.2378	37.7269	35.8669	nucleolar 56
ARD_11754	carbohydrate metabolic process,glycosyl compound metabolic process	5.84667	7.91882	5.0381	3.86505	4.06661	3.99513	4.89592	7.01289	4.93149	6.27208	4.00467	3.87443	6.94215	6.44625	6.85637	5.72276	beta-glucosidase 44
ARD_1176	regulation of transcription, DNA-templated	1.0255	1.26817	0.981599	0.338143	0.819755	0.559003	0.335062	0.557153	0.305251	0.328851	0.244793	0.69442	0.33995	0.594271	0.483927	0.46163	dof zinc finger
ARD_11760	N-terminal protein amino acid acetylation	0.364794	0.542418	0.498853	0	0	0.648589	0.258892	0	1.69986	1.3282	0.0945264	0.16516	0.43735	0.535487	0.540443	0	uncharacterized protein LOC107488510
ARD_11767	translation	12.0595	9.94722	9.78177	12.4724	13.9026	14.4588	13.2204	14.3259	21.3346	17.818	19.8728	26.4263	12.4813	12.3238	12.1875	15.1721	40S ribosomal S3a
ARD_11768	translation	23.0062	25.6288	32.3562	33.2049	35.627	38.5522	44.5105	36.2853	54.3097	51.2697	41.226	55.4	43.325	31.7529	42.3467	36.3069	40S ribosomal S3a
ARD_11772	regulation of transcription, DNA-templated,histone acetylation	21.8915	36.7834	19.0144	18.1816	29.6307	21.5985	19.8354	34.3749	24.7329	42.0249	15.0226	23.3192	28.1455	38.4958	18.3408	40.7073	BTB POZ and TAZ domain-containing 4
ARD_11775	protein peptidyl-prolyl isomerization,protein folding,protein ubiquitination	27.7212	30.3606	19.8079	24.6615	27.7369	25.6121	25.2519	29.7551	20.5963	24.5854	33.6876	26.8409	25.3834	27.3137	27.3806	15.1602	peptidyl-prolyl cis-trans isomerase CYP65
ARD_11783	carbohydrate metabolic process	1.42987	1.64342	0.967178	0.742306	0.771174	0.752853	0.777204	0.782085	1.18034	1.6183	0.714371	1.20615	0.557899	1.87857	1.36556	0.569457	uncharacterized protein LOC107487650
ARD_11790	small GTPase mediated signal transduction	7.66554	8.38397	3.48776	3.02903	1.71289	1.64806	2.02347	1.66018	2.80426	3.2744	0.950271	1.46637	1.70711	3.41782	3.32989	1.83042	ADP-ribosylation factor 8A
ARD_11796	regulation of transcription, DNA-templated	1.41047	1.6942	1.69281	1.94989	1.17397	1.17851	0.694465	1.26214	4.84508	1.34439	1.04976	1.30355	0.912936	1.37637	1.27992	2.24784	probable WRKY transcription factor 4
ARD_11799	translational frameshifting,positive regulation of translational elongation,positive regulation of translational termination	1.36981	0.76405	1.55599	1.74627	1.1186	2.43415	1.74858	2.04936	1.03169	0.945079	1.06399	1.67529	0.497098	1.6596	0.920263	0	eukaryotic translation initiation factor 5A-like
ARD_11802	DNA integration	6.31082	2.40995	7.12212	3.24988	5.58465	7.22326	4.5871	5.16096	10.9117	5.84363	7.98602	5.87288	4.90201	5.67492	5.28332	8.20717	hypothetical protein VITISV_026166
ARD_11814	microtubule-based process	7.12786	7.93263	4.23986	10.0646	2.37288	2.82861	4.9373	2.24716	10.8171	3.83157	5.11351	3.22892	6.82083	6.37747	7.01898	6.20485	tubulin alpha-2 chain
ARD_11824	carbohydrate metabolic process,tricarboxylic acid cycle,malate metabolic process	65.8939	71.2546	49.9282	55.6837	53.5185	54.6408	56.5773	55.8122	49.4	67.0628	64.1198	92.6364	58.8392	42.4609	55.8435	63.5244	malate glyoxysomal
ARD_11837	mRNA processing,protein dephosphorylation	22.4321	15.8026	11.413	17.5635	8.1202	10.068	16.0876	11.4293	16.5679	14.0303	18.0962	20.1956	14.5422	14.2735	16.431	14.4618	RNA polymerase II subunit A C-terminal domain phosphatase SSU72
ARD_1185	RNA catabolic process,potassium ion transport,response to potassium ion	5.51227	6.11197	8.0284	7.72466	6.45272	5.99359	7.66174	8.24631	7.58617	6.03399	8.03561	5.2702	10.3737	6.24192	6.06214	6.35545	D -box ATP-dependent RNA helicase D 11 isoform X1
ARD_11863	metabolic process	20.6878	22.7706	18.3404	15.9319	16.4815	17.0654	17.146	16.3098	16.8105	21.3502	15.5308	19.8385	19.1713	17.8959	14.2915	12.9249	aconitate hydratase 1
ARD_11872	oxidation-reduction process	5.6772	4.61613	5.81405	5.92393	4.10958	4.52173	3.65192	3.94712	6.86717	5.96145	3.31053	4.17636	2.54745	5.20804	7.34727	3.48714	probable prolyl 4-hydroxylase 10
ARD_11873	peptidyl-proline hydroxylation,oxidation-reduction process	5.87069	4.96012	5.94971	6.52164	3.77945	4.71841	5.34927	4.14042	7.629	7.36188	3.31707	7.71005	3.85574	6.35411	5.19093	5.56777	probable prolyl 4-hydroxylase 10
ARD_11875	transcription from RNA polymerase II promoter	50.1773	53.7477	58.0982	101.431	81.623	104.953	65.0554	57.9484	61.5073	58.3761	97.9362	78.5228	117.418	44.8658	45.35	66.1072	DNA-directed RNA polymerase II subunit 1
ARD_11878	amino acid transmembrane transport	10.8896	14.1992	18.7837	15.8444	11.2633	5.19449	8.26115	7.75392	135.467	27.7677	4.10276	6.39605	2.6758	17.8563	13.9709	6.98037	lysine histidine transporter-like 8
ARD_11882	lipid catabolic process,phosphatidylcholine metabolic process	24.8561	23.4474	17.1552	12.4954	15.354	16.2684	16.1513	19.653	19.1663	15.9121	18.6417	16.2702	19.9855	12.5405	13.1897	13.1872	phospholipase D delta
ARD_11895	double-strand break repair via synthesis-dependent strand annealing,interaction with host	4.76105	4.48979	6.12771	4.46208	3.7899	5.58607	6.48735	8.3846	3.69904	3.40973	4.17041	2.89678	7.62293	6.93858	3.90622	3.70912	CHROMATIN REMODELING 25
ARD_11904	malate transmembrane transport	0.875445	0.177347	1.8428	0.392006	0	0.141714	0.169786	0.457881	0.170895	0.211201	0.0620052	0	0.279359	0.175027	0.346463	0.129758	Aluminum-activated malate transporter 12
ARD_11907	nuclear-transcribed mRNA catabolic process, nonsense-mediated decay	34.5889	30.1902	40.71	26.964	27.951	24.8501	28.2674	31.266	29.8945	28.4045	30.1138	27.5727	28.9617	27.8057	28.691	25.6537	regulator of nonsense transcripts 1 homolog
ARD_11912	ribonucleoside monophosphate biosynthetic process,nucleotide biosynthetic process	3.67598	5.08697	3.46306	4.0934	4.45747	4.43025	3.71744	4.57225	2.804	4.89988	5.30239	6.0557	5.88706	3.6367	2.96019	3.86619	ribose-phosphate pyrophosphokinase 1
ARD_11924	small GTPase mediated signal transduction	3.59051	5.05657	3.62504	6.09905	7.80243	5.64679	6.6546	6.5613	10.0807	9.56585	9.59875	13.0961	12.868	6.49783	6.69319	6.95099	ras-related RABH1b
ARD_11937	sucrose metabolic process	0.374931	0.209352	0.395831	0.549393	0.1908	0.332579	0	1.29475	3.43542	1.60591	2.75968	1.2757	2.79963	0.206757	0.215296	1.54791	sucrose synthase
ARD_1194	oligopeptide transport	4.852	13.9828	11.3175	8.40588	18.8286	13.6141	11.5775	28.4343	29.8244	21.2375	5.09606	6.20993	5.62459	24.4455	18.1494	4.44857	NRT1 PTR FAMILY
ARD_11944	carbohydrate transport,transmembrane transport	5.07103	5.28504	10.462	7.14999	5.18488	4.50986	10.6851	10.6561	4.85829	5.82464	4.8019	4.64004	7.28686	7.8863	7.42986	11.3649	probable plastidic glucose transporter 1 isoform X2
ARD_11948	cellulose biosynthetic process,cell wall organization	0.74797	0.726009	1.96355	1.21341	0.752988	0.610683	1.03868	0.604201	1.85794	0.931376	0.746456	0.603246	0.942958	0.995643	1.15894	0.51503	cellulose synthase D3
ARD_11949	cellulose biosynthetic process,cell wall organization	0.810775	0.821127	2.66442	1.23495	0.755352	1.11583	1.10101	0.848102	1.74059	1.16897	0.919085	0.799688	0.5157	0.972419	1.11982	0.960709	cellulose synthase D3
ARD_11959	methylation,oxidation-reduction process	1.07188	2.54255	1.43359	0.644459	3.01406	2.86643	0.39832	0.643448	13.0931	2.35921	0.836571	1.07357	1.04347	3.99338	3.494	2.04352	lysine-specific demethylase JMJ706
ARD_11961	methylation,oxidation-reduction process	1.99078	5.11511	3.79608	1.43342	5.45357	4.21499	1.31661	1.31176	34.1966	3.20508	2.44732	1.64166	1.38041	5.88019	5.88922	2.69492	lysine-specific demethylase JMJ706
ARD_11965	oxidation-reduction process,ubiquinone-6 biosynthetic process	1.65588	1.3606	1.01401	1.40276	0.971812	1.51159	1.39048	0.952586	1.47929	1.4771	1.44677	1.86944	0.811554	1.38569	1.59907	1.34346	uncharacterized protein At1g32220, chloroplastic
ARD_11975	protein folding,proteolysis,protein catabolic process	5.91477	4.94131	5.18205	4.24186	5.16818	3.95133	2.08039	2.55213	3.39011	3.53787	3.93002	3.18977	2.22547	2.58587	4.65346	4.37697	CLP protease regulatory subunit mitochondrial
ARD_11981	response to light stimulus,photosynthesis, light harvesting in photosystem I,protein-chromophore linkage	1.43735	1.12633	1.58934	0.683211	0.764776	0.806516	0.739137	1.10253	1.14198	2.01272	0.747605	1.37088	0.644238	1.52083	0.972393	0.692189	chlorophyll a-b binding chloroplastic
ARD_1200	carbohydrate metabolic process	1.00424	1.17413	1.49712	1.93372	1.54605	1.02932	1.07272	1.67542	2.26173	1.24131	1.56726	1.49706	1.99316	1.10334	1.50844	0.897394	alpha-glucan H isozyme
ARD_1201	carbohydrate metabolic process	1.70602	2.49674	2.86977	1.80395	1.48967	1.45949	1.64973	1.9359	3.58046	2.3603	2.19147	1.70885	2.97965	1.82161	1.68321	1.24903	alpha-glucan H isozyme
ARD_1202	protein transport	109.711	116.981	74.6754	127.539	121.093	145.063	108.014	101.969	105.508	160.26	160.825	194.069	154.733	82.7919	123.824	200.052	uncharacterized protein LOC107496173
ARD_12032	microtubule-based movement	0.933981	1.38822	0.633575	1.2244	0.849188	1.20007	1.99021	1.07476	1.33824	0.139973	1.77645	1.40873	1.1082	0.114192	1.25722	2.37561	kinesin NACK1 isoform X1
ARD_12040	regulation of transcription, DNA-templated	11.1541	8.74412	9.69294	12.6444	12.3208	10.6548	9.45705	11.2799	9.7093	9.17514	10.9286	9.89669	10.3579	9.94668	10.9467	10.4832	cell division cycle and apoptosis regulator 1
ARD_12041	regulation of transcription, DNA-templated	27.4799	29.0886	33.8696	31.5489	30.0695	31.532	30.0555	29.935	30.0632	26.6554	31.5845	21.3854	40.7801	26.7152	29.7338	26.8242	cell division cycle and apoptosis regulator 1
ARD_12042	regulation of transcription, DNA-templated	10.644	10.9749	15.4455	13.8295	14.1559	13.0267	13.2849	13.1706	10.7046	12.4403	13.4397	10.8793	16.8074	10.0783	11.1513	11.0555	cell division cycle and apoptosis regulator 1
ARD_12044	protein phosphorylation	1.6384	3.02837	6.54089	3.06759	2.49565	4.2537	3.15964	4.20762	7.61861	3.82979	3.63401	0.871731	3.89224	4.07985	2.7968	2.65535	proline-rich receptor kinase PERK9
ARD_12046	S-adenosylmethioninamine biosynthetic process,spermine biosynthetic process,spermidine biosynthetic process	82.3522	91.8665	90.4551	67.8223	43.3187	43.7639	65.8597	51.4788	90.7739	63.0127	55.07	67.7698	37.3573	70.5103	97.9165	57.2696	S-adenosylmethionine decarboxylase proenzyme-like
ARD_12048	oxidation-reduction process	0.200849	0.447287	0.698657	0.594992	0.257675	0.581791	0.482724	0.288866	4.73886	0.914651	0.195908	0.204145	0.693274	0.38617	0.646474	0.326325	NADPH:quinone oxidoreductase
ARD_12049	S-adenosylmethioninamine biosynthetic process,spermine biosynthetic process,spermidine biosynthetic process	39.0518	37.6996	41.976	34.9449	20.14	20.4364	27.1446	25.2146	46.3086	27.8973	24.1687	30.9407	15.3454	33.0583	36.4999	24.6951	S-adenosylmethionine decarboxylase proenzyme-like
ARD_12054	ceramide biosynthetic process	1.16378	0.896747	1.11707	1.26915	1.77865	1.33081	0.765755	0.755308	5.62816	1.64734	1.04897	0.72747	1.17098	1.93319	1.87054	0.91895	ASC1 isoform X1
ARD_12055	pyrimidine nucleobase metabolic process,UMP biosynthetic process,phosphorylation,pyrimidine nucleoside salvage	119.016	104.232	98.6077	78.6165	85.1206	103.304	104.25	117.038	72.9836	81.7784	102.682	81.4132	89.6505	75.589	68.4913	76.4049	uridine-cytidine kinase C-like
ARD_12082	signal transduction by protein phosphorylation	2.06577	2.67215	4.20249	2.95715	1.36643	2.0775	3.6274	2.07022	3.00345	1.75311	3.01328	1.35531	2.78613	1.9777	2.30616	1.30176	mitogen-activated kinase kinase kinase YODA
ARD_12083	protein phosphorylation	1.70237	1.32618	1.95986	1.58831	1.12507	1.43195	1.17046	1.51091	1.90211	0.933308	1.42524	1.18555	1.73732	1.22818	1.72662	1.69384	mitogen-activated kinase kinase kinase YODA
ARD_12094	transmembrane transport	1.03582	1.40123	0.520116	0.58335	0.606569	0.527087	0.315767	0.255398	0.714775	0.391212	0.403623	0.100342	0.776617	0.162687	0.562118	0.241099	transporter arsB
ARD_12095	translation,ribosome biogenesis	31.8193	36.2394	23.8496	31.3423	36.172	38.848	45.375	33.849	38.6906	52.2745	50.0625	42.3264	39.9507	48.1474	52.009	37.0768	60S ribosomal L34
ARD_12097	vesicle-mediated transport	3.55313	2.63793	2.07956	2.89452	5.09183	2.41228	3.13178	2.92015	2.05699	2.79996	5.14736	3.82236	2.05126	2.91284	3.33805	3.94311	Vesicle-associated membrane 726 isoform 2
ARD_12098	fatty acid biosynthetic process,oxidation-reduction process	56.9313	48.6552	42.4619	64.1202	69.02	71.9711	60.2932	47.6385	29.1172	36.9259	63.6697	59.9757	55.2513	39.4809	39.2124	33.1272	beta-carotene 3-hydroxylase chloroplastic
ARD_12110	protein dephosphorylation	39.0768	49.7471	40.8222	43.2369	42.6175	41.7868	47.7885	57.572	46.8012	37.0724	37.9889	25.1659	49.8189	53.3891	41.3705	53.7198	serine threonine- phosphatase PP2A-2 catalytic subunit isoform X1
ARD_12119	phosphatidylinositol-3-phosphate biosynthetic process,phosphatidylinositol phosphorylation,phosphatidylinositol-mediated signaling	5.80134	4.94586	4.34896	4.761	5.80297	5.50456	4.61902	6.46157	3.83612	3.88502	6.29116	5.85124	5.79464	5.65869	5.64182	6.15261	phosphatidylinositol 3- root isoform
ARD_12141	tricarboxylic acid cycle,succinyl-CoA metabolic process,succinate metabolic process,nucleoside triphosphate biosynthetic process	3.46436	3.85596	7.68243	3.51806	2.32036	3.50372	3.67094	3.73672	9.01652	4.96744	3.50341	3.97996	5.28064	4.14376	4.11008	3.71043	succinate-- ligase [ADP-forming] subunit alpha- mitochondrial
ARD_12147	microtubule severing	3.57127	3.54381	4.4703	2.61724	2.86743	3.40282	3.36988	3.44238	3.26894	2.49586	3.33013	3.87059	2.79228	4.0253	4.06737	2.49781	katanin p80 WD40 repeat-containing subunit B1 homolog
ARD_12149	protein N-linked glycosylation via asparagine,post-translational protein modification	2.88632	3.06705	2.74819	3.95219	2.38759	3.29162	3.38913	2.57168	5.16131	2.38342	2.13696	2.32139	1.91661	3.74031	3.21546	2.88151	dolichyl-diphosphooligosaccharide-- glycosyltransferase subunit STT3B
ARD_12160	protein phosphorylation	0.237836	0.39692	0.441739	0.400498	0.526103	0.520077	0.254521	0.205218	1.37538	0.528163	0.269652	0.273648	0.341478	1.31814	0.288119	0.346201	receptor kinase HSL1
ARD_12161	cellular glucose homeostasis,glycolytic process,carbohydrate phosphorylation,glucose 6-phosphate metabolic process	2.30268	2.98952	4.35278	2.99667	3.09117	3.11981	2.64556	1.69256	6.73813	2.80381	3.98243	2.45387	3.00493	3.06613	3.02314	2.10588	hexokinase-1
ARD_12171	protein phosphorylation	2.69411	1.76197	1.96823	1.81343	2.1981	1.73425	1.18801	1.37406	1.33927	1.38877	1.32362	1.61741	1.98795	1.79923	1.82774	2.79036	leucine-rich repeat transmembrane kinase
ARD_12172	iron-sulfur cluster assembly	20.9838	15.68	13.3212	17.4218	17.3409	16.0723	12.5676	15.8369	7.22242	13.177	10.927	17.9927	11.9285	13.4453	15.0957	20.3235	transferase mitochondrial
ARD_12176	negative regulation of catalytic activity	0	0.11386	0.207717	0.401761	1.56732	0.636057	0.761848	0.587686	0.548788	0.412849	0.0794836	0.693243	0.18162	0.449558	0	0.166983	pectinesterase inhibitor 9
ARD_12180	vacuolar protein processing,proteolysis involved in cellular protein catabolic process	1703.03	2333.52	1788.33	1714.18	2114.06	2224.7	2259.15	2965.75	1064.42	2522.48	1814.45	3135.16	1364.99	2364.48	2229.28	1676.63	seed maturation PM40 precursor
ARD_12187	methionine biosynthetic process,phosphorylation	1.27597	0.789665	1.8484	1.25785	1.01722	1.13638	1.58855	1.6313	1.74991	1.02861	2.32065	2.11482	1.36172	1.71442	1.22915	2.0782	Methylthioribose kinase
ARD_122	transmembrane transport	48.3104	38.421	39.7647	35.4638	70.0711	58.1371	53.8147	48.8968	26.4385	53.5689	45.5344	67.3521	51.3372	30.51	52.3147	49.9325	PIN-LIKES 3
ARD_12201	translation	63.2629	62.3845	64.9458	61.9901	83.0855	69.9133	80.1899	55.0036	92.2556	86.4628	89.4814	89.0721	95.4969	58.4783	67.587	77.8828	60S ribosomal L8-3
ARD_12204	regulation of transcription, DNA-templated	7.67008	6.95509	11.0888	6.66911	7.91472	7.34173	6.82141	7.98785	6.6969	8.3366	8.05629	5.46325	7.17656	6.53493	8.47827	10.0242	transcription initiation factor TFIID subunit 14b
ARD_12205	phosphorylation,histone acetylation	21.0974	16.9135	15.0933	20.1813	12.7011	14.0625	12.3391	12.4218	10.4666	10.008	14.3708	12.0693	15.3646	14.3396	12.262	13.3703	transformation transcription domain-associated
ARD_12224	biosynthetic process	3.28954	1.10605	0.0620062	0.0612297	0.0636536	0	0	0	0	0.0813943	0	0	0	0	0	0	1-aminocyclopropane-1-carboxylate synthase 7-like
ARD_12225	biosynthetic process	4.42243	1.87277	0	0.0870702	0.0905582	0	0	0	0.0949945	0.236128	0	0	0	0	0	0	1-aminocyclopropane-1-carboxylate synthase 7
ARD_12226	negative regulation of transcription from RNA polymerase II promoter,methylation-dependent chromatin silencing	2.13681	1.76708	3.2073	2.17336	3.4457	3.44033	2.85806	2.9899	2.64421	2.97294	3.67979	3.00993	3.49238	1.91741	3.1064	2.82638	methyl- -binding domain-containing 2
ARD_12228	cytidine deamination	1.8206	1.20383	1.64458	1.6845	2.3347	1.87574	1.51884	2.94578	2.68539	2.7511	1.33138	2.54493	1.77415	1.68804	2.57204	3.23786	cytidine deaminase 1
ARD_12230	protein methylation	9.71914	10.8593	7.34416	5.66451	7.97233	6.5972	6.3961	8.13634	8.20215	7.62101	7.56134	6.04254	10.3703	6.05387	6.10654	7.11772	arginine N-methyltransferase
ARD_12239	DNA-templated transcription, initiation,regulation of transcription, DNA-templated	15.1972	13.6625	16.7023	12.9392	14.1927	13.7168	13.2268	13.6923	12.5367	13.7614	15.9217	12.2508	15.9712	13.1622	12.6448	15.0092	plant-specific TFIIB-related 1
ARD_12256	protein phosphorylation,protein dephosphorylation	2.58718	3.09305	3.23824	1.85468	3.14062	3.01815	2.58661	2.87204	4.18018	2.49023	2.36018	2.65722	2.52931	3.6363	2.66491	1.57824	phosphatase 2C and cyclic nucleotide-binding kinase domain-containing isoform X2
ARD_12266	translational elongation	4.73897	6.28977	6.49434	7.60403	10.4011	8.4587	7.07219	6.89195	8.20803	6.77258	10.2136	9.19446	12.8659	5.00055	7.1177	8.53112	Elongation factor Ts
ARD_12267	protein phosphorylation	10.3429	9.76772	15.2317	11.3905	14.0005	9.75196	13.1779	13.2126	11.108	11.226	12.0138	10.5843	12.0551	11.0866	13.4081	14.4477	casein kinase 1 3 isoform X1
ARD_12268	protein phosphorylation	1.95971	2.71767	2.37615	2.10958	3.22847	2.56007	1.51954	1.63377	4.59315	2.40029	1.19906	1.90316	0.624467	3.03926	2.48596	2.02173	receptor kinase HSL1
ARD_12277	oxidation-reduction process	1.77167	2.72493	1.81063	3.08992	2.7472	3.96461	1.96299	2.48309	8.14739	3.43779	1.88699	1.65795	1.10064	4.13859	3.35775	2.03675	alcohol dehydrogenase-like 6
ARD_12279	phosphorylation	2.05383	3.08897	3.93363	3.32225	3.67992	3.61458	3.47244	4.15116	5.91833	3.59395	3.44764	4.81118	3.26355	2.68167	3.3288	3.68784	probable leucine-rich repeat receptor kinase At1g35710 isoform X1
ARD_12294	mitophagy,protein lipidation,protein localization to pre-autophagosomal structure,nucleophagy	7.12945	9.62174	10.2851	9.48651	13.2534	11.6836	12.4294	10.6774	9.3937	8.5954	13.2161	14.6771	10.934	9.01179	11.3528	11.0521	autophagy-related 18a
ARD_12295	protein ubiquitination	1.92053	1.91108	2.41547	1.82449	4.03128	2.66143	2.77329	3.48497	4.61573	3.21757	3.35678	4.1219	3.03934	2.36502	3.04827	2.27384	U-box domain-containing 38
ARD_12298	phosphorelay signal transduction system	4.55581	7.65664	6.60078	4.56493	6.96211	10.1756	6.17815	5.6864	6.30015	8.38813	6.6184	4.92245	5.54884	8.66008	7.63859	7.92921	two-component response regulator ARR5
ARD_12299	ubiquitin-dependent protein catabolic process	31.8232	23.8393	47.2951	39.4415	30.5112	32.4324	31.8284	34.2329	31.9902	34.7525	37.0521	35.5704	48.1154	32.2167	32.8609	30.742	cullin-1
ARD_12308	lipid metabolic process	0.0431415	0	0.17098	0	0.22149	0	0.0921976	0	1.71144	0	0	0.0584533	0	0.094778	0.0922583	0	protein EDS1L
ARD_12311	potassium ion transmembrane transport	13.1528	15.8718	17.2936	15.3657	21.7432	24.0483	15.9326	22.0136	17.0391	19.0616	24.4449	24.4196	16.9627	13.4395	25.6947	26.0963	potassium transporter 6
ARD_12320	histone lysine methylation	14.7022	19.4672	12.2263	9.36637	9.65271	9.69933	8.20755	13.4345	14.5817	9.22299	9.83373	6.92278	10.0577	11.8896	11.994	11.0073	histone-lysine N-methyltransferase CLF-like
ARD_12342	regulation of transcription from RNA polymerase III promoter	9.01628	9.12815	11.9084	12.4661	10.79	10.7585	11.4942	14.6079	11.2252	11.9622	14.2968	8.21714	15.9734	15.5413	14.2154	12.2427	Transcription factor TFIIIB component B
ARD_12344	biosynthetic process	0	0.109652	0.0323907	0	0	0	0.0351058	0	3.20264	0.168961	0.0256474	0	0	0.108179	0	0.0532422	chalcone synthase
ARD_12345	small GTPase mediated signal transduction	1.676	2.85777	2.81355	2.7406	1.39743	1.6337	2.34951	2.2297	3.65137	1.50137	1.87977	3.47823	1.44805	2.47452	2.98137	2.21305	ADP-ribosylation factor isoform X1
ARD_1235	phosphatidylinositol phosphorylation	17.4813	13.2864	14.5441	12.9255	13.3043	11.7419	10.1458	14.5143	11.693	9.79312	13.2276	9.2465	16.071	11.0465	10.897	11.8481	1-phosphatidylinositol-3-phosphate 5-kinase FAB1B
ARD_12350	metabolic process	0.576323	0.719018	1.00967	0.691655	0.574782	0.638957	0.616591	0.743424	7.50138	0.756219	0.464153	0.732968	0.680601	1.28437	0.959185	1.01754	4-coumarate: ligase isoenzyme 3
ARD_12356	proteolysis	3.39278	2.80855	5.57042	4.80388	3.47283	2.47187	4.26133	2.26281	7.21529	3.73382	3.39536	4.32689	4.71831	3.29219	5.84826	4.13762	probable Xaa-Pro aminopeptidase P
ARD_12359	regulation of transcription, DNA-templated	10.7177	8.33538	1.8347	8.23434	4.74404	4.38691	2.45427	2.95939	6.29563	4.32531	4.43348	5.49809	5.40722	2.82404	5.53392	6.33195	G-box-binding factor 1
ARD_12361	protein neddylation	78.996	76.3609	74.3435	81.8939	89.3279	91.9333	98.4283	97.5235	96.9659	119.839	95.3295	117.623	104.502	83.4004	118.412	120.278	NEDD8-conjugating enzyme Ubc12
ARD_12364	flavonoid biosynthetic process,flavonoid glucuronidation	1.43688	2.26707	1.13533	1.7722	0.307047	0.320053	0.383537	0.206661	0.578087	1.01919	0.326856	0.405806	0.103897	0.526371	0.645359	0.389538	anthocyanidin 3-O-glucosyltransferase 5-like
ARD_12367	isoprenoid biosynthetic process	0.932073	0.466999	1.3411	0.368263	0.239212	0.706221	0.54769	0.0536207	0.449764	0.423449	0.145491	0.063151	0.80267	0.35838	0.549056	0.908231	geranylgeranyl pyrophosphate chloroplastic
ARD_12374	oxidation-reduction process	1.80101	6.63051	5.1212	7.86901	4.89365	5.85646	5.84719	6.39723	8.82712	10.3811	2.19641	2.12424	1.09864	8.69624	7.7503	3.19125	cytosolic aldehyde dehydrogenase
ARD_12375	oxidation-reduction process	4.83388	7.70078	6.35492	9.83988	8.66036	8.12259	8.81902	9.71573	9.5848	17.4826	4.10379	4.47938	1.27517	12.5081	14.7838	4.57904	aldehyde dehydrogenase family 2 member C4
ARD_12412	response to light stimulus,gibberellin biosynthetic process,gibberellic acid mediated signaling pathway,unidimensional cell growth,flower development,oxidation-reduction process	1.61666	2.31483	2.24532	2.79198	17.7691	0.977484	1.35636	0.597899	1.7343	0.981496	0.945754	3.36542	1.6012	2.47452	3.54387	3.19234	gibberellin 20 oxidase 4
ARD_12418	proteolysis,peptide metabolic process	15.3328	11.7634	15.5378	10.2912	16.8072	12.8124	16.4864	16.5862	11.5324	11.4763	14.2177	12.3402	15.6276	12.2466	13.2289	11.6143	probable cytosolic oligopeptidase A
ARD_12425	oxidation-reduction process	6.41954	6.16397	3.07325	1.51371	7.64842	3.34953	2.45398	3.59954	3.22779	4.94726	2.24566	5.86831	3.70295	2.72233	2.28263	1.57639	abscisic acid 8 -hydroxylase 3
ARD_12439	MAPK cascade,activation of MAPKK activity	0.525399	0.47516	0.356298	0.194829	0.303659	0.263574	0.561693	1.02007	0.844651	1.01377	0.359064	0.800605	0.785677	0.576957	0.349383	0.159726	serine threonine- kinase HT1
ARD_12441	trehalose biosynthetic process,dephosphorylation	1.91224	1.49324	0.673405	0.258829	0.427701	0.392232	0.139816	0.177638	3.89216	0.361723	0.287897	0.128618	0.200622	0.560501	0.350323	0.307358	probable alpha,alpha-trehalose-phosphate synthase [UDP-forming] 9
ARD_12443	protein phosphorylation	6.1886	6.54087	5.84356	5.851	5.7587	6.35664	8.23433	7.18085	7.7626	9.22579	6.21976	8.10314	5.07521	6.5116	11.9419	8.18235	serine threonine- kinase HT1
ARD_12447	regulation of catalytic activity	1.38463	0.441888	0.629275	0.772333	0.603626	0.877025	0.209846	0.455412	1.27986	0.284339	0.765907	1.61575	0.742646	0.218216	0.456698	0.327042	Retrovirus-related Pol poly from transposon TNT 1-
ARD_12450	biosynthetic process	16.4591	24.8856	31.3109	29.3484	26.9386	39.8848	34.8741	33.0306	31.3193	53.0836	39.4121	60.8122	42.1822	25.9183	28.4679	50.4606	mannose-1-phosphate guanyltransferase alpha
ARD_12462	vesicle-mediated transport	11.5003	13.3716	11.0086	14.2802	10.4981	11.1278	12.176	9.39734	13.8702	14.1894	8.63348	11.0792	9.52744	10.8142	14.8106	12.5057	vesicle transport GOT1
ARD_12485	tricarboxylic acid cycle	5.90715	9.2536	7.24	7.944	8.92852	9.31063	8.01993	8.81007	16.0109	10.3219	7.54372	7.45048	7.57818	7.65342	8.20761	10.792	isocitrate dehydrogenase [NAD] regulatory subunit mitochondrial isoform X1
ARD_12487	carbohydrate metabolic process,chitin catabolic process,cell wall macromolecule catabolic process	135.619	436.999	64.4157	84.3734	237.801	162.393	39.2977	34.0996	613.006	226.267	15.8012	26.515	3.57421	307.639	86.9206	40.8435	acidic 27 kDa endochitinase
ARD_1249	DNA recombinase assembly,mitotic recombination,reciprocal meiotic recombination,response to ionizing radiation,strand invasion,chromosome organization involved in meiotic cell cycle,mitotic recombination-dependent replication fork processing	1.03434	0.833757	0.563598	0.775753	0.293125	0.731544	0.724388	1.31316	0.76461	1.47089	0.696331	1.20787	1.03789	0.783405	0.570006	1.04129	DNA repair RAD51 homolog isoform X1
ARD_12496	dephosphorylation	5.23202	5.53697	5.94953	4.07916	2.60231	2.62257	2.85455	3.55093	6.49477	2.03232	1.98016	0.729144	0.972091	4.72794	4.8	1.10078	phosphoinositide phosphatase SAC7
ARD_1250	fatty acid biosynthetic process	0.669857	0.87694	0.772955	0.643599	0.810405	0.738334	1.0538	0.929334	0.696464	0.728697	0.646742	0.746899	1.10299	1.47063	0.749919	0.478415	3-oxoacyl-[acyl-carrier- ] synthase chloroplastic isoform X1
ARD_12501	polysaccharide catabolic process	143.971	145.578	65.5681	109.694	131.144	94.9042	55.1407	79.5312	96.7723	119.359	59.4594	103.702	72.6007	57.838	133.102	95.0795	beta-amylase chloroplastic
ARD_1252	deoxyribonucleotide catabolic process,dephosphorylation	5.14473	4.29965	5.27558	5.3833	5.09579	5.11492	5.21125	5.84653	6.65872	5.78977	5.3337	8.55818	5.41886	5.32494	5.93178	5.26994	uncharacterized protein LOC107495860
ARD_1253	oxidation-reduction process	9.45613	16.3194	10.1434	10.7986	9.86996	9.22757	8.223	12.7962	12.7299	12.0317	5.37181	7.84208	7.12666	12.3867	7.74857	10.9506	alpha-aminoadipic semialdehyde synthase
ARD_12533	DNA integration	0.675743	0.942931	0.884623	0.99155	1.54908	1.04958	0.538332	0.388886	0.363965	0.952927	0.917053	0.459584	0.312154	0.372461	1.53774	0.55676	Retrotransposable element Tf2
ARD_12535	tRNA 3'-trailer cleavage,RNA phosphodiester bond hydrolysis, endonucleolytic	11.5485	8.15701	12.5268	12.6879	8.09294	10.0296	13.7634	12.1206	7.60045	6.78026	10.7739	5.96791	16.3486	11.6434	10.111	13.2455	tRNAse Z mitochondrial
ARD_12536	tRNA 3'-trailer cleavage,RNA phosphodiester bond hydrolysis, endonucleolytic	8.00809	6.62119	8.07361	8.37604	6.86747	8.49225	10.3869	8.76643	4.91744	4.61875	7.67921	4.10784	12.8659	7.21569	7.0518	10.4074	tRNAse Z mitochondrial
ARD_12543	sodium ion transmembrane transport,calcium ion homeostasis	0.926886	0.639461	2.52607	1.0828	1.44891	1.25715	2.20134	2.51665	1.84672	1.39388	3.62245	3.66433	2.92288	1.03777	2.2528	1.83036	sodium calcium exchanger NCL
ARD_12552	peptidyl-tyrosine dephosphorylation,negative regulation of MAP kinase activity	16.6498	15.0071	14.8055	17.7997	17.4956	15.577	17.0637	13.2757	14.1807	15.6748	19.0302	21.3618	13.2786	11.1901	12.3017	20.5355	#NAME?
ARD_12553	tRNA 3'-trailer cleavage, endonucleolytic	2.20136	1.65754	1.88364	1.92081	1.69645	1.47249	1.62667	1.82506	1.31842	1.3738	1.82054	1.71008	1.9359	2.48845	2.10062	2.72928	tRNase Z chloroplastic
ARD_12565	ubiquitin-dependent protein catabolic process	4.42074	3.35093	5.47098	5.83409	3.82091	3.8109	5.25414	4.39809	7.48136	5.53518	4.1392	4.5399	4.85941	4.33717	4.42926	3.63086	proteasome subunit alpha type-2-A
ARD_1258	DNA integration	0.161956	0.361536	0	0.317029	1.15552	0	0	0	0.523256	0	0.125639	0.660754	0	0	1.10178	0.533318	hypothetical protein 205D04_20
ARD_12588	cysteine biosynthetic process from serine	4.43266	8.11896	4.30281	5.18267	2.54056	1.73942	4.088	4.1495	2.41949	3.8762	2.3419	3.77013	3.28804	7.68207	6.20072	4.04012	cysteine synthase 2
ARD_12602	protein phosphorylation	1.08076	0.241527	0	0	0.439319	1.14944	0.229139	1.49315	0	0.628855	0.836246	0.883289	0	1.19283	1.51093	0.716234	probable L-type lectin-domain containing receptor kinase
ARD_12610	glycolytic process	504.818	405.303	321.469	219.94	310.528	259.29	254.018	261.813	245.97	391.784	174.503	350.69	217.112	205.659	231.103	203.05	fructose-bisphosphate cytoplasmic isozyme
ARD_1262	regulation of transcription, DNA-templated	3.22773	5.96117	3.92113	6.6252	6.51346	8.78136	7.66824	7.85274	6.53795	5.43023	6.39029	7.75882	6.52155	5.57941	6.16041	9.03512	cold shock domain-containing 3
ARD_12627	ATP hydrolysis coupled proton transport	9.88413	10.1897	7.14855	9.64374	9.27126	7.09633	8.20268	6.30369	15.3287	21.2527	5.72757	15.0054	5.57606	10.0546	10.88	13.0405	V-type proton ATPase 16 kDa proteolipid subunit isoform X1
ARD_1263	regulation of transcription, DNA-templated	11.5441	13.4491	17.3165	19.1139	21.5807	23.508	21.5411	21.8373	19.1604	21.1153	19.5469	20.6463	16.3439	18.8529	25.0334	19.9811	cold shock domain-containing 3
ARD_12652	glycine metabolic process,L-serine metabolic process,tetrahydrofolate interconversion	3.40277	2.82381	5.10894	3.34955	3.183	3.67097	4.81248	4.79958	4.8395	4.2405	3.63634	4.24269	5.08654	4.05177	3.69863	2.39627	serine mitochondrial isoform X1
ARD_12665	spliceosomal tri-snRNP complex assembly	5.84487	8.13129	8.49336	6.23757	4.31109	4.94832	6.36612	5.72838	4.58121	5.30559	5.24301	6.26638	7.05264	7.07099	7.46495	6.44507	AAR2 homolog isoform X1
ARD_12669	protein phosphorylation	4.93014	7.16912	8.90036	7.97205	7.45337	5.81869	6.57682	6.28225	8.45848	8.84279	8.24404	4.89332	11.0294	7.76207	7.37243	11.5743	probable serine threonine- kinase PBL7
ARD_1267	ubiquitin-dependent protein catabolic process	17.1188	18.2517	16.1167	12.8814	17.3756	13.6111	15.4705	19.6958	24.7591	26.8675	17.7453	29.2415	18.5215	15.2132	14.1647	19.5666	proteasome subunit alpha type-7
ARD_12689	translation	5.20741	1.94207	3.50288	5.05082	2.34363	5.63003	1.83511	1.33303	3.44322	3.96006	2.45471	9.08148	5.68391	4.15755	1.3966	1.93201	ribosomal S3 (chloroplast)
ARD_12690	photosynthetic electron transport in photosystem II,protein-chromophore linkage	8.80087	1.1047	1.11137	1.23613	1.37324	4.80764	0.460988	0.9431	0.601318	1.89962	0.202061	1.69515	0.444952	4.88107	1.1071	1.05052	PSII D2 (chloroplast)
ARD_12691	oxidation-reduction process	7.68043	1.86931	0.373795	2.58364	0.674992	7.37714	1.7626	0.384816	4.34239	2.08283	1.54286	2.28128	0.669181	7.01975	0.82258	0.55982	NADH dehydrogenase subunit 6 (chloroplast)
ARD_12699	amino acid transmembrane transport	4.6098	4.4221	3.38677	3.26665	1.53485	3.33731	2.62665	3.4542	3.22614	4.05823	2.75222	5.38512	2.10301	4.71908	4.25771	2.98121	proline transporter 1
ARD_12701	transcription, DNA-templated,regulation of transcription, DNA-templated	0	0.27776	0.807189	0	0.756153	0	0.526054	0.286087	0	0.368765	0.383905	0.338702	0	1.37197	0	0.413047	transcription factor DIVARICATA
ARD_12716	translation	5.466	5.32733	8.29423	5.26042	3.8259	8.85483	6.98182	12.9854	6.01581	11.7567	4.38532	5.8823	6.14896	6.61821	4.64523	3.78305	ribosomal L5
ARD_1274	small GTPase mediated signal transduction	41.9253	30.4325	23.4834	32.0465	30.8605	30.8456	30.5675	30.3874	31.0885	76.0738	35.05	65.5123	33.5648	28.4044	33.0681	37.0513	rac-like GTP-binding RHO1
ARD_12761	oxidation-reduction process	3.70939	3.4704	3.77613	3.5314	3.09435	7.60934	1.9441	9.99803	6.75374	13.1097	0.472008	4.2452	4.09962	9.60909	0	5.28395	niFe hydrogenase
ARD_12764	carbohydrate metabolic process	0.963176	0.714718	0.569863	0.41275	0.626805	0.229075	0.377574	0.480204	1.92689	0.743032	0.601848	1.04367	0.274235	0.423068	0.751254	1.14513	beta-hexosaminidase 2
ARD_12791	photosynthesis	3.77174	2.48357	1.03839	1.26606	0.790029	0.763027	0.731284	0.986375	0.736447	3.5406	0.467345	1.04669	0.603922	1.41415	4.58512	1.5385	photosystem II 10 kDa chloroplastic
ARD_12807	transcription, DNA-templated,regulation of transcription, DNA-templated	0.767855	0.774934	0.472521	0.813264	0.752982	0.350561	0.515819	0.308166	0.57383	0.454954	0.446665	0.846165	0.272371	0.431221	1.09412	0.317921	NAC domain-containing 86-like
ARD_12813	transcription, DNA-templated,regulation of transcription, DNA-templated	85.8184	61.5203	50.9249	42.184	55.9981	47.0912	48.3514	57.5717	29.289	42.4762	65.3998	52.3845	50.2708	35.2726	44.4997	55.137	REVEILLE 1-like
ARD_12816	DNA integration	0.841588	1.13088	0.68351	0.725424	0.877174	1.03408	1.09952	0.767034	0.713964	1.17818	1.51274	1.25751	0.756532	1.17548	1.00122	0.318157	Retrovirus-related Pol poly from transposon TNT 1-94
ARD_12819	fatty acid biosynthetic process	2.20756	2.22949	4.79856	5.01833	1.94942	2.33351	2.41279	3.8395	2.75305	1.60434	1.76255	2.08732	1.77319	4.28689	3.08623	3.67059	beta-ketoacyl-ACP synthase III-1
ARD_12820	fatty acid biosynthetic process	7.50742	6.03168	10.2931	5.44235	6.58526	6.13396	11.6526	8.64022	7.7583	9.61674	6.17705	3.26591	4.66666	14.2275	11.1695	6.41868	3-oxoacyl-[acyl-carrier- ] synthase chloroplastic
ARD_12824	calcium ion transmembrane transport	0	0	0.456587	0	0.217321	0	0.90677	1.72322	0	0	0	0	0	1.17992	0.248822	0	calcium-transporting ATPase plasma membrane-type-like
ARD_12836	fucosylation,cell wall biogenesis	2.70158	1.07762	1.22526	0.376864	0.981718	0.342287	0.409519	0.888541	0.832241	0.553026	0.149472	0.525348	0	0.638574	0.444461	0.956622	probable fucosyltransferase 8
ARD_12837	fucosylation,cell wall biogenesis	0.827999	1.03839	0.105302	0.203529	0.529341	0.276206	0.551375	0.5955	0.222444	0	0.0805343	0	0	0.569439	0.455894	0.50769	probable fucosyltransferase 8
ARD_12842	nucleosome assembly	6.57872	8.38959	13.8824	9.83857	11.2867	11.6439	10.5685	7.75226	11.6585	10.1993	8.95429	11.3964	8.20599	14.0321	9.91866	4.78131	histone H4-like
ARD_12849	proteolysis	21.6569	28.5431	31.6058	30.8169	30.9713	30.1536	31.3039	34.8616	37.8404	28.3742	33.9562	33.3509	31.163	33.3081	36.5664	32.0077	probable mitochondrial-processing peptidase subunit mitochondrial
ARD_12854	translational initiation	152.344	126.23	153.538	136.62	122.148	137.512	134.828	106.047	159.834	129.554	171.476	144.8	154.706	117.874	134.896	157.622	eukaryotic initiation factor 4A-15
ARD_12855	response to stress,response to water	605.906	491.03	418.335	759.239	656.324	603.841	502.04	658.143	334.449	924.405	510.844	830.735	452.559	435.662	845.171	719.794	late embryogenesis abundant
ARD_12874	transcription from RNA polymerase I promoter,transcription from RNA polymerase II promoter,transcription from RNA polymerase III promoter	353.642	297.542	263.086	272.036	247.3	317.888	291.524	236.419	338.017	516.068	306.316	311.942	333.079	274.073	309.766	319.848	DNA-directed RNA polymerases IV and V subunit 6A
ARD_1288	fructose 6-phosphate metabolic process,glycolytic process through fructose-6-phosphate	26.2036	21.7886	35.7576	29.2461	30.4461	34.4401	26.6085	36.9077	27.3371	36.0666	20.5767	31.0093	29.0782	26.8732	25.677	24.6754	ATP-dependent 6-phosphofructokinase 2
ARD_12912	posttranscriptional tethering of RNA polymerase II gene DNA at nuclear periphery,mRNA export from nucleus,protein import into nucleus,response to auxin,defense response signaling pathway, resistance gene-dependent,telomere tethering at nuclear periphery	52.2731	48.9999	47.2477	50.6842	47.5612	49.5687	59.7269	49.5497	43.8524	41.0724	55.6565	41.1788	66.1125	49.2148	51.1407	61.7652	nuclear pore complex NUP96
ARD_12921	response to light stimulus,photosynthesis, light harvesting in photosystem I,protein-chromophore linkage	9.30069	5.66586	4.34818	2.12383	4.68468	3.63728	3.8439	3.58383	4.04534	8.12861	5.82166	6.06321	5.96008	3.46979	5.11491	7.69232	chlorophyll a-b binding chloroplastic
ARD_12924	transport	9.44744	8.57122	5.18902	4.01176	5.32556	3.95743	4.80905	4.89525	18.1924	9.68497	6.58653	8.56707	4.02345	5.70743	7.29323	3.76667	transmembrane emp24 domain-containing p24beta2 isoform X2
ARD_12925	transcription, DNA-templated,regulation of transcription, DNA-templated	5.02736	8.93738	4.6117	8.98172	7.8805	5.3427	5.66204	6.53634	12.3037	4.25054	7.76251	7.1943	7.97745	9.46707	9.4892	7.90771	scarecrow-like transcription factor PAT1
ARD_12934	flavonoid biosynthetic process,flavonoid glucuronidation	22.1364	21.637	37.6939	21.1333	39.1107	16.7874	19.3583	24.9507	33.7948	24.3302	11.6243	16.8877	16.732	25.3239	25.589	16.5955	UDP-glucose flavonoid 3-O-glucosyltransferase 3
ARD_12941	translation	9.93566	8.41297	9.46957	8.22598	8.97494	10.5153	8.51199	8.63339	12.5988	12.9406	13.607	10.5901	12.6037	9.8363	10.0567	10.0911	50S ribosomal L18
ARD_12944	metabolic process	14.994	11.5043	21.5412	31.9904	19.8508	15.0296	21.0167	21.851	24.3454	23.7976	13.1451	16.8045	26.5821	22.9389	27.1017	24.3263	acetyl- cytosolic 1
ARD_1295	carbohydrate metabolic process	5.4686	7.36581	16.5914	11.7292	11.2809	9.74333	8.62084	15.5111	13.8508	12.4377	10.4126	10.7764	9.51018	10.4835	10.5062	11.0722	endoglucanase 25
ARD_12954	cell redox homeostasis	4.00441	6.40263	0.612582	3.39624	1.05374	2.56229	0.877379	0.945107	0.495548	1.73803	1.12162	2.01774	0.265979	3.10235	2.70045	1.16791	TPR repeat-containing thioredoxin TTL1
ARD_12957	tRNA processing	4.14894	5.30984	5.06583	6.07599	6.51076	4.88844	6.31741	5.54182	2.9661	3.96453	4.42889	5.62227	7.31462	4.50563	5.72357	6.8938	tRNA dimethylallyltransferase 9 isoform X1
ARD_12967	transmembrane transport	3.14839	2.24452	1.22263	1.01424	2.07146	0.536288	0.529399	0.366304	1.63044	0.455803	0.773521	0.862544	0.968689	0.815837	1.54505	1.37698	sodium calcium exchanger
ARD_12968	protein glycosylation	2.31583	2.1706	2.88252	1.62744	1.22123	1.54916	2.15029	0.806339	2.71038	1.17409	1.59477	1.19684	2.28832	2.20832	2.29928	2.27204	probable beta-1,3-galactosyltransferase 14
ARD_1297	isoprenoid biosynthetic process	0.517159	0.936045	0.258619	0.637596	0.19886	0.115172	0.207015	0.520671	3.67644	0.339684	0.252024	0.26294	0	0.994748	0	0.526054	2-C-methyl-D-erythritol 4-phosphate chloroplastic isoform X1
ARD_12976	amino acid transmembrane transport	0.0538198	0.569034	0.185331	0.133114	0.165959	0.168033	0	0	12.1105	0.275855	0.0210244	0	0	0.0886365	0.0285504	0.0436006	probable sodium-coupled neutral amino acid transporter 6
ARD_12988	ubiquitin-dependent protein catabolic process	19.5195	27.2264	33.3342	22.4159	47.8692	30.8853	27.0842	32.8034	32.5044	42.1378	28.2835	41.9057	39.0405	26.9343	30.2917	32.7585	uncharacterized protein LOC107496751
ARD_12989	ubiquitin-dependent protein catabolic process	27.4177	42.1071	53.9375	33.9339	68.6141	47.1332	49.4726	52.2265	51.5099	61.3672	40.307	43.9514	54.892	40.6935	46.3469	38.0771	Ubiquitin fusion degradation 1 like
ARD_12990	ubiquitin-dependent protein catabolic process	32.5659	37.0131	59.4599	31.896	68.4446	52.4939	53.2286	56.4125	50.9472	74.2232	46.2014	49.1133	76.1046	37.1522	47.3778	37.04	Ubiquitin fusion degradation 1 like
ARD_13	DNA integration	0.292029	0.52825	0.144257	0.433033	0.524972	0.26041	0.390183	0.629983	0.508669	0.611898	0.769642	0.593392	1.12525	0.16036	0.972682	0.414485	hypothetical protein VITISV_033270
ARD_13008	ATP synthesis coupled proton transport,ATP hydrolysis coupled proton transport	0.481884	0	0.167613	0.786152	0	0.855626	0.512049	0.369747	0.518939	0.675747	0.124616	1.31062	0	1.23923	0.364005	0.264431	ATP synthase beta (chloroplast)
ARD_13009	protein phosphorylation,signal transduction	57.0265	23.0639	16.9794	19.4697	15.0571	17.3392	15.1288	18.182	14.023	14.9918	10.9106	12.1841	15.6084	15.2832	17.2123	13.3797	CBL-interacting serine threonine- kinase 10
ARD_13014	glucose metabolic process,oxidation-reduction process	19.8144	25.7085	17.0986	19.7923	27.8919	23.233	25.3029	28.2028	29.7843	50.5077	28.4534	54.2251	28.2502	25.4883	24.1226	24.1799	glyceraldehyde-3-phosphate dehydrogenase chloroplastic
ARD_1302	regulation of transcription, DNA-templated	16.8199	16.5903	15.7123	18.0995	15.4513	17.7177	16.8877	13.4558	17.4695	14.0534	17.2429	16.1694	16.5582	15.0743	18.3966	18.2293	PHD finger Alfin1
ARD_13049	regulation of transcription from RNA polymerase II promoter	4.024	6.95632	5.86301	4.00177	5.94912	5.73879	7.43774	7.02703	3.3482	4.94334	5.74317	4.47512	5.69357	5.3832	5.35191	4.33229	zinc finger BED domain-containing DAYSLEEPER-like
ARD_13059	translation	45.4749	40.373	31.6994	41.5377	30.9911	32.9955	39.9073	35.0693	40.7833	51.4979	33.5756	62.5148	40.5196	37.5376	44.7628	44.6294	uncharacterized protein LOC107459844
ARD_13063	cation transmembrane transport	1.85493	2.37926	1.47649	2.67002	1.98783	4.67397	2.49949	4.54677	5.05796	8.91364	2.92789	1.96675	1.0381	4.96062	4.86565	1.43968	metal tolerance 9
ARD_13073	regulation of transcription, DNA-templated	3.04363	3.81302	6.49374	3.16541	3.23451	2.17954	1.39308	1.31324	18.4221	3.3328	2.62888	1.47332	2.16251	4.77767	4.20693	2.5621	WRKY transcription factor WRKY24
ARD_13093	mitochondrial fission	27.4398	20.9167	35.4506	16.7028	17.2904	16.853	19.4623	20.7283	29.7015	31.6935	14.9262	15.3608	12.248	20.7261	22.1315	17.962	mitochondrial fission 1 A
ARD_13105	RNA secondary structure unwinding	153.79	115.982	154.168	123.468	122.77	142.84	135.363	169.454	92.8125	111.508	139.173	99.8809	182.611	126.239	104.955	154.177	DEAD-box ATP-dependent RNA helicase 53
ARD_13112	vesicle-mediated transport	14.2291	9.26896	9.70468	9.39284	8.23187	7.83469	11.6598	7.39039	13.1366	12.2432	6.36121	9.57906	7.26466	11.3692	11.7782	8.46413	vesicle transport GOT1
ARD_13114	tRNA processing,protein lipoylation,RNA phosphodiester bond hydrolysis	5.74289	6.02072	4.46558	6.79549	6.58032	8.3048	6.70625	4.12023	7.6132	6.13605	8.05886	7.78702	8.00795	6.83262	6.57914	6.70994	probable ribonuclease P MRP subunit POP5
ARD_13166	transport	11.6028	11.0868	20.1705	13.5494	11.0816	16.9129	21.6366	16.8331	17.9221	15.0989	14.1052	9.42822	17.9458	15.008	14.6017	12.6114	peroxisomal nicotinamide adenine dinucleotide carrier
ARD_13173	signal peptide processing	2.93669	1.6375	2.88741	1.92209	1.25015	1.52284	1.4328	1.83056	2.76326	1.33725	0.665815	1.16341	0.880587	3.36789	3.12826	2.80731	probable signal peptidase complex subunit 2
ARD_13175	transport	77.2833	81.0127	98.1546	97.7495	78.9909	92.4307	98.5468	95.592	61.0522	162.758	74.3529	164.26	57.7057	83.9507	124.426	104.037	probable aquaporin PIP-type 7a
ARD_13183	sucrose transport	16.2131	14.3548	17.8047	9.86242	12.8933	13.0605	14.1274	21.0397	8.83855	14.1477	8.45851	11.3646	8.95995	13.2187	11.0131	9.69288	sucrose transport SUC4-like
ARD_13195	oxidation-reduction process	9.46107	14.5399	2.91218	5.51431	8.48347	5.98673	3.34766	5.40159	3.83611	5.85194	5.26224	5.74744	4.07206	5.701	7.23433	4.60856	2-oxoisovalerate dehydrogenase subunit alpha
ARD_1322	mitotic spindle assembly checkpoint	16.3114	14.9109	16.236	14.7039	13.0836	15.0431	18.1703	14.5906	14.6936	11.4483	17.6293	9.39997	21.9616	16.8404	13.3956	13.1539	mitotic spindle checkpoint MAD1
ARD_13221	protein ubiquitination,modification-dependent protein catabolic process	49.1842	44.2793	52.8768	42.4256	49.6688	53.1144	46.5866	52.5125	52.3161	50.7311	65.8419	46.2361	70.7177	40.7319	41.4946	50.535	ubiquitin-activating enzyme E1 1
ARD_13233	transcription, DNA-templated,regulation of transcription, DNA-templated,auxin-activated signaling pathway	1.26121	1.30514	0.0911136	0	0.276677	0.962106	0.864407	0.310984	1.16111	0.601918	1.05221	0.977901	0.318138	0.990899	1.18259	0.294125	auxin-responsive IAA26
ARD_13246	base-excision repair	1.12619	2.7177	0.75022	1.23439	1.28327	1.50494	1.7366	0.071989	0.93983	0.82076	2.2443	0.508935	0.326225	1.71911	5.06474	0.407208	uncharacterized protein LOC107613804
ARD_13247	base-excision repair	1.8831	4.02131	1.10533	1.93254	1.20577	1.18762	1.42288	0	1.17933	1.45644	2.32308	0.957839	0.412858	1.72551	5.71821	1.02328	probable GMP synthase [glutamine-hydrolyzing]
ARD_13250	proteolysis	21.4292	14.4746	16.3896	15.829	17.6707	16.4223	13.0304	14.4453	13.4817	14.2856	16.3909	16.4291	14.6602	11.7203	15.5661	16.7372	ATP-dependent zinc metalloprotease FTSH chloroplastic
ARD_13253	oxidation-reduction process	0.191446	0.612532	0.25866	0.284175	1.20552	0.256194	0.332732	0.22026	0.769179	0.550891	0.261797	0.12962	0.162778	0.525446	0.608486	0.31008	9-cis-epoxycarotenoid dioxygenase chloroplastic
ARD_13266	methylation	3.79051	4.24435	4.82708	4.79315	3.43997	4.21673	4.10425	4.52253	2.63217	4.48705	3.62027	4.30896	3.65949	4.77784	3.81661	3.71372	probable methyltransferase PMT11
ARD_13276	oxidation-reduction process	0.0513345	0.199958	0.151439	0.228565	0.158308	0.228973	0.301948	0.0885914	1.21007	0.361493	0.160439	0.451859	0.218449	0.394522	0.326591	0.249487	cytochrome P450 90A1
ARD_13281	positive regulation of cyclin-dependent protein serine/threonine kinase activity,positive regulation of transcription from RNA polymerase II promoter,positive regulation of phosphorylation of RNA polymerase II C-terminal domain	7.57702	8.2984	8.23061	6.84149	8.08458	9.75851	9.29972	8.25573	10.3588	9.38791	12.8462	9.5534	10.6832	7.22373	8.16535	8.29295	cyclin-T1-3 isoform X1
ARD_13289	protein phosphorylation	21.4587	24.0194	16.2624	20.8664	23.122	20.7745	23.201	24.2538	17.303	18.341	18.7052	25.022	18.7673	18.6978	22.3919	19.1551	probable serine threonine- kinase At4g35230
ARD_13297	metabolic process	0	0	1.03292	0.19984	0.207893	0.180786	0	0	0.218365	0.273696	0.158142	0.55169	0.361231	0	0.223574	0.332202	UDP-glycosyltransferase 82A1
ARD_13305	oxidation-reduction process	0.988207	0.413281	0.633996	0	1.38814	0.878435	0.394458	0.995065	0.797048	1.01329	0.576092	1.17452	0.444783	0.680008	0.412154	2.22703	cytochrome b561 domain-containing At2g30890
ARD_13320	transcription, DNA-templated,regulation of transcription, DNA-templated	0.0733513	0.285784	0.362368	0.217534	0.150697	0	0.0392019	0	1.72978	0.283777	0	0	0	0.44307	0.351845	0.118985	transcription factor JUNGBRUNNEN 1 isoform X1
ARD_13321	peptidyl-serine phosphorylation,intracellular signal transduction	14.3464	15.922	18.7779	13.4471	17.2223	15.6079	17.7764	17.6139	22.9522	20.0397	18.6026	16.0239	15.2294	18.7308	19.3347	16.2259	switch-associated 70
ARD_13322	peptidyl-serine phosphorylation,intracellular signal transduction	17.305	20.5421	21.1879	20.5529	21.0618	20.6579	20.6393	22.0857	24.6607	28.9995	21.1994	28.4924	19.0543	23.1808	22.9007	18.5953	switch-associated 70
ARD_13335	regulation of transcription, DNA-templated	20.8338	21.6811	23.8648	15.7601	21.1193	23.0391	20.7739	19.328	21.2109	22.6457	21.9013	17.9228	21.2886	18.6211	19.3324	26.6274	ELL-associated factor 2
ARD_13353	signal transduction,peptidyl-tyrosine phosphorylation	136.71	114.274	117.387	105.524	142.118	154.732	143.746	113.342	131.369	135.643	161.953	130.073	170.179	131.762	133.244	108.715	leucine-rich repeat 1
ARD_13357	protein folding	24.8889	30.9753	22.8788	20.8808	21.3299	20.5083	24.4748	29.4621	17.8773	21.8744	20.0348	20.3267	24.5653	25.5666	21.8506	18.0839	T-complex 1 subunit eta
ARD_13358	isoprenoid biosynthetic process,coenzyme A metabolic process,sterol biosynthetic process,oxidation-reduction process	10.6634	15.8604	9.10998	6.7451	10.3223	8.96258	9.05952	14.1432	7.89151	9.63377	7.81896	7.52147	8.78343	10.3723	8.64457	6.40819	3-hydroxy-3-methylglutaryl-coenzyme A reductase 1
ARD_1336	polyamine transport	3.38791	3.09771	3.50941	2.13816	2.1348	1.77839	2.87152	3.59852	3.26525	2.77997	3.11207	1.29647	2.90897	6.21026	5.59794	2.97688	LOW QUALITY PROTEIN: uncharacterized protein LOC107475400
ARD_13361	metabolic process	0.625658	1.18464	0.37511	0.123439	0.19249	0	0.133585	0	0.201392	0.41038	0.0487891	0	0	0.756407	0.27012	0.203604	UDP-glucosyltransferase family
ARD_13365	regulation of transcription, DNA-templated	99.8284	104.706	84.9458	106.727	121.411	155.654	129.588	114.086	110.657	123.005	175.159	126.596	147.353	116.963	123.185	115.355	ETHYLENE INSENSITIVE 3-like 1
ARD_1339	oxidation-reduction process	0.368265	0.409979	0.567045	0.363923	0.420212	0.109446	0.43728	0.423709	2.36887	0.582061	0.319452	0.166312	0.772739	0.853938	0.393348	0.199224	isoflavone reductase homolog
ARD_13390	ubiquitin-dependent protein catabolic process,protein deubiquitination	11.9611	11.7845	14.8156	13.7981	16.0966	14.9781	14.4934	15.3354	13.8093	12.3595	17.0642	13.437	22.0161	12.2376	14.5135	16.239	ubiquitin carboxyl-terminal hydrolase 16
ARD_13391	response to stress	4.62045	4.86083	5.71012	6.36646	7.00798	6.00889	5.97919	6.48661	8.40781	7.95616	4.0702	6.2602	4.29727	5.95993	5.57296	5.29818	universal stress PHOS34
ARD_134	protein ubiquitination	0.11031	0.184155	0.841356	0.491073	0.453517	0.319795	0.324389	0.349011	1.44797	0.247468	0.172361	0.186737	0.140974	0.484465	0.614629	0.178743	U-box domain-containing 26
ARD_13413	phosphorylation	0.537707	0.598947	0.672993	0.463953	0.620182	0.359212	0.64564	0.541361	1.4426	0.442234	0.366802	0.820226	0.23426	0.443292	0.799813	0.328273	probable leucine-rich repeat receptor-like serine threonine- kinase At3g14840
ARD_13426	metabolic process	12.3725	17.2324	13.7199	15.3814	18.8793	20.0771	19.7481	18.41	16.8867	17.6716	23.1826	16.212	24.6356	18.3211	18.1036	19.9938	malonyl- :ACP transacylase 1-3
ARD_13456	DNA replication initiation,cell division	0.62428	0.509669	0.78297	1.06926	0.299169	0.742112	0.400274	0.143654	0.267719	0.43076	0.292416	0.451099	0.500357	0.731428	1.20064	0.878152	cell division control 6 homolog B isoform X1
ARD_13457	response to stress	21.1824	39.9668	30.0244	43.3086	35.7145	40.9658	42.4937	31.5952	34.741	48.4388	37.5874	54.357	25.1112	40.3295	49.0497	38.2984	adenine nucleotide alpha hydrolase superfamily
ARD_13458	glycogen biosynthetic process,starch biosynthetic process	2.65756	2.31664	2.91377	1.09593	1.50285	1.97589	2.20302	1.45233	2.60985	2.0086	1.97301	1.19949	3.57414	2.43121	1.40659	1.97243	glucose-1-phosphate adenylyltransferase large subunit 1
ARD_13487	glycolytic process	1.93395	1.67018	1.21721	1.64856	1.19907	0.951592	1.49715	1.76471	2.89473	1.97368	1.01565	1.71626	0.68402	0.988648	2.16464	1.51387	cytosolic enolase 3
ARD_13488	glycolytic process	4.40555	2.80643	2.45609	3.9187	3.43312	2.146	4.35837	3.98326	4.39633	5.66358	2.77485	3.70231	2.61535	3.00109	6.58854	2.05846	cytosolic enolase 3
ARD_13492	glycogen biosynthetic process,starch biosynthetic process	7.22249	4.11629	8.74619	1.80519	3.82796	4.3475	4.08935	3.99663	1.55305	2.87851	1.81605	1.7598	5.6981	4.58206	3.57623	1.90269	glucose-1-phosphate adenylyltransferase small subunit chloroplastic
ARD_13505	response to light stimulus,photosynthesis, light harvesting in photosystem I,protein-chromophore linkage	0.544489	0.363663	0.39445	0.394732	0.26102	0.097108	0.155201	0.250583	1.47855	0.421194	0.198422	0.344206	0.248628	0.318922	0.193428	0.647671	chlorophyll a-b binding chloroplastic
ARD_13508	phytochromobilin biosynthetic process,oxidation-reduction process	1.47349	1.64199	2.10078	1.36539	1.59756	1.69729	2.21818	1.99472	1.39626	1.73339	1.68759	1.17597	0.763729	2.85987	2.93446	1.27294	phytochromobilin:ferredoxin chloroplastic
ARD_13516	protein phosphorylation	9.25232	12.1196	10.25	9.75998	12.2021	10.9488	9.2518	10.7564	16.4977	9.46626	8.3162	7.63745	7.60235	9.54896	7.21862	5.92079	calcium-dependent kinase 2 isoform X1
ARD_13517	protein phosphorylation	1.21602	0.827171	0.833306	0.166996	0.485862	0.240992	0.3611	0.272041	1.91878	0.913022	0.527617	0.228768	0.924129	0.816065	0.647198	0.0547736	calcium-dependent kinase 2-like
ARD_13520	dephosphorylation	5.32781	4.53545	4.78531	4.30383	2.94956	2.78294	3.55554	2.56712	4.87859	5.0628	3.43398	4.65534	2.94065	3.62434	2.72429	3.72411	purple acid phosphatase 18
ARD_13525	RNA secondary structure unwinding	9.32728	12.4174	16.962	9.56254	17.7779	17.3394	14.713	17.9861	18.0181	19.6246	19.6027	18.9299	21.1074	12.231	13.3327	16.1091	DEAD-box ATP-dependent RNA helicase 32
ARD_13539	protein folding,protein transport	3.21614	2.62936	2.29427	6.00643	1.97338	4.95828	5.13909	2.83738	2.88048	3.91329	3.41943	5.82175	3.2501	6.60671	3.9029	4.38413	uncharacterized protein LOC107458709
ARD_13550	plant-type cell wall organization	0.0377064	0.461721	0.0745437	0.186357	0.154922	1.24403	0.120905	0	29.7892	0.389266	0	0.102161	0	0.786834	0.361912	0.0611718	expansin-A10
ARD_1356	protein phosphorylation	5.09847	4.06335	5.43624	3.71159	4.90439	3.36413	3.5626	4.69415	5.01711	4.85294	3.73223	2.97007	3.18769	4.65399	4.42311	3.11197	serine threonine- kinase SAPK3
ARD_13560	translation	143.87	153.937	137.992	168.716	219.089	222.51	226.36	211.166	310.054	305.774	357.041	395.422	366.164	220.48	196.536	195.826	40S ribosomal S4-1
ARD_13581	transcription, DNA-templated,regulation of transcription, DNA-templated	145.318	134.441	101.801	136.626	205.236	150.965	109.614	162.78	122.265	176.995	161.799	210.007	148.612	87.3717	160.579	152.393	dehydration-responsive element-binding 2C
ARD_13586	tricarboxylic acid cycle,carbon fixation	1.64372	1.30687	2.15144	0.862408	1.75774	2.09415	1.54204	1.31223	2.30101	1.55415	2.67232	1.31769	3.67054	1.6577	2.0708	2.28456	phosphoenolpyruvate carboxylase-like
ARD_13587	tricarboxylic acid cycle,carbon fixation	4.24835	5.20196	7.9262	3.85418	5.42964	6.69369	4.98251	4.21281	8.45385	6.79277	8.23948	4.52434	9.30825	5.01442	5.97118	8.40072	phosphoenolpyruvate carboxylase
ARD_13592	transcription, DNA-templated	48.3103	21.7921	4.37515	18.0529	34.2798	12.9297	11.8143	20.4688	15.3854	40.3609	17.8242	61.5634	8.46907	11.1181	31.1565	27.7471	DOG1-like 4
ARD_13619	(1->3)-beta-D-glucan biosynthetic process	1.58558	0.867846	1.32932	2.05742	1.04204	0.857944	0.694944	1.19621	3.09146	1.06519	0.792053	0.879998	1.32757	0.941758	0.909666	1.47387	callose synthase 2-like isoform X1
ARD_13624	DNA repair	1.03996	0.385822	0.938726	0.114301	0.118757	0.154604	0.185336	0.299124	0.588167	0.593026	0.135404	0.156494	0.098521	0.380628	0.276102	0.0936328	DAMAGED DNA-BINDING 2
ARD_13666	biosynthetic process	1.04818	0.24312	0.649243	0.129449	0.852024	0.155741	0.233334	0.401998	0.187309	0.169743	0.0340916	0.118352	0.075097	0.431774	0.794082	0.0709037	phytoene synthase chloroplastic
ARD_13669	small GTPase mediated signal transduction	37.166	34.9871	22.3886	22.938	18.5601	20.7926	20.8109	21.4962	28.7154	43.9953	14.1111	27.0116	14.5681	23.4901	23.2578	19.4784	ras-related RHN1 isoform X1
ARD_13696	ribosome biogenesis	32.0049	33.5006	35.5936	42.7721	45.6933	48.4036	44.519	42.575	42.163	45.7407	45.7295	37.0684	61.6132	38.9383	35.6283	44.4793	ribosome biogenesis regulatory homolog
ARD_13703	response to auxin	3.2216	3.02032	4.78643	4.23035	3.87398	4.34605	3.85024	5.41364	4.45387	5.65162	2.91201	3.38855	3.49608	4.889	5.43704	4.19726	auxin-responsive SAUR71
ARD_13721	MAPK cascade	22.3817	26.6968	40.3962	27.286	29.9413	29.9294	33.5067	36.6111	24.889	29.6132	28.3309	24.2429	27.5913	32.2965	29.4278	26.5765	mitogen-activated kinase 19
ARD_1373	proteolysis	0	0	0.816839	0.565296	0.589031	1.54029	0.204759	1.11068	0.41612	1.65908	0.298944	0.525348	0	0.425716	0.444461	0	ATP-dependent Clp protease ATP-binding
ARD_13735	biosynthetic process	3.92023	4.62175	2.25914	2.78624	5.67037	2.8751	2.85664	2.20504	3.36075	3.91245	1.9736	6.2925	1.28757	3.31602	3.60833	1.31773	mannose-1-phosphate guanylyltransferase 1
ARD_13745	intracellular protein transport,vesicle-mediated transport	2.65488	2.06879	2.21211	2.84915	3.35026	3.31424	1.8647	2.22547	2.68331	2.0559	3.82026	3.18554	4.03022	2.2077	2.62937	2.64584	AP3-complex subunit beta-A
ARD_13775	asparagine biosynthetic process	4.49047	6.37779	14.4135	10.9216	7.84312	8.62043	11.6413	7.90264	9.17264	12.3373	7.54244	7.88467	5.74564	8.71583	8.56392	7.61614	asparagine synthetase [glutamine-hydrolyzing] 1
ARD_13783	oxidation-reduction process	12.7618	10.1024	11.9728	9.93606	6.75795	10.3111	10.9193	12.5494	12.3057	11.395	10.9505	7.43411	10.1555	13.1911	10.8172	9.75013	internal alternative NAD(P)H-ubiquinone oxidoreductase mitochondrial
ARD_13792	DNA integration	1.54154	1.1132	0.701316	0.617542	0.855681	0.891486	0.400701	1.24633	0.759352	0.808564	0.390305	0.677373	1.14493	0.594922	0.756786	0.47336	Pol
ARD_13794	protein dephosphorylation	3.04204	5.59357	5.17814	1.91051	3.94263	2.54849	2.09335	2.19125	18.1401	3.99851	2.60411	3.58226	2.11717	4.58879	4.12468	2.40001	probable phosphatase 2C 25
ARD_13812	protein methylation	5.76807	8.11639	4.35745	9.16374	4.63773	6.3177	6.19935	6.73945	3.33085	4.79628	4.92604	10.0788	5.09918	5.48033	7.46208	9.59119	Release factor glutamine methyltransferase
ARD_13819	oxidation-reduction process	0	0	0	0	0.142303	0	0	0	2.10044	0	0	0	0	0	0	0	1-aminocyclopropane-1-carboxylate oxidase
ARD_13827	DNA integration	2.80453	3.51817	2.39194	1.26252	2.14974	1.76629	1.86638	2.82395	1.50764	1.90838	3.72536	2.22172	2.72437	2.18676	3.10884	2.1051	hypothetical protein VITISV_017541
ARD_13831	DNA repair,photomorphogenesis,shade avoidance,entrainment of circadian clock,regulation of stomatal movement,protein ubiquitination,anthocyanin-containing compound metabolic process,photoperiodism, flowering	17.679	10.0273	21.7855	14.1088	10.5636	12.2599	15.6368	14.4299	12.955	12.8714	18.3495	11.0125	17.8817	12.6642	11.1204	12.2682	E3 ubiquitin- ligase COP1
ARD_13835	regulation of transcription, DNA-templated	0.0858073	0.477654	1.44517	0.423909	0.70487	0.344245	0.871059	0.592358	1.70199	0.333327	0.569356	0.174392	0.44244	0.848294	0.733913	0.208939	transcription factor RF2b
ARD_13836	lignin metabolic process,secondary metabolite biosynthetic process,oxidation-reduction process	116.069	34.9569	28.8919	31.3998	22.4153	23.316	17.1806	28.2543	24.4831	25.5316	16.7129	20.418	21.9218	20.3803	22.1608	19.7595	trans-cinnamate 4-monooxygenase
ARD_13837	oxidation-reduction process	106.318	10.5764	9.03719	8.76991	5.55298	6.07519	4.71036	9.07875	7.89329	8.09327	5.21311	5.16793	6.99019	6.39453	6.79838	7.51104	cinnamic acid 4-
ARD_13843	small GTPase mediated signal transduction	3.23145	1.9256	1.44453	1.3488	1.82232	1.98803	2.43139	1.93755	2.63534	2.71561	2.27352	2.03516	4.54377	2.14991	2.24116	4.21262	ras-related Rab7-like
ARD_13844	translation	120.484	125.024	115.038	126.275	131.631	126.899	134.9	112.76	131.33	163.109	120.321	111.829	116.725	142.291	144.795	134.274	60S ribosomal L37-
ARD_13859	protein folding,response to endoplasmic reticulum stress,cell redox homeostasis	2.75086	3.69209	2.82326	4.11542	3.10929	2.75419	3.27949	2.92327	3.73428	2.92169	2.52735	4.60606	4.59891	3.52691	3.73236	2.27797	disulfide isomerase-like 1-6
ARD_1386	meiotic mismatch repair,postreplication repair,meiotic gene conversion,reciprocal meiotic recombination,maintenance of DNA repeat elements,negative regulation of reciprocal meiotic recombination	2.57145	2.04792	2.33012	1.35382	0.96069	1.1958	1.52064	1.83732	1.88429	1.1347	1.23803	0.732829	1.48731	1.88643	1.42679	1.51066	DNA mismatch repair MSH2
ARD_13864	translation	96.803	98.417	104.094	95.9851	99.4064	95.6587	105.634	95.9402	124.846	124.499	132.151	163.264	99.291	77.314	101.341	100.813	60S ribosomal L8-3
ARD_13877	glycolytic process,UMP salvage,CTP salvage	0.665178	0.740462	1.05898	0.365303	0.417559	0.527243	1.26398	1.19049	1.14875	0.810293	0.692556	0.650788	0.379811	0.44644	1.10309	0.179839	uridine kinase 3
ARD_13878	glycolytic process	0.843322	1.38589	2.38426	0.317497	0.783607	0.716108	2.06002	1.52473	1.42071	0.986208	1.00329	1.19694	0.413486	1.23503	1.45784	0.260674	fructose-bisphosphate aldolase
ARD_13888	regulation of DNA repair	0.927189	0.998684	1.267	1.27207	1.13727	0.933711	1.2792	1.34204	1.05772	1.07521	1.12148	1.17474	1.1227	1.3465	1.33469	1.11499	regulatory -like isoform X2
ARD_139	phosphorelay signal transduction system	0.138439	0.308883	1.14441	0.407228	0.847808	0.122997	0	0.318643	4.02196	0	0	0.188133	0.251406	0.60994	0.620491	0.227303	two-component response regulator ARR5
ARD_13915	signal transduction	5.34704	3.7414	3.85373	5.94493	3.72764	3.14055	5.15201	4.14184	2.9214	4.47601	4.28109	5.91476	2.9751	3.4294	4.46446	4.88906	guanine nucleotide-binding subunit beta
ARD_13927	transcription, DNA-templated	9.54899	9.58356	7.33792	9.84592	10.2457	7.00386	8.26017	7.82948	5.64714	8.46159	11.0431	9.40247	6.86	8.14693	9.53849	7.23484	DNA-directed RNA polymerase III subunit RPC3
ARD_13931	transcription, DNA-templated,regulation of transcription, DNA-templated	9.56729	6.73018	7.85118	6.87708	6.03178	5.96944	6.01963	6.00962	8.63833	7.28672	6.48974	6.82392	7.76748	6.25679	5.57746	6.43752	NTM1-like 9
ARD_13934	protein phosphorylation	3.07241	3.83927	5.56312	7.78753	4.86009	7.04237	5.85559	5.46381	5.80064	7.60485	4.85647	4.80104	2.96429	3.78943	9.18007	6.23373	L-type lectin-domain containing receptor kinase
ARD_13936	translation	2.66977	3.21618	4.58889	4.59152	5.59768	5.21798	6.45011	4.92311	4.97866	6.88531	4.5694	7.62953	4.38437	5.30183	7.09467	3.85605	60S ribosomal L9
ARD_13942	flavonoid biosynthetic process,oxidation-reduction process	4.53592	4.63562	5.42085	3.55569	2.40423	1.90848	2.01331	3.0196	18.0057	4.57419	1.38176	3.63174	2.18865	4.63585	2.93817	3.23616	NAD(P)H-dependent 6 -deoxychalcone synthase
ARD_13943	regulation of ARF protein signal transduction,positive regulation of GTPase activity	2.6312	1.90165	3.57218	2.78145	2.89076	2.51008	2.61388	4.0896	2.67293	2.21634	2.70212	3.00243	4.13323	3.75258	2.27378	1.79913	brefeldin A-inhibited guanine nucleotide-exchange 1
ARD_13950	oxidation-reduction process	0	0	0	0.445235	1.16063	0.405006	0	0.526342	0	0	0	0.311446	0	0.252338	0	0	NAD(P)H-dependent 6 -deoxychalcone synthase
ARD_13953	protein phosphorylation,signal transduction	125.662	209.259	152.051	206.988	289.929	239.043	163.813	224.128	165.077	253.218	198.174	276.128	239.902	182.302	180.094	269.061	CBL-interacting serine threonine- kinase 3
ARD_13958	protein phosphorylation,regulation of cell cycle	16.0362	21.7919	20.5723	21.7614	22.6407	21.611	20.7319	19.4799	26.6415	26.3416	24.8283	28.9161	24.7166	18.4338	19.6277	23.0536	cyclin-dependent kinase C-2
ARD_13959	RNA phosphodiester bond hydrolysis, exonucleolytic	1.90455	2.75125	2.3034	3.86261	1.32065	2.38555	2.52912	2.13212	2.98117	3.15043	2.209	2.37189	1.60022	2.60157	3.64721	1.84018	oligoribonuclease
ARD_13966	response to sucrose,cellular response to nitrogen levels	3.07212	4.08528	4.09996	2.69819	4.46897	3.4236	2.91804	3.53466	4.34598	2.59634	6.49512	5.31865	5.13281	1.92162	4.10516	2.97829	SNF1-related kinase regulatory subunit beta-1
ARD_1397	translational initiation	63.6893	57.6435	106.323	67.5407	87.0529	85.7609	83.5187	86.9451	104.394	76.8883	117.095	67.7873	117.016	67.3616	67.3529	66.7469	transcription initiation factor TFIID subunit
ARD_13978	microtubule-based movement	0.627637	0.885076	1.40877	0.90961	0.472644	1.23106	0.983697	1.4924	1.88413	1.29942	0.91462	0.963746	0.862475	1.10305	1.52021	1.01873	kinesin KIN- mitochondrial
ARD_13979	lipid biosynthetic process	1.39353	2.14742	1.8192	1.67032	1.45993	1.19528	2.37863	2.31242	2.32593	1.44215	1.06782	1.48796	2.46481	1.61828	1.73429	2.21441	squalene synthase
ARD_13994	protein phosphorylation	0.949098	0.676184	2.73974	1.61359	0.779889	1.01555	1.66363	1.2667	0.732528	1.46997	1.12644	0.360009	0.520546	1.00069	1.13378	0.985464	serine threonine- kinase HT1
ARD_14000	pectin biosynthetic process,cell wall organization	3.74144	5.69007	5.36433	3.10672	5.81358	3.02299	3.17954	4.20886	8.59513	5.17311	6.25432	2.22335	2.2582	3.03474	4.11188	2.62499	probable galacturonosyltransferase 15
ARD_14003	ubiquinone biosynthetic process,methylation	4.26785	4.45769	4.63859	5.09637	5.17204	4.82854	5.35516	4.25184	2.98876	3.17104	3.8939	4.42316	4.90568	3.69076	2.95534	3.74585	ubiquinone biosynthesis O- mitochondrial
ARD_14012	MAPK cascade	31.5452	40.3795	34.3537	38.5586	43.6125	39.9154	39.0602	45.4084	23.2111	29.9396	37.0725	37.3703	45.2529	38.0361	30.5646	35.5257	mitogen-activated kinase 20 isoform X1
ARD_14024	small GTPase mediated signal transduction	1.93251	2.10265	3.09076	1.77908	1.39797	1.44872	2.62806	1.41494	4.75629	2.33329	1.50848	1.48776	0.377657	3.37722	2.349	1.78265	ras-related RABA1b
ARD_14027	protein transport	48.8122	51.5706	57.5935	41.4931	45.8232	42.565	49.5934	49.204	83.1392	48.9986	45.8848	44.942	63.2517	52.8714	54.112	52.6573	transport Sec61 subunit alpha
ARD_14036	Mo-molybdopterin cofactor biosynthetic process,auxin-activated signaling pathway,molybdenum incorporation into molybdenum-molybdopterin complex,molybdopterin cofactor biosynthetic process	11.1366	21.3694	22.7734	19.5039	21.7274	16.4331	19.7033	36.6233	14.9714	20.3779	13.775	13.6969	21.8586	22.8913	16.0906	18.3747	molybdopterin biosynthesis CNX1 isoform X1
ARD_14043	ubiquitin-dependent protein catabolic process,protein deubiquitination	28.2692	25.5716	28.2222	26.8738	26.3169	25.8975	24.632	30.7389	24.5693	25.0617	29.4216	22.5495	31.4023	28.101	25.5244	25.3226	ubiquitin carboxyl-terminal hydrolase 13 isoform X1
ARD_14045	oxidation-reduction process	2.14324	1.54989	0.742128	0.945857	0.992429	1.0261	0.625594	0.627642	0.865855	0.999967	1.60746	1.01533	2.03807	0.502472	0.666374	0.787623	indole-3-acetaldehyde oxidase
ARD_1405	lipid storage	117.575	72.4541	21.359	33.1177	51.3837	57.3837	32.379	50.0454	17.8082	44.1579	53.0547	52.0717	19.2415	41.7244	28.7031	27.4217	oleosin 1
ARD_14063	oxidation-reduction process,hydrogen ion transmembrane transport	100.93	104.644	110.276	92.5364	87.9609	99.5766	111.55	98.9042	91.7251	85.5162	101.794	95.4912	145.523	94.4938	119.545	91.1061	cytochrome c oxidase subunit 6b-1
ARD_14064	protein phosphorylation,intracellular signal transduction	13.4522	12.4269	4.15097	10.031	7.0204	6.79111	5.98502	5.15902	3.90232	11.8246	5.35992	15.6108	2.67034	6.80726	17.9075	5.70711	serine threonine- kinase SAPK2
ARD_14066	photosynthetic electron transport in photosystem II,protein-chromophore linkage	3.09989	0.484213	0.481621	0.99535	0.586936	2.49838	0.639722	0.250278	0.903247	0.940943	0.446134	0.920622	0.509571	1.67191	0.750194	0.396533	photosystem II p680 chlorophyll A apo CP-47 (chloroplast)
ARD_14068	glycolytic process	6.32686	2.17079	7.30142	2.10328	1.79952	2.36477	3.10241	1.84136	1.98275	1.79224	2.91145	1.42229	2.97856	2.91025	3.41951	2.87614	phosphoglycerate chloroplastic
ARD_14075	metabolic process	0.366214	0.204466	0.192951	0.357862	0.372818	0.162445	0.388752	0.632308	0.197353	0	0.425697	0	1.70502	0	0	0.604464	UDP-glycosyltransferase 71K2-like
ARD_14081	transmembrane transport	2.17213	1.24337	3.9148	2.36307	1.27548	2.71228	2.25603	2.28489	1.36345	2.31239	2.49655	0.756506	2.75484	2.55553	1.71533	4.32593	ABC transporter D family member chloroplastic isoform X1
ARD_14086	oxidation-reduction process	106.049	134.423	141.823	105.324	140.553	131.833	131.7	128.781	150.601	190.683	179.732	222.666	153.75	117.222	151.927	167.797	zinc finger GIS2
ARD_1409	regulation of transcription from RNA polymerase II promoter	2.41968	2.07547	2.23686	1.72494	2.77027	3.07701	2.54359	1.46044	1.5734	1.53762	2.29179	1.50471	1.15689	2.04769	1.48201	1.54482	zinc finger BED domain-containing DAYSLEEPER
ARD_14098	oxidation-reduction process	15.8642	13.884	17.4745	13.1952	17.6076	14.8295	18.1655	22.7421	12.5484	21.3959	14.7234	14.5739	15.8009	16.3413	14.4597	19.4624	clavaminate synthase At3g21360
ARD_14122	protein phosphorylation	0.306646	0.343178	0.339785	0	0	0.813428	0	0	0	1.41307	0	0	0	0	0	0	probable LRR receptor-like serine threonine- kinase At3g47570
ARD_14129	glutamate metabolic process	2.94849	3.80893	2.12172	1.58334	1.42093	1.623	0.739272	0.670096	5.42356	3.3323	1.62025	1.92311	0.997359	1.31925	1.59064	1.12186	glutamate decarboxylase 4
ARD_14153	oxidation-reduction process	10.8411	9.75401	15.9505	22.1991	31.4156	31.6903	14.6845	17.4318	16.856	21.1568	39.7622	25.7263	28.8607	8.40337	31.6097	37.4588	peroxisomal (S)-2-hydroxy-acid oxidase GLO1 isoform X1
ARD_14156	glutathione metabolic process,toxin catabolic process	0.405391	0.180678	0.163356	0.239585	0.166101	1.15491	0.259435	0	0.261163	0	0	0	0	0.534949	0.0883043	0.132215	glutathione S-transferase 3
ARD_14157	glutathione metabolic process,toxin catabolic process	0.152208	1.01691	0.403489	0.0500978	0.937274	0.452192	0.216777	0.291879	0.761789	0.792439	0.197946	0.206278	0	1.95102	0.544486	0	glutathione S-transferase 3
ARD_14182	transcription, DNA-templated,regulation of transcription, DNA-templated,auxin-activated signaling pathway	3.85559	5.77015	3.64266	4.96621	3.39571	2.65846	2.28616	1.08104	2.67377	1.54163	2.809	1.36043	1.93755	4.5541	7.78922	1.68096	auxin-responsive IAA9
ARD_14200	small GTPase mediated signal transduction	31.3324	39.6967	25.1516	36.8399	24.6852	29.8504	26.2816	27.6733	21.2172	38.4153	22.9604	39.8763	16.2053	29.7902	34.1554	34.3457	ADP-ribosylation factor 8c
ARD_1421	photorespiration,carbon fixation,photosynthesis,oxidation-reduction process	11.163	7.43731	4.98011	4.7799	5.57857	7.12071	3.53229	3.83257	7.60246	5.34201	5.30867	6.39856	9.91584	5.40104	9.26038	15.5389	ribulose bisphosphate carboxylase small chloroplastic
ARD_14216	isoprenoid biosynthetic process,photosynthesis	2.82178	1.97767	1.44449	1.17106	1.28842	1.80187	1.26615	1.20243	1.4189	2.28841	1.87722	1.88756	1.31128	1.87462	1.70665	1.35593	probable solanesyl-diphosphate synthase chloroplastic
ARD_14217	translation	14.1431	15.0052	9.931	10.3487	9.30949	9.75409	8.43467	7.14725	12.1041	11.7577	8.87686	8.46869	6.49947	10.0412	8.92238	9.19204	60S ribosomal L18a
ARD_14219	(1->3)-beta-D-glucan biosynthetic process	11.1811	15.2768	19.5704	10.6651	12.6656	8.67667	10.8587	9.08234	9.77947	17.2197	9.20897	7.73932	13.3119	15.8042	13.6818	8.07149	callose synthase 8
ARD_14225	fructose metabolic process,fructose 2,6-bisphosphate metabolic process,carbohydrate phosphorylation	5.42123	4.83912	5.01022	4.43752	4.69528	7.16787	4.14927	3.736	5.18983	7.19636	7.73983	3.20505	6.75219	3.44448	5.98705	6.55483	6-phosphofructo-2-kinase fructose-2,6-bisphosphatase
ARD_14230	tricarboxylic acid cycle,isocitrate metabolic process	5.91064	4.99461	3.76993	3.73583	3.26261	2.75828	2.63359	2.73901	5.24857	3.15668	3.20681	3.03877	4.10277	2.94437	3.19425	2.88203	isocitrate dehydrogenase [NADP]
ARD_14245	transport	26.7149	23.2455	26.373	23.0591	23.9022	19.3545	25.1164	20.1881	31.7744	27.2643	21.497	23.8915	19.1801	26.1152	28.0304	26.9342	uncharacterized protein LOC107459902
ARD_14249	peptidyl-tyrosine phosphorylation	6.07377	7.86557	9.44444	6.40133	8.31356	6.75955	8.52813	9.63297	7.29927	8.11792	9.22391	6.61134	8.61242	6.82475	7.9854	8.50889	PTI1-like tyrosine- kinase At3g15890
ARD_1425	protein targeting to mitochondrion	5.90529	4.74767	5.79397	3.61895	4.65604	5.25434	5.98433	4.56731	4.88824	7.66746	3.99377	4.86128	11.669	5.43169	4.35638	7.59178	mitochondrial outer membrane import complex METAXIN-like
ARD_14253	peptidyl-diphthamide biosynthetic process from peptidyl-histidine	12.5725	15.443	11.8925	16.6368	21.4093	15.184	20.412	18.3711	7.63574	10.3625	15.128	15.0733	13.9662	16.9551	13.0573	14.3587	2-(3-amino-3-carboxypropyl)histidine synthase subunit 2
ARD_14265	protein phosphorylation	0	0	0.353849	0.330517	0.344239	0.14994	0.358888	0.194443	0.181983	0.238232	0	0.229792	0.936463	0	0	1.11352	kinase PINOID 2-like
ARD_14266	protein phosphorylation	0.431788	0.420727	0.752225	0.479525	0.941494	0.529088	0.518791	0.496811	0.578927	1.54883	0.252649	0.51208	1.21355	0.118612	0.348082	0.350926	kinase PINOID 2-like
ARD_14269	lipid catabolic process,phosphatidylcholine metabolic process	4.96998	3.55296	4.85078	1.94041	1.61768	1.05769	1.68714	1.60197	5.35978	2.5736	1.53945	0.54131	4.85407	2.19319	1.14806	2.30107	phospholipase D alpha 1-like
ARD_14271	metal ion transport,cellular transition metal ion homeostasis	32.929	31.427	35.531	38.5746	40.2335	42.5548	28.1484	34.5908	25.15	34.3665	32.878	29.36	41.2069	27.0918	34.2542	39.2829	protein CASC3
ARD_1430	transcription, DNA-templated,regulation of transcription, DNA-templated,multicellular organism development	46.8786	41.4769	43.0229	48.1308	43.9187	57.3655	44.753	45.0466	36.2467	33.6816	44.8589	37.4244	41.9528	41.3834	35.3849	43.9393	AP2-like ethylene-responsive transcription factor AIL5
ARD_14305	protein folding,response to heat	3.99446	5.25763	6.52558	5.49362	4.71774	7.11767	6.1386	7.79936	5.58423	3.6472	5.71127	5.08688	6.19895	5.32113	4.89444	4.33191	molecular chaperone Hsp40 family
ARD_14308	lipid catabolic process,phosphatidylcholine metabolic process	6.34029	6.24322	4.64299	2.13546	2.04	1.55334	1.56406	1.60324	5.7876	2.96147	1.46913	1.08535	2.26493	1.91287	2.18896	2.31638	phospholipase D alpha 2
ARD_14309	lipid catabolic process,phosphatidylcholine metabolic process	4.97098	6.01633	3.30772	2.02044	1.89526	0.734477	2.19648	0.715348	4.91564	3.59458	0.641318	0.564116	0.781507	1.82841	3.36312	1.02844	phospholipase D alpha 2
ARD_1431	ATP biosynthetic process,hydrogen ion transmembrane transport	2.50779	6.83205	2.91574	1.73662	1.99646	1.65309	1.08913	1.81692	2.89337	3.35754	0.723124	0.252081	0.328537	3.57602	0.915717	1.2134	plasma membrane ATPase 4
ARD_1432	ATP biosynthetic process,regulation of intracellular pH,hydrogen ion transmembrane transport	3.81227	12.1997	6.30879	2.3555	4.78012	2.62889	2.32602	3.57039	5.97294	5.71148	0.874373	0.725095	0.826663	6.46666	1.67913	1.0451	plasma membrane ATPase 4
ARD_14345	regulation of transcription from RNA polymerase III promoter,transcription from RNA polymerase III promoter	15.6475	20.3553	15.8981	18.2758	19.5999	21.2617	20.9729	16.8402	17.4877	16.3882	27.4273	17.9623	26.1972	18.6017	19.5881	19.3062	DNA-directed RNA polymerase III subunit RPC6
ARD_14348	flavonoid biosynthetic process,flavonoid glucuronidation	2.31501	3.71371	2.55349	1.95237	2.83315	3.15754	3.42102	2.42848	3.39346	3.3747	3.48306	3.32023	2.27064	2.35534	4.82034	2.87075	UDP-glycosyltransferase 87A1
ARD_14352	flavonoid biosynthetic process,flavonoid glucuronidation	2.01093	1.45468	1.01321	1.26848	1.16281	1.0091	0.967787	1.79304	2.26233	2.12338	0.687428	1.02118	0.684382	1.15908	1.35897	0.570065	UDP-glycosyltransferase 87A1
ARD_14373	vesicle-mediated transport	23.4622	17.5606	16.6924	18.2072	13.9234	15.774	13.9596	8.99863	16.9841	20.8473	13.7097	10.6028	14.5714	14.4405	16.2747	22.9054	vesicle-associated membrane 711
ARD_14375	mRNA splicing, via spliceosome	77.7004	71.4574	91.5005	74.3224	123.091	102.83	87.4334	126.467	76.8861	152.034	80.1553	122.228	75.3577	110.377	124.768	73.9091	splicing factor 3B subunit 6
ARD_14381	signal transduction,positive regulation of GTPase activity	1.66184	1.91951	1.73091	2.10867	1.48213	1.37033	1.91086	1.19049	1.14252	0.886491	1.66545	1.06172	2.30233	1.79041	2.26698	1.06744	rho GTPase-activating 7
ARD_14382	signal transduction	4.11883	5.41492	6.47969	5.66038	4.55261	4.7218	5.91126	3.79113	3.53236	3.19228	4.77788	3.77316	4.03686	5.08394	6.90767	5.15567	rho GTPase-activating 7
ARD_14397	protein dephosphorylation	41.8714	41.6028	34.8001	37.7409	42.6942	44.4787	36.8098	38.1843	32.1648	42.4781	45.6476	56.1665	46.1731	29.3939	41.2829	48.4104	serine threonine- phosphatase PP-X isozyme 2
ARD_1440	vacuolar protein processing,proteolysis involved in cellular protein catabolic process	17.5397	22.1841	16.0615	19.4802	22.864	26.5556	16.0036	20.8618	10.2631	20.2291	14.3839	15.3495	14.8457	14.9986	19.6836	9.27127	seed maturation PM40 precursor
ARD_1441	multicellular organism development	17.9195	13.6749	28.5209	9.79778	10.8804	20.335	20.6157	22.8955	13.6788	11.4613	18.7668	10.7168	12.4422	35.4568	19.1168	17.7454	YABBY 4
ARD_14410	microtubule-based process,cell division	2.17033	2.64146	2.10709	2.79098	2.48647	1.66444	2.80351	2.38099	1.78631	1.70775	1.81168	1.43644	1.65531	3.16087	2.9246	1.96817	cell division
ARD_14430	metabolic process	1.88089	1.20985	2.23502	1.36295	1.84563	1.15521	1.16131	1.92361	1.20992	1.35207	2.15358	1.24586	1.79485	1.79053	1.92052	1.22115	alpha-N-acetylglucosaminidase
ARD_14434	sucrose metabolic process	0.794001	0.590443	0.409119	0.259636	2.0268	0.235195	0	0	0.854158	0.728085	1.33658	1.79801	2.63419	0	0.443487	0.217121	probable sucrose-phosphate synthase 2
ARD_14435	sucrose metabolic process	0.547807	0.358552	0.126229	0.398854	1.12693	0.431347	0.120672	0.259512	1.25978	0.799557	1.15877	0.872492	1.28213	0.19453	0.561216	0.39108	probable sucrose-phosphate synthase 2
ARD_1447	carbohydrate metabolic process,oxidation-reduction process	0.0805746	0.179554	0.405763	0.396845	0.247612	0	0.25783	0.0927141	1.90326	0.213967	0.0627722	0	0.565981	0.265809	0	0.131386	LOW QUALITY PROTEIN: HIPL1 protein
ARD_14483	dephosphorylation	0.352708	1.96404	0.351858	0.696088	0.301501	0.523772	0.376603	0.0676378	1.0721	0.38461	0	0.318748	0.10195	1.61504	0.25333	0	phosphoglycolate phosphatase 2
ARD_14510	DNA repair,oxidation-reduction process	4.01895	3.64103	1.71968	3.05036	3.00934	3.27886	3.66405	2.22235	2.37056	3.56282	3.3096	5.14798	2.5001	3.31839	3.01403	3.43425	DNA oxidative demethylase ALKBH2
ARD_14521	proteolysis	0	0.328355	0	0.284558	0	0.259565	0	0	0	1.34222	0	0	0	0.324438	0.354858	0.490147	serine carboxypeptidase-like 45
ARD_1454	negative regulation of catalytic activity	0.791713	0.813937	0.790536	0.300426	0.687089	0.922397	0.260081	0.840878	0	2.07489	0.0949902	0.660489	0	0.937038	0.919518	0.396294	cell wall vacuolar inhibitor of fructosidase 1
ARD_14545	intracellular protein transport	107.683	76.1716	63.0382	61.0177	60.8808	66.3584	60.311	79.9542	57.7948	56.3449	64.6087	68.1298	93.6135	55.3142	49.429	63.832	importin beta-like SAD2
ARD_14548	methylation,intracellular signal transduction	8.83518	10.3888	5.69428	5.59949	3.66569	3.68463	6.13607	4.27619	3.01032	2.4962	3.33415	3.13786	3.672	5.7813	4.70968	4.68207	histone-lysine N-methyltransferase ATX2
ARD_14552	defense response	2.84397	1.43846	1.30346	0.731317	2.12714	1.40069	1.14589	0.97734	7.31926	1.29439	1.19809	1.07512	3.4126	0.689219	0.936697	1.67394	disease resistance RPP13-like
ARD_14563	peptidyl-lysine methylation	21.5274	28.3909	28.2778	22.6748	28.3194	32.2897	38.9855	31.0349	38.3134	37.3364	35.8953	38.3036	43.1958	35.8536	31.2997	30.8841	#NAME?
ARD_14591	peroxisome fission,regulation of peroxisome size	32.9542	29.0585	36.2564	45.1244	45.7522	45.8013	40.1754	42.6404	44.2781	56.7128	46.5437	62.2765	43.3376	29.7238	47.4411	70.4952	peroxisomal membrane 11D
ARD_14593	proteolysis	5.45185	4.77895	6.22126	5.28948	7.52665	5.98633	7.17586	5.8805	9.02064	8.42236	6.89237	8.7694	6.46836	5.42576	6.42075	9.22762	ATP-dependent Clp protease proteolytic subunit chloroplastic
ARD_14598	COP9 signalosome assembly,cullin deneddylation	14.1588	12.7466	10.8631	13.9096	10.8642	10.3755	11.5731	10.6175	7.61234	9.74148	12.8411	12.4628	11.4453	14.2957	15.3856	15.8507	COP9 signalosome complex subunit 1
ARD_14611	fatty acid biosynthetic process	0.656552	0.664737	0.238264	1.06007	0.673439	0.425432	0.573546	0.686756	1.79296	0.156298	0.558612	1.61823	1.03567	0.393565	0.707654	0.776669	acyl carrier mitochondrial
ARD_14617	response to sucrose,cellular response to nitrogen levels	10.5275	9.9173	12.835	11.2442	8.70935	10.7535	10.3386	9.56254	10.6931	11.091	12.5435	8.7777	12.0852	9.83163	12.0283	12.0384	SNF1-related kinase regulatory subunit beta-2 isoform X1
ARD_14623	secondary metabolite biosynthetic process,oxidation-reduction process	1.89372	1.78788	0.604027	1.42753	1.18894	1.2939	1.23917	3.01767	0.783923	2.83088	0.678588	2.57406	0	2.08627	0.982913	1.4363	cytochrome P450 71D8-like
ARD_14635	enzyme-directed rRNA pseudouridine synthesis	8.73597	8.50811	8.87287	6.94845	6.26244	7.24025	8.93462	10.2138	4.45939	7.50685	6.0323	6.99465	5.81156	9.91915	7.19026	6.30509	RNA pseudouridine synthase chloroplastic
ARD_14639	oxidation-reduction process	53.1811	65.1767	55.5189	49.062	47.5367	47.2774	50.4347	46.6822	53.2165	93.6277	42.5031	56.9716	49.412	56.4455	53.5273	58.5848	peroxiredoxin- mitochondrial
ARD_14647	carbohydrate transmembrane transport	0.0484008	0.0538918	0	0	0	0	0.103411	0.0556887	3.63331	0	0.151087	0	0	0.0531742	0.051884	0.314485	glucose-6-phosphate phosphate translocator chloroplastic
ARD_14652	protein phosphorylation	0.944747	0.555608	0.871355	0.36091	0.721991	0.542037	0.765433	1.10244	1.61888	1.06295	0.590919	0.328858	1.18652	0.622127	0.51221	0.764148	probable serine threonine- kinase PBL23
ARD_14681	lipid catabolic process	8.52823	11.0175	16.8391	12.8046	15.7556	16.8292	15.7762	17.2891	19.5108	18.9106	20.3312	19.2368	17.7545	10.8691	14.9287	14.3074	mono di-acylglycerol amino-terminal
ARD_14686	transcription, DNA-templated,regulation of transcription, DNA-templated	0.818018	0.885711	1.15048	0.962779	0.863806	0.710109	1.2297	1.11918	1.91852	1.66624	0.708382	0.957952	0.713595	1.52905	1.45097	0.572816	nodulation-signaling pathway 2 -like
ARD_14705	transcription, DNA-templated,leaf formation	1.64117	2.15057	3.35899	1.12613	2.53044	1.32234	2.97231	2.92365	3.48867	2.33973	2.60588	2.29421	3.69634	3.63284	3.00439	2.35876	transcription factor AS1
ARD_14707	regulation of membrane potential,potassium ion transmembrane transport	20.6747	36.4121	20.3191	36.8638	20.2267	36.1928	40.5733	49.0034	15.6991	40.5463	23.8135	24.5959	23.2646	38.0352	33.3798	46.2436	cyclic nucleotide-gated ion channel 2
ARD_1474	proteolysis,protein catabolic process	0.654773	0.416451	1.59814	0.3392	2.53115	1.64074	0.86674	1.25556	1.3366	0.641031	0.584514	0.126691	1.06474	0.924417	0.795554	0.808708	aspartic ase CDR1 isoform X2
ARD_14752	protein ubiquitination,SCF-dependent proteasomal ubiquitin-dependent protein catabolic process	1.33187	1.10444	2.00345	1.73117	1.79857	1.86372	2.12254	1.86284	2.09865	1.57197	1.85679	1.87437	1.46729	1.77768	2.5758	1.35389	F-box kelch-repeat At3g24760-like
ARD_14755	transport	2.56665	3.4492	5.40158	2.0127	5.02835	3.99632	4.68737	4.23442	3.99518	3.8406	5.07072	4.32808	3.2122	2.79123	3.7459	3.09835	probable purine permease 11
ARD_14823	peptidyl-tyrosine dephosphorylation	2.99706	2.43655	0.755617	1.08068	1.17201	0.975301	1.88043	1.75153	1.4284	1.60653	1.89347	1.99843	0.491882	1.04525	1.63122	1.08175	probable tyrosine- phosphatase At1g05000
ARD_14826	Golgi organization,nuclear envelope reassembly,proteasome-mediated ubiquitin-dependent protein catabolic process,membrane fusion	14.0733	13.0251	11.3783	6.36646	4.91865	4.23267	7.2928	5.12101	8.40781	11.413	5.39384	6.2602	7.57485	7.5896	6.38852	7.70644	plant UBX domain-containing 4
ARD_14832	oxidation-reduction process	10.0101	18.2894	11.0538	11.5901	26.9086	15.6124	17.7877	33.2522	9.48668	18.0776	10.1478	12.2639	15.0965	19.9492	12.6891	17.2541	ubiquinol oxidase chloroplastic chromoplastic
ARD_1484	transcription, DNA-templated	29.6892	33.8008	44.4647	36.5542	29.0835	37.4963	43.0015	45.8064	28.1802	23.4281	33.5099	27.3927	49.832	35.685	27.7948	37.0792	DNA-directed RNA polymerase mitochondrial
ARD_14841	carbohydrate metabolic process,GDP-mannose biosynthetic process	0.439475	0.245549	1.41113	0.214154	0.446522	0.389461	0	0	3.55734	0.320375	0.509986	0	0.417294	1.21271	1.28226	0.364202	mannose-6-phosphate isomerase 1
ARD_14848	carbohydrate metabolic process,GDP-mannose biosynthetic process	0.803275	0.224325	0.426459	0.587949	0.612727	0.534187	0.426034	0.231181	8.44684	0.578484	0.466483	0	0.377591	1.77247	0.232179	0	mannose-6-phosphate isomerase 1
ARD_14862	nucleotide-excision repair,proteasome-mediated ubiquitin-dependent protein catabolic process	134.977	141.07	147.558	118.102	108.331	134.176	109.064	104.659	128.836	163.839	138.192	97.6745	162.369	113.682	123.516	118.093	RAD23 UV excision repair family
ARD_1488	amino acid transmembrane transport	0.542665	1.35016	0.912767	0.978613	1.64003	1.48044	0.853202	1.50579	1.23159	1.02594	0.69813	1.25385	0.926947	0.666007	1.3919	1.55254	sodium-coupled neutral amino acid transporter 1
ARD_14907	fatty acid biosynthetic process	2.24616	2.1887	2.63445	1.58896	1.37779	1.44432	1.52272	1.18775	2.85387	1.6841	1.40707	1.2087	1.69868	1.914	2.33902	1.12849	acetyl-coenzyme A carboxylase carboxyl transferase subunit chloroplastic
ARD_14913	fatty acid biosynthetic process,oxidation-reduction process	0	0.15781	0.292714	0	0.144348	0	0.300874	0	0.152218	0.19578	0.109844	0.192242	1.28659	0.467441	0.158735	0	dihydroceramide fatty acyl 2-hydroxylase FAH1
ARD_14916	oxidation-reduction process	0.352683	0.917638	0.120357	0	0.120146	0	0	0	0.252797	0.160069	0.0914076	0.159656	0	1.42354	0.521451	0	berberine bridge enzyme-like 13
ARD_14919	oxidation-reduction process	0.0217017	0.0966001	0.127823	0	0.0446278	0.0193625	0	0	5.53329	0.138571	0	0	0	0.142942	0.137805	0.0351404	berberine bridge enzyme-like 21
ARD_14929	proteolysis,protein initiator methionine removal	106.622	104.119	86.4878	84.7439	86.2937	93.5328	93.9439	87.7961	85.7757	100.032	106.102	98.8529	92.7481	89.225	87.0853	111.494	methionine aminopeptidase 2B
ARD_14934	DNA integration	0	0	0	0.977117	0	0	0	1.21055	0	0	0	1.44116	0	0	0	0	uncharacterized protein LOC107488099
ARD_14935	protein phosphorylation	13.459	9.66398	16.8478	11.4092	8.98089	13.3614	12.2164	11.4575	11.3106	12.0323	14.5008	9.55442	14.7924	10.8446	13.9068	12.7064	serine threonine- kinase WNK8
ARD_14951	transcription, DNA-templated,regulation of transcription, DNA-templated	90.7371	83.6616	115.989	95.5083	125.224	126.052	122.086	123.549	133.21	124.124	141.163	107.157	144.777	89.3364	137.86	115.611	ethylene-responsive transcription factor 3
ARD_14999	protein ubiquitination involved in ubiquitin-dependent protein catabolic process	27.8236	26.5712	23.0258	26.4281	25.4373	30.7234	31.423	30.371	24.7071	29.7458	33.487	29.6394	38.2188	26.7047	25.6432	27.3726	cullin-1
ARD_15012	nucleosome assembly	22.8245	19.4889	20.5325	22.1175	22.383	22.4309	20.6175	19.0435	20.3823	24.7043	24.704	21.0799	21.0469	18.1744	21.6192	25.2251	telomere repeat-binding factor 1 isoform X1
ARD_15018	biosynthetic process	0	0.213427	0	0	0.194461	0	0	0.219981	60.1608	0.273497	0	0	0	0.421571	0.219872	0	AF227963_2resveratrol synthase
ARD_15019	biosynthetic process	0	0	0.232587	0	0	0	0	0	23.6076	0	0	0	0	0	0.37781	0	stilbene synthase 3-like isoform X1
ARD_15020	biosynthetic process	0	0	0	0	0	0	0	0	43.8121	0	0	0	0	0	0	0	stilbene synthase 3-like
ARD_15023	biosynthetic process	0	0	0	0	0.10004	0	0	0.0373393	41.0431	0.0417366	0	0	0	0.0356383	0.138096	0.105236	stilbene synthase 3
ARD_15031	rRNA processing,mRNA cleavage,tRNA processing,RNA phosphodiester bond hydrolysis, endonucleolytic	9.19069	12.1877	15.0217	13.0126	14.424	17.3676	15.0063	13.6122	16.2	14.388	16.3443	11.815	15.5578	14.2973	15.0449	13.0859	ribonuclease P subunit p29-like
ARD_15038	translational elongation	0.770617	1.07291	0.192647	0.380045	0.197553	0.343242	0.205652	0	0.275631	0.337345	0.100146	0	0.670313	0.0705835	0.693689	0.209022	uncharacterized protein LOC107485285
ARD_15061	nucleic acid phosphodiester bond hydrolysis	0.23727	0.132292	0	0.116506	0.121235	0	0.12631	0	0.382676	0.161651	0.184475	0.16112	1.0649	0.130599	0.263249	0	Werner Syndrome-like exonuclease
ARD_15069	mRNA splicing, via spliceosome	81.969	88.0174	101.109	86.3998	108.442	102.342	97.1731	89.2219	105.357	118.038	127.872	68.1625	148.672	93.668	85.4417	97.2855	hypothetical protein SETIT_015422mg, partial
ARD_15080	branched-chain amino acid biosynthetic process	4.87248	2.59661	3.01064	1.92431	2.16376	2.2858	3.96372	3.34243	2.81839	3.01125	2.60993	3.50019	4.39311	3.71673	3.07638	3.11188	dihydroxy-acid chloroplastic isoform X1
ARD_15086	proteolysis	2.0426	3.94974	2.08378	2.37472	6.35163	4.03157	2.37561	3.3488	2.73571	6.8317	2.59346	4.28739	2.65089	4.93365	5.25183	5.54253	basic 7S globulin
ARD_15088	protein folding,response to heat	23.6458	20.9041	19.8248	13.454	13.7507	13.8552	16.8695	18.7775	14.2567	19.7793	14.6285	19.4189	12.2554	17.0961	16.1347	12.8582	chaperone dnaJ mitochondrial
ARD_1509	transcription, DNA-templated,regulation of transcription, DNA-templated,histone H3 deacetylation	32.2278	34.7696	25.102	34.1773	23.8277	25.6967	28.6278	36.6934	16.8215	33.7927	31.4453	36.5532	28.0278	28.6673	24.0504	18.2598	histone deacetylase 19
ARD_15097	transcription, DNA-templated	38.8553	50.7096	35.5213	35.609	46.4789	49.0221	44.6955	48.0247	38.3915	51.5757	43.2884	57.2209	49.158	48.0381	39.2384	39.3935	DNA-directed RNA polymerase I subunit rpa49
ARD_15118	metabolic process	36.2268	33.189	46.7103	48.154	45.0691	45.9281	37.3997	38.1154	45.0546	50.2081	48.6347	26.0817	57.6167	38.7829	35.0482	38.5601	ACT domain-containing ACR9
ARD_15127	oxidation-reduction process	7.1645	7.71457	13.1871	10.7923	11.8623	9.8824	12.2282	13.9309	14.8782	9.62624	12.482	12.0808	17.1242	11.8321	12.502	7.28847	uncharacterized protein LOC107486962
ARD_15135	formation of translation preinitiation complex,regulation of translational initiation	89.7375	79.2503	56.9516	80.4543	133.942	163.221	165.966	159.373	156.25	174.302	195.722	126.164	216.853	179.534	85.8943	103.618	eukaryotic translation initiation factor 3 subunit M
ARD_15144	biosynthetic process	0	0	0.328794	0	0	0	0	0	12.2452	0	0	0	0	0.329191	0	0	stilbene synthase 2
ARD_15146	biosynthetic process	0	0	0	0	0	0	0	0	75.4155	1.60187	0	0	0	0.242542	0	0	resveratrol synthase
ARD_15147	biosynthetic process	0	0.101113	0.119347	0	0.186714	0	0.0323776	0.0348399	40.8241	0.583319	0	0	0	0.332509	0.128719	0.0490835	stilbene synthase 1
ARD_15182	regulation of transcription, DNA-templated	0.59596	0.780451	0.588417	0.623872	0.720295	0.781562	0.712008	0.887343	0.300601	0.948365	0.465414	1.47209	0.779829	0.538986	0.821456	0.511694	transcription termination factor chloroplastic
ARD_15193	photosynthesis	1.57304	1.11685	1.03647	0.560675	0.583681	0.889227	0	0.493731	0.153899	0.198142	0.333128	0	0.260379	0.630131	5.78176	1.8794	photosystem I reaction center subunit chloroplastic
ARD_15198	oxidation-reduction process	2.41955	2.13288	1.15235	1.69234	1.65551	0.763755	0.53844	0.637974	1.18933	1.63986	1.25867	0.614819	0.957062	1.66146	1.40627	1.96561	LUTEIN DEFICIENT chloroplastic
ARD_15203	protein phosphorylation	0.41937	1.40189	1.09978	0.743374	1.37439	1.26928	0.626139	0.965114	5.40395	1.45096	0.130662	0.227572	0.442708	2.95168	0.823269	1.64183	wall-associated receptor kinase-like 1
ARD_15209	hexose metabolic process	0.38615	0.165303	0.17556	0.763889	0.549473	0.238449	0.0635211	0.20505	2.19638	0.57197	0.232038	0.0804594	0.354726	0.163079	0.347125	0.240717	aldose 1-epimerase
ARD_15210	translation,ribosome biogenesis	201.272	234.58	207.241	224.529	292.135	264.31	294.42	228.173	250.913	286.59	333.902	327.439	359.333	261.799	287.884	286.656	60S ribosomal L34
ARD_15221	nucleosome assembly	8.63194	5.02941	9.54443	6.95315	3.15782	5.26711	4.7986	4.29966	5.40455	5.12673	5.00571	9.45156	5.81669	8.5121	6.6088	6.12749	NAP1-related 2
ARD_15222	nucleosome assembly	8.22316	4.89875	7.79303	7.45802	3.91963	4.56643	8.77072	4.02842	8.65456	5.51636	4.56667	6.62668	6.86615	7.2521	7.36114	4.64707	NAP1-related 2
ARD_15226	positive regulation of translation	4.6602	2.56141	3.86701	5.31448	4.90397	4.36766	3.29546	4.45678	3.05184	3.25077	3.63444	3.93823	4.41281	3.92433	4.43763	4.03656	translation factor GUF1 mitochondrial
ARD_15244	anaerobic respiration,peptidyl-cysteine oxidation,detection of hypoxia	34.3083	18.3572	2.00156	5.0892	12.1208	12.3868	2.45193	1.8548	2.84676	6.72931	1.79055	17.0411	2.47514	1.14053	3.57031	2.63907	plant cysteine oxidase 2
ARD_15254	dephosphorylation	0	0.188586	1.4154	1.15681	0.688478	0.899638	0.358888	0.583329	2.00181	0.714695	0.786046	0.919168	0.624309	1.11738	1.15331	0.835139	hypothetical protein CISIN_1g0016361mg, partial
ARD_1526	protein phosphorylation	1.60772	1.74074	2.28208	1.67725	2.01049	2.01595	2.0218	1.27478	3.16542	1.08208	2.54683	1.6768	4.20656	2.40887	1.58655	2.14596	probable serine threonine- kinase At4g35230
ARD_15260	protein phosphorylation	1.15881	0.6458	1.76308	1.42502	0.0988205	0.68739	1.85262	1.77794	0.414984	0	0.451009	0.262118	2.90962	1.48734	2.11954	0.788826	probable receptor kinase At5g15080 isoform X2
ARD_15268	anion transport,transmembrane transport,regulation of anion transmembrane transport	79.757	65.8164	80.4961	67.4316	84.1985	78.7266	89.6372	80.6171	110.459	183.318	104.476	204.972	112.465	73.4699	83.6331	101.893	outer plastidial membrane porin
ARD_15269	ATP hydrolysis coupled proton transport	16.2931	18.042	12.8269	15.9291	15.0861	17.2452	17.1596	14.1457	12.7345	18.3219	15.0826	20.1738	16.9827	17.4682	15.3433	19.3011	V-type proton ATPase subunit d2
ARD_15270	ATP hydrolysis coupled proton transport	11.2746	10.7526	8.1701	9.30321	10.7434	11.6188	10.5203	8.81239	8.67244	11.8636	9.83859	13.989	12.707	11.8636	10.5519	12.8265	V-type proton ATPase subunit d1-like
ARD_15275	fatty acid biosynthetic process	0.552017	1.02535	0.745045	0.452716	0.0941761	0.327502	0.686556	0.423469	0.494125	0.492417	0.286528	0.624228	0.813165	0.809628	0.503704	0.600902	biotin carboxyl carrier of acetyl- chloroplastic isoform X2
ARD_15279	isoprenoid biosynthetic process	6.65026	9.64221	11.2419	9.71148	10.2312	11.0707	10.9008	8.12221	32.2396	14.4011	8.7362	12.7037	10.6153	9.36297	14.1963	9.89939	isopentenyl-diphosphate Delta-isomerase I
ARD_15280	negative regulation of catalytic activity,regulation of RNA metabolic process	90.1574	90.3811	66.332	72.8907	69.9381	76.3617	77.8799	90.9941	60.3505	165.547	73.3789	182.029	72.0958	72.7526	87.9239	89.7893	4-hydroxy-4-methyl-2-oxoglutarate aldolase 2
ARD_15287	carbohydrate metabolic process,carbohydrate derivative biosynthetic process	2.44764	1.81816	1.97304	2.57154	1.42069	1.52532	1.39232	2.15925	4.64299	2.38487	1.33473	1.99218	1.14687	4.39629	2.75534	2.39498	glutamine--fructose-6-phosphate aminotransferase [isomerizing] 2
ARD_15288	carbohydrate metabolic process,fructose 6-phosphate metabolic process,UDP-N-acetylglucosamine metabolic process,carbohydrate derivative biosynthetic process	1.74153	0.522272	1.74358	1.32104	0.755401	0.715956	1.42983	1.46435	3.80969	1.58631	0.626646	0.544931	1.0504	1.84068	1.44904	1.19949	glutamine--fructose-6-phosphate aminotransferase [isomerizing] 2
ARD_15300	ATP biosynthetic process,hydrogen ion transmembrane transport	1.02963	0.990007	1.37978	0.667297	0.915437	0.760123	0.761756	0.233989	5.44533	0.887653	0.437312	0.240898	0.687404	1.19977	0.951092	0.534592	plasma membrane ATPase 4
ARD_15306	protein phosphorylation	0	0	22.1109	16.5617	0	0.0610956	0	0.0394104	0	0	0	0	0	0	16.7398	16.0534	probable serine threonine- kinase NAK-like isoform X1
ARD_15309	carbohydrate metabolic process	0.192645	0.697121	0.239114	0.0475653	0.39549	0.0858567	0.257251	0.277065	0	1.06384	0.150341	0.0652646	0	0.317463	0.103242	0.0782298	beta-D-xylosidase 1
ARD_1531	transcription, DNA-templated,regulation of transcription, DNA-templated	0.0746972	0.166436	0	0	0.0765454	0	0	0	1.04239	0.493944	0	0	0	0	0.0811014	0	NAC domain-containing 100
ARD_15328	dephosphorylation	15.8712	11.3028	16.6556	10.7865	20.7227	14.586	16.394	16.9278	15.4798	15.0252	18.0748	19.0666	12.5407	15.2177	14.3051	7.31962	phosphoinositide phosphatase SAC8
ARD_15331	carbohydrate metabolic process,glycosyl compound metabolic process	3.4894	2.86707	2.03013	2.42988	4.73556	3.29446	3.12505	4.08457	5.30278	3.67554	2.50521	4.94429	2.61657	3.38504	2.446	2.06921	beta-glucosidase 10
ARD_15343	defense response	1.0426	1.08565	1.22789	1.76253	1.55496	0.749849	1.22244	1.08346	1.33373	1.34184	0.630409	1.54889	0.805052	0.775602	0.966533	1.25433	disease resistance At1g50180
ARD_15344	defense response	1.63661	1.69588	2.0278	1.6469	1.9431	1.28367	2.08196	1.72063	2.17706	1.59228	0.793599	1.87253	1.49108	0.960451	1.31808	1.60042	disease resistance At1g50180
ARD_15347	cellulose microfibril organization,cell growth	5.81756	8.44689	13.5496	7.57378	4.93245	7.91107	9.25908	3.79488	5.64543	5.5609	7.2096	6.86328	5.8123	9.41199	8.26687	6.40951	protein COBRA
ARD_15366	peptidyl-tyrosine phosphorylation	5.90354	3.60643	2.25144	1.91576	1.63283	2.28732	2.49467	1.6742	2.86938	1.74694	2.92149	1.88054	2.71646	1.97843	2.06007	2.46195	L-type lectin-domain containing receptor kinase
ARD_15391	sodium ion transport,anion transmembrane transport	9.94896	5.9398	13.576	11.4181	10.1352	14.0213	10.3324	17.1702	12.1711	18.3033	10.5551	10.2721	7.77911	9.12097	12.2073	7.94231	tonoplast dicarboxylate transporter
ARD_15396	methylation	3.35975	1.04013	3.3084	3.48977	1.52837	4.23552	2.58659	4.08084	3.90981	3.49965	2.32504	3.54611	3.63218	3.69588	4.29478	3.35303	methyltransferase 13
ARD_15417	fatty acid biosynthetic process	14.1413	10.6175	7.5717	5.38311	8.97949	7.04899	10.7726	9.66716	12.4012	11.6066	9.23024	11.1376	5.03852	6.34131	8.5151	10.2557	acyl carrier 1
ARD_15442	small GTPase mediated signal transduction	1.4949	1.1443	1.20531	1.01514	0.527525	0.458062	0.998186	0.483745	0.801504	1.39478	0.218759	0.759634	0.643719	0.769804	0.400294	0.606949	ras-related RABA2a
ARD_15451	polysaccharide catabolic process	38.2732	36.4341	38.5506	29.294	64.5051	50.8583	43.7176	50.5679	45.1011	49.6526	53.6949	46.1859	33.6144	29.7039	43.3034	40.4398	inactive beta-amylase 9
ARD_15461	protein phosphorylation	1.88178	3.62816	2.6194	3.42235	2.762	3.20659	3.91562	4.56207	1.6207	3.02729	3.25431	4.64266	1.8385	3.80085	3.71968	2.56097	serine threonine- kinase RUNKEL
ARD_15470	protein phosphorylation	15.646	17.6995	23.7548	25.6076	21.1739	21.0247	16.8377	14.2594	15.8839	16.4118	16.3689	19.4221	17.0755	14.5227	14.5312	20.3626	shaggy-related kinase kappa isoform X1
ARD_15472	protein folding	162.021	149.302	183.01	162.593	144.546	161.809	122.778	159.241	117.871	155.483	113.674	130.863	145.87	110.755	160.845	160.796	stromal 70 kDa heat shock-related chloroplastic-like
ARD_15481	phospholipid translocation	4.40631	3.32441	4.1996	3.78588	2.64006	3.96192	3.42959	3.46259	3.57081	2.73205	3.53021	4.05922	2.39421	3.62376	4.34294	3.09891	phospholipid-transporting ATPase 1
ARD_15482	oxidation-reduction process	11.7097	10.6499	9.38839	10.6816	6.61254	7.12745	10.9258	6.04352	8.96906	8.37658	7.64458	7.1257	6.67399	9.56418	9.30652	7.44592	membrane-associated progesterone-binding 4
ARD_15496	biosynthetic process	10.5776	6.34694	5.60994	9.77975	9.68028	10.5061	9.82988	8.91352	11.1533	13.8669	8.56811	8.09202	6.49263	11.1155	9.51004	9.01684	choline-phosphate cytidylyltransferase 2
ARD_15506	translation,mitochondrial transport	0.741219	1.08317	2.39013	1.87615	1.47431	1.03239	1.78179	1.86555	8.1965	2.04413	0.75929	1.06717	1.19665	2.74816	2.13325	1.27896	mitochondrial uncoupling 1
ARD_15509	translation,transmembrane transport	6.28821	6.37536	6.41287	4.61807	3.9666	3.88707	4.42663	3.40248	20.2837	6.87983	3.01516	3.20437	2.97642	7.7595	5.42746	4.89492	mitochondrial thiamine pyrophosphate carrier isoform X1
ARD_1552	regulation of transcription, DNA-templated	10.5867	8.08495	10.6156	3.39807	3.8199	4.82215	4.9076	6.02532	3.07747	6.60779	5.93909	2.55483	3.26354	6.12117	7.59219	1.91632	cyclic dof factor 3
ARD_15530	proteolysis	317.395	319.514	364.154	292.079	260.555	392.905	311.598	286.832	215.846	277.359	321.706	263.342	336.903	244.572	266.119	355.388	allantoate deiminase 2
ARD_15538	amino acid transmembrane transport	1.45788	3.00088	3.43607	2.97509	0.458595	0.498639	0.477745	0.258102	0.482203	0.608514	1.04665	0.456822	1.00284	0.617154	3.72068	6.24085	cationic amino acid transporter 5
ARD_15539	L-arginine import,L-glutamate import,L-glutamate transmembrane transport,L-lysine transmembrane transport	2.40276	2.53545	2.70674	3.24041	1.12229	1.39157	1.23443	1.18476	1.8393	0.601458	1.31621	0.803022	1.75825	0.890894	3.68243	5.81727	cationic amino acid transporter 5
ARD_1554	plant-type cell wall organization	2.77951	8.91047	0.829326	4.43664	0.473489	1.95656	0.986573	1.46601	0.99609	5.04001	0.450284	0.471821	0.622713	1.4023	1.41144	0.379283	expansin-A10
ARD_15543	regulation of transcription, DNA-templated	2.06047	2.53208	5.92021	1.60807	5.44703	2.37471	1.52961	3.3209	17.3368	3.87117	0.47851	0.841745	0.776999	4.0924	1.19423	2.38691	probable WRKY transcription factor 31
ARD_15567	regulation of cyclin-dependent protein serine/threonine kinase activity,regulation of transcription, DNA-templated	19.8124	18.1523	19.6983	17.0701	25.6169	23.5795	20.1799	22.691	25.3648	27.0069	24.5079	20.6345	29.3409	18.7556	19.1258	26.3715	cyclin-T1-3
ARD_15579	proline catabolic process,oxidation-reduction process	1.26083	2.62253	1.44139	1.40716	1.11909	1.19719	1.34461	2.61144	2.52731	1.90174	1.50585	2.28064	1.03533	1.66391	1.55856	1.78253	proline dehydrogenase mitochondrial
ARD_15580	proline catabolic process,oxidation-reduction process	6.5195	7.82615	4.78941	3.35387	3.38632	3.39084	4.48905	4.96293	7.75949	7.01817	3.66871	5.44561	6.05722	4.63498	4.63157	6.88529	proline dehydrogenase mitochondrial
ARD_15582	ribosome assembly	135.64	111.958	138.018	91.8057	146.566	134.404	144.825	141.644	163.876	185.42	185.956	273.112	219.038	123.208	134.845	172.012	60S ribosome subunit biogenesis NIP7 homolog
ARD_15591	translation	91.6046	125.646	117.159	107.601	140.113	142.151	144.164	121.313	193.885	186.417	196.73	217.518	161.816	108.721	160.488	157.492	ubiquitin-40S ribosomal S27a
ARD_15593	pentose-phosphate shunt,oxidation-reduction process	2.03738	2.74574	5.65325	1.93511	2.44215	2.03412	2.36029	2.83931	11.6059	2.67627	1.31396	1.27935	1.71939	2.8467	2.48751	0.917068	6-phosphogluconate decarboxylating 3
ARD_15608	translation	348.793	386.625	477.005	366.34	435.953	447.549	406.372	419.696	481.742	759.09	433.444	772.489	433.106	406.011	443.074	534.125	60S ribosomal L10
ARD_15613	protein phosphorylation	5.27398	7.03707	9.14109	8.85848	10.9761	10.9144	6.54157	8.59618	12.7909	10.9225	11.2216	11.3568	13.643	6.97971	9.35667	13.1571	serine threonine- kinase rio1
ARD_15623	defense response	0.74307	0	0	0	0	0	0	0.859176	0.813964	1.36818	0	0	0	0.825631	0	0	disease resistance RPP13-like
ARD_1563	COPII vesicle coating	2.69641	2.81002	8.32261	4.21691	3.29465	5.42275	5.53468	6.20741	7.16771	8.93694	4.73716	6.35951	8.68808	5.55015	7.19777	5.93186	transport SEC16B homolog
ARD_15633	proteolysis,attachment of GPI anchor to protein	14.5042	17.6954	19.4037	16.7032	17.9506	20.8768	22.4122	21.043	13.3324	12.4044	18.8182	9.62167	21.5724	20.93	17.7352	19.4562	GPI-anchor transamidase
ARD_15649	histidine biosynthetic process,oxidation-reduction process	2.7195	1.70658	3.33322	2.54696	1.54613	1.16125	1.82517	1.09842	1.82913	2.07873	2.14708	1.41054	1.9734	1.71538	1.68983	2.43808	histidinol chloroplastic isoform X1
ARD_15664	regulation of transcription, DNA-templated	6.1489	5.77006	1.21889	2.73371	2.20969	1.17464	1.07938	1.2128	1.27148	1.87801	1.06279	1.1307	0.830845	2.17107	2.95973	1.49743	homeobox-leucine zipper HOX3
ARD_15666	protein polyubiquitination,protein ubiquitination involved in ubiquitin-dependent protein catabolic process,proteasome-mediated ubiquitin-dependent protein catabolic process	1.84919	2.27432	2.29079	3.42992	2.36203	2.10158	1.85326	1.85875	1.52215	1.56378	1.81046	2.53003	0.891492	2.35037	1.87266	1.76459	uncharacterized protein LOC107485411
ARD_15670	transmembrane transport	3.67105	3.95762	3.82128	2.86455	1.62728	2.17073	2.60193	1.64502	2.77545	2.29527	2.32325	2.82692	3.57787	2.24941	2.88606	3.69916	PIN-LIKES 6
ARD_15671	transmembrane transport	2.52367	4.39553	2.53812	1.9308	0.752435	1.12504	2.04449	0.702487	1.74552	1.26313	2.09738	1.37867	1.32759	1.38597	1.78236	2.11389	PIN-LIKES 6
ARD_15679	(1->3)-beta-D-glucan biosynthetic process	9.43848	5.60812	3.19844	6.66342	3.67636	2.67094	3.83431	4.39244	1.08293	1.15697	1.24395	0.273421	2.64314	5.09585	1.16089	4.64996	callose synthase 3-like
ARD_15680	protein phosphorylation	22.6612	16.4785	26.752	27.7606	29.8397	28.3187	30.2527	23.4928	28.191	29.1937	29.7231	29.3778	23.8642	24.7349	21.1358	24.1049	casein kinase 1 HD16
ARD_15685	(1->3)-beta-D-glucan biosynthetic process	57.9897	43.391	30.6148	30.6434	23.0669	19.7077	25.8232	17.4429	9.71333	11.1616	15.5529	3.54854	26.7506	29.011	13.9278	26.3333	glucan synthase
ARD_15691	proteolysis	31.0715	41.324	29.289	39.3372	28.8777	33.2748	40.6883	31.7846	22.8555	21.9237	31.4643	19.485	35.5717	41.0915	40.0588	29.4127	signal peptide peptidase-like 2
ARD_15696	transport,plant-type hypersensitive response	20.9973	20.7778	19.0433	14.9655	16.3067	19.2508	21.0348	18.7459	14.4844	13.7915	19.5207	11.2983	18.2226	20.1095	19.1124	16.6962	LAZ1
ARD_15716	negative regulation of endopeptidase activity	49.055	41.4524	32.4372	19.4554	55.5114	30.1294	34.0795	26.6909	33.3058	92.2706	16.9283	41.494	16.6463	43.7467	38.7349	30.278	cysteine ase inhibitor
ARD_15720	exocyst assembly,exocyst localization	9.68755	10.9569	11.5307	9.59388	11.3869	10.7097	13.0429	12.3837	10.7962	9.28198	11.554	8.86103	10.999	11.1435	11.0156	8.56617	exocyst complex component EXO84B
ARD_15723	protein phosphorylation	12.3613	16.9944	17.1898	15.7165	23.3315	16.4423	13.4872	23.6683	20.3723	25.7963	16.6935	18.815	12.6103	13.6446	19.7749	19.2875	mitogen-activated kinase kinase 5
ARD_15733	transmembrane transport	4.20431	4.13699	4.90449	4.39344	5.46955	5.66468	6.37134	6.80607	3.61747	8.96093	4.38729	9.40752	4.13115	4.29676	5.08453	5.71797	organic cation carnitine transporter 7
ARD_15746	protein catabolic process	46.9472	37.9834	50.8473	38.575	44.0442	41.6821	47.0526	41.1312	47.1452	49.96	43.725	39.1783	49.574	38.1015	49.1246	36.7875	26S proteasome regulatory subunit 8 homolog A isoform X4
ARD_15750	proton transport,transmembrane transport	49.3254	49.7255	28.2903	27.2585	30.4825	27.386	22.6751	24.9945	23.6223	19.3564	29.7391	21.1229	26.6945	23.7929	39.6113	46.0992	pyrophosphate-energized membrane proton pump 2 isoform X3
ARD_15751	proton transport,transmembrane transport	10.997	9.82287	8.84902	7.36088	5.52391	4.79318	7.00844	5.40501	9.74973	6.05087	6.84929	4.50694	7.90464	6.52171	8.02415	6.61741	pyrophosphate-energized membrane proton pump 2
ARD_1576	cellulose biosynthetic process,cell wall organization	0.25635	0.286653	0	0	0.519969	0	0.271331	0	0	0	0.198004	0	1.98343	0	1.21833	0.426568	cellulose synthase E1
ARD_15765	protein phosphorylation,intracellular signal transduction	2.25233	3.92522	2.45216	3.60554	5.36037	3.72718	2.97868	3.13691	3.49346	4.41293	4.30606	4.93694	3.33679	3.93748	5.28926	4.70724	serine threonine- kinase D6PKL1
ARD_15770	methylation	2.94322	3.85325	6.39445	4.94794	5.31822	5.02026	5.48625	6.0254	6.23661	5.58247	6.32541	6.38802	6.65251	4.89401	4.62641	4.52047	tRNA wybutosine-synthesizing 4
ARD_15771	small GTPase mediated signal transduction	24.6504	27.1999	38.6155	28.6568	32.9669	31.0505	28.2391	29.7322	56.5903	40.0611	38.9666	41.3925	34.493	23.7936	32.171	32.0477	ras-related RABD2a isoform X1
ARD_15775	COP9 signalosome assembly,cullin deneddylation	7.72955	8.22493	11.3493	8.38934	8.63995	9.15596	9.67891	7.89053	11.8194	12.3231	10.7396	12.3191	12.0137	10.4452	10.0625	10.573	COP9 signalosome complex subunit 7 isoform X1
ARD_15789	ubiquitin-dependent protein catabolic process	0.600594	0.50264	0.779784	1.17672	1.37831	1.60016	1.11737	0.518413	0.969787	1.67248	0.815836	2.04119	2.47059	0.661744	1.18464	0.98749	ubiquitin carboxyl-terminal hydrolase 2
ARD_15790	ubiquitin-dependent protein catabolic process	1.7281	1.69399	1.8703	1.09044	1.20461	0.985057	0.590161	0.715824	1.11278	1.54831	1.45488	0.843591	0.844141	0.759863	1.94601	1.80097	ubiquitin carboxyl-terminal hydrolase 2
ARD_15792	defense response	9.55124	9.854	9.39957	7.59394	8.00386	7.77378	5.63005	7.48311	9.71724	8.21089	13.6793	9.37873	12.1012	6.48446	8.4958	8.47114	craniofacial development 2-like
ARD_15793	protein insertion into membrane	3.71342	4.63951	4.20641	4.55436	3.65397	4.71548	4.19117	3.35494	3.00209	3.34809	3.57841	3.73262	4.02643	4.67688	4.31803	3.46803	ALBINO3 chloroplastic
ARD_15798	transcription, DNA-templated	2.31139	0.859337	0.3963	2.01614	0.393437	0.913015	0	0.147776	1.24307	0.3523	0.0997865	0	0	1.41399	0.429498	0.631758	RNA polymerase beta subunit (chloroplast)
ARD_158	electron transport chain,hydrogen ion transmembrane transport	19.9726	26.6675	28.3835	26.5604	25.736	48.7155	27.3435	95.3048	34.7589	86.4523	22.1468	36.2481	44.9463	31.7263	12.0309	41.2729	cytochrome c oxidase subunit 2 (mitochondrion)
ARD_1580	cellulose biosynthetic process,cell wall organization	0.43467	1.69997	3.71813	2.75403	7.95051	4.81536	3.6861	3.25288	7.03626	5.69496	6.55805	4.7368	3.29774	3.35828	8.36047	3.60123	cellulose synthase E1
ARD_15800	protein refolding	0.635769	0.283634	0.522936	0.374363	0.519489	0.678089	0.811946	0.585315	1.09409	0.348551	0.790531	1.55462	0.688221	0.980072	0	0.833974	chaperonin 60 subunit alpha chloroplastic
ARD_15801	protein refolding	0.849619	1.13486	1.87819	1.34412	0.803071	0.969855	1.78019	1.48582	1.1656	0.83123	1.08822	1.10481	1.6273	1.64212	1.84512	1.87373	chaperonin 60 subunit alpha chloroplastic
ARD_15802	D-ribose metabolic process,carbohydrate phosphorylation	2.62365	2.92372	1.94369	1.80807	1.70138	2.56875	3.2638	3.32088	1.40886	2.09987	2.58809	1.77986	3.23795	3.55896	2.29314	1.71266	pfkB family carbohydrate kinase
ARD_15804	photosynthesis	2.83564	0.326964	0.992322	3.75121	0.300162	2.34898	0.62526	0.450069	1.89097	0.525398	0.152215	1.06168	0	1.72123	0.751605	104.489	photosystem I P700 apo (plastid)
ARD_15811	glycine decarboxylation via glycine cleavage system	13.3994	16.6926	17.7649	17.1333	12.4342	12.6284	15.1896	13.1134	16.3531	14.038	10.0145	9.60165	15.0722	15.6246	14.384	13.5144	glycine cleavage system H mitochondrial
ARD_15812	photosynthetic electron transport in photosystem II,protein-chromophore linkage	4.68875	1.06082	1.27838	1.46373	1.14041	2.70813	0.45788	0.60435	0.958683	1.73666	0.273714	3.68778	0.759035	2.05021	1.64546	0.755874	photosystem II CP43 chlorophyll apo (chloroplast)
ARD_15840	protein phosphorylation	5.30695	4.71088	4.25258	4.43113	3.27014	3.37969	5.35197	3.98497	3.79728	3.66973	3.75196	4.14122	4.22802	4.95844	5.48412	5.67321	calcium-dependent kinase 13
ARD_15855	regulation of transcription, DNA-templated	18.8944	6.78622	5.72309	9.40075	5.82369	7.73157	8.71554	6.79692	7.34021	4.80861	2.30525	9.91099	6.29955	6.43825	4.31907	3.65493	FAR-RED ELONGATED HYPOCOTYL 3-like
ARD_15864	iron ion transport,cellular iron ion homeostasis,oxidation-reduction process	6.29714	9.53147	0.586474	1.45751	3.53469	1.05239	2.78534	3.22644	1.53002	1.27935	3.53196	17.1341	0.763714	0.972891	2.32131	1.27874	FRI_MALBX ame: Full= chloroplastic ame: Full=Apf1 Flags: Precursor
ARD_15870	maintenance of transcriptional fidelity during DNA-templated transcription elongation from RNA polymerase II promoter,transcription-coupled nucleotide-excision repair,transcription initiation from RNA polymerase II promoter	1.73117	1.38846	1.59614	1.91165	1.4197	1.11016	1.84753	1.59355	1.635	1.27745	1.45746	1.22069	1.69141	1.29407	1.27473	1.69144	DNA-directed RNA polymerases IV and V subunit 9A
ARD_15880	protein ubiquitination	8.29399	8.42952	6.17695	6.04824	6.23667	6.53318	6.3362	6.76876	9.25629	7.26841	6.39737	8.03751	3.4914	10.0655	6.15071	3.28975	ubiquitin-conjugating enzyme E2 32
ARD_15900	protein dephosphorylation	2.14007	2.47272	0	0	1.62398	1.19968	2.02916	1.09444	2.29765	2.52354	1.42034	1.6127	1.66902	1.83028	0	0	probable phosphatase 2C 13
ARD_15907	defense response,signal transduction	1.97572	1.73364	5.13886	2.36293	2.45638	3.68062	3.96322	5.30429	2.50504	2.74396	2.47477	2.11019	2.07793	3.02664	3.74308	2.62938	TMV resistance N-like
ARD_15911	defense response,signal transduction	1.81061	1.52032	3.50767	1.75918	1.82786	2.66309	3.15839	3.21611	2.34898	2.49077	3.00217	1.80701	4.23185	2.09287	2.56728	2.11137	TMV resistance N isoform X6
ARD_15913	MAPK cascade	1.83328	2.29221	3.61786	2.87492	2.47822	2.84877	2.51194	2.86755	11.0112	3.391	2.41484	2.25911	2.13275	5.40429	3.05044	2.30115	mitogen-activated kinase homolog MMK2
ARD_1592	regulation of catalytic activity	0.484043	0.359141	0.634978	0.186232	0.276408	0.119941	0.143786	0.0618776	0.633918	0.413491	0.567266	0.182087	1.05351	0.354301	0.171183	0.348563	cell division cycle cofactor of APC complex-like
ARD_15921	ribosomal large subunit assembly,translation	1.42651	0.953184	1.08072	0.901021	0.936609	1.16942	1.15769	0.393922	1.59149	3.50528	1.24626	2.01099	0.692037	1.63029	1.53559	1.29897	50S ribosomal chloroplastic
ARD_15923	protein ubiquitination	1.03662	0.75455	0.828401	1.1427	0.614211	0.391038	0.553929	0.642216	0.470167	1.23657	0.529185	0.756216	0.684089	0.744454	0.936413	0.776385	U-box domain-containing 15
ARD_15924	oxidation-reduction process	5.99054	8.27568	8.14548	9.87835	9.28888	9.05252	8.76989	8.44972	7.17188	5.76732	7.59626	5.54933	11.9487	9.40547	9.95628	10.0268	C-terminal binding AN
ARD_15946	proteolysis	4.82881	4.35041	3.54227	3.69082	3.12537	3.21369	4.75433	4.58558	3.42188	3.33636	4.05245	3.18306	3.47889	4.40393	4.22593	4.3045	serine carboxypeptidase-like 50
ARD_15968	protein phosphorylation,signal transduction	6.23968	3.36383	3.6297	2.12931	2.1721	1.62532	1.63766	1.56059	4.21384	2.27326	1.37827	2.23009	1.84064	2.57381	2.35584	1.69392	CBL-interacting kinase 2
ARD_15986	protein phosphorylation,intracellular signal transduction	29.8652	37.9834	33.1465	34.0532	37.1968	30.1906	31.3482	37.4216	25.4839	39.3177	28.2381	47.4586	21.26	38.1636	37.0109	25.8432	serine threonine- kinase SRK2A
ARD_15987	protein phosphorylation,intracellular signal transduction	42.9788	61.0612	51.5933	44.798	46.404	47.2381	53.5648	56.7382	40.5889	55.0715	43.0913	62.8122	34.9472	60.0613	47.014	36.8731	serine threonine- kinase SRK2A
ARD_15998	maturation of LSU-rRNA from tricistronic rRNA transcript (SSU-rRNA, 5.8S rRNA, LSU-rRNA),maturation of 5.8S rRNA from tricistronic rRNA transcript (SSU-rRNA, 5.8S rRNA, LSU-rRNA)	12.6205	13.678	16.342	15.8398	13.5036	12.6811	14.0817	16.4054	15.7472	16.2077	16.1184	14.4452	21.1492	12.2872	12.4232	17.187	ribosome biogenesis BOP1 homolog
ARD_15999	magnesium ion transport,magnesium ion transmembrane transport	12.8818	15.1966	15.0817	13.393	10.9573	12.8722	13.1054	14.6816	10.8238	10.5726	11.5578	8.96729	9.82393	13.6117	11.9079	13.388	probable magnesium transporter NIPA4
ARD_160	heme transport,cytochrome complex assembly	0.377958	0.231316	0.555873	0.392879	0.233214	0.539605	0.32347	1.30451	0.870461	0.843141	0.236336	0.12793	0.801147	0.352648	0.239683	1.19302	cytochrome c biogenesis FN (mitochondrion)
ARD_16013	nucleosome assembly	5.72591	10.6008	21.07	16.421	6.15723	13.6434	13.7567	8.48734	15.5355	13.9423	11.1801	27.2649	5.67782	19.966	13.7425	8.40373	histone H4-like
ARD_16019	phospholipid scrambling	17.6489	21.6972	17.3934	14.8909	15.546	17.0028	19.0173	19.8165	15.4225	20.2754	16.744	16.6102	15.2852	20.3942	21.2555	14.1973	altered inheritance rate of mitochondria 25
ARD_16020	base-excision repair	1.58151	2.17768	2.761	1.6039	2.94895	1.89238	2.66849	1.81961	2.27561	1.72304	2.72922	2.14272	3.71694	1.96571	2.31235	3.10731	uncharacterized protein LOC107483076
ARD_16024	heme oxidation	1.18542	2.42999	3.04075	1.91443	3.42158	3.39572	3.4037	3.61294	4.54493	4.19381	3.07194	2.70324	2.25942	2.62542	3.25608	2.39069	heme oxygenase chloroplastic
ARD_16060	transport	1.45693	1.11485	0.11963	0.420287	0.218342	0.243652	0.227173	0.349215	0.260221	0.818595	0.355647	0.616639	0.414407	0.399945	0.516098	0.442789	probable purine permease 4
ARD_16091	tRNA aminoacylation	39.8284	24.2883	43.3676	43.2534	34.0062	42.4646	40.6041	39.7671	23.7396	44.6248	34.1491	46.3585	49.3523	33.5642	37.7921	49.0363	phenylalanine--tRNA chloroplastic mitochondrial
ARD_16092	phenylalanyl-tRNA aminoacylation,tRNA processing	38.4502	31.5011	40.8657	38.713	30.6163	32.8277	44.7465	41.3579	29.7913	40.0902	31.0593	40.5379	43.212	41.0169	35.5147	40.6744	phenylalanine--tRNA chloroplastic mitochondrial-like
ARD_16107	formation of translation preinitiation complex	83.4072	75.9807	74.3043	79.4275	73.6791	83.9768	79.3082	99.3965	55.9718	70.8814	85.4733	82.4306	93.7974	81.2267	74.6818	93.1286	eukaryotic translation initiation factor 3 subunit H
ARD_16117	proteolysis	4.42426	5.22506	6.02846	6.00067	7.97298	10.5236	6.09256	6.43923	4.6191	5.36137	10.0099	8.83944	8.46626	8.88425	7.26009	12.1662	signal peptide peptidase-like 4 isoform X1
ARD_16121	signal peptide processing,membrane protein proteolysis	5.48242	5.6358	5.63648	7.3797	8.86084	11.5855	8.64669	7.24299	7.01857	8.13674	12.1628	8.80777	8.72693	7.52343	7.65173	11.5126	signal peptide peptidase-like 4 isoform X1
ARD_16151	sulfate reduction,cell redox homeostasis	29.7705	38.5878	33.674	40.0806	67.6308	24.3008	15.5147	67.6811	77.8011	83.1064	18.4782	13.7178	59.6001	38.5469	21.9202	41.427	5 -adenylylsulfate reductase chloroplastic
ARD_16156	pectin biosynthetic process,cell wall organization	3.48711	2.83938	2.52516	2.54653	3.73863	3.28203	1.95601	2.32398	2.73344	2.63317	3.38995	3.4836	1.73298	2.3575	2.54233	2.71981	probable galacturonosyltransferase 4
ARD_16158	carbohydrate metabolic process	0.361287	0.783932	2.05384	0.554422	0.687398	0.435224	0.927646	0.976795	0.986841	1.01265	0.607166	0.513595	0.85731	0.694001	0.591636	0.614	glucan endo-1,3-beta-glucosidase 5
ARD_16159	small GTPase mediated signal transduction	12.0795	10.563	15.0657	11.5232	10.9021	10.2478	11.9704	10.5799	16.8493	13.5207	11.0616	13.8177	8.39989	10.284	14.6049	10.8547	ras-related RABB1c
ARD_16177	acyl-CoA metabolic process	0.432364	0.360967	0.676197	0.498675	0.777272	0.481948	1.38648	0.704724	2.47171	0.510889	0.731546	0.829729	0.616871	0.830963	0.575912	0.467529	acyl- thioesterase 2-like isoform X1
ARD_16204	defense response to fungus, incompatible interaction,oxidation-reduction process	0.986773	1.3051	2.5873	2.06867	2.90957	2.41758	2.89706	2.83848	2.77917	3.23428	2.93382	3.51162	1.82131	1.8301	2.39536	2.60881	DSBA oxidoreductase family
ARD_16213	CDP-choline pathway	3.32968	2.45574	1.87947	2.5488	1.69216	1.34733	1.84313	1.55904	2.28109	2.98681	1.58873	1.99197	1.4776	1.76375	2.00557	2.06829	choline-phosphate cytidylyltransferase 1
ARD_16214	oxidation-reduction process	0	0.911401	2.0473	0.639279	2.33013	2.17454	0.694033	0.375917	10.5529	1.37652	0.633388	0.444193	0.300801	1.61998	1.4823	1.0757	cytochrome b561 and DOMON domain-containing At5g47530
ARD_16244	protein glycosylation	2.90764	2.75982	2.70705	3.08953	2.7699	2.15553	2.85865	1.72181	5.68017	1.69243	2.82376	1.76585	3.01328	3.66131	3.03153	2.07706	dolichyl-diphosphooligosaccharide-- glycosyltransferase subunit STT3A isoform X1
ARD_16255	carotenoid biosynthetic process,oxidation-reduction process	4.03256	4.2548	3.73449	3.91206	3.66065	2.70966	2.29627	2.56077	2.8338	2.64948	2.29143	2.26949	2.31841	4.19743	3.24935	1.95147	phytoene chloroplastic chromoplastic
ARD_16262	DNA integration	0	0.712953	0	0.604012	0.63533	1.1162	1.33071	0	0	1.12869	0.969172	0	0	0	0	1.08637	Gag-Pol poly
ARD_16265	DNA integration	0	0	0.398849	0.341716	0	1.24992	0.373236	0	0	1.11498	0	0	0	0	0.43953	0	Gag-Pol poly
ARD_16283	phosphorelay signal transduction system	43.8513	40.2924	34.6918	41.5824	71.7841	62.482	51.9966	42.6599	44.8925	63.6442	74.082	81.2833	53.4545	41.142	75.0225	84.6657	histidine-containing phosphotransfer 1
ARD_16293	regulation of signal transduction,protein ubiquitination	3.85651	3.67323	7.56456	6.00354	4.61532	5.95932	6.85602	6.12872	4.83763	4.14045	4.49312	4.38787	5.53524	4.4963	5.63574	7.01663	E3 ubiquitin- ligase RF298
ARD_16302	response to oxidative stress,protein repair,oxidation-reduction process	4.11964	8.1072	5.6676	7.9388	4.75659	5.22705	5.98148	5.24469	7.24847	5.84688	4.6417	3.3299	4.94569	7.4232	4.78859	8.15366	peptide methionine sulfoxide reductase B5
ARD_16310	oxidation-reduction process	1.61136	1.83179	1.31972	2.57626	0.0352231	0.214023	0.0732999	0.355007	0	0	0	0.0464397	0	0.263551	1.42361	1.11195	isoflavone 3 -hydroxylase
ARD_16311	oxidation-reduction process	0.210925	0.235139	1.82567	1.76252	0	0	0	0	0	0	0	0	0	0	1.27872	0.689917	isoflavone 3 -hydroxylase
ARD_16326	positive regulation of GTPase activity	1.39288	2.4715	2.11361	2.4943	2.27936	2.91036	2.51157	1.80292	2.80019	3.21397	2.1066	3.12579	1.27226	2.05599	2.83959	2.40259	probable ADP-ribosylation factor GTPase-activating AGD13
ARD_16334	mRNA splice site selection	96.9841	110.879	83.7635	108.626	128.346	121.208	119.629	135.653	124.428	245.465	140.487	255.747	144.404	113.654	118.274	166.41	RNA-binding Luc7-like 2
ARD_16338	cell redox homeostasis,oxidation-reduction process	7.27789	5.82797	5.34344	4.51028	4.5036	4.76943	5.2017	6.02096	5.9368	13.5497	4.8786	9.94766	3.86262	6.94072	6.41955	6.26172	monothiol glutaredoxin- chloroplastic
ARD_16340	fatty acid biosynthetic process	54.6777	48.8438	48.1887	47.3782	42.6775	50.9346	49.3381	36.0843	57.1619	93.6149	46.188	104.662	37.6587	37.5847	50.3138	66.1766	acyl carrier mitochondrial
ARD_16341	protein folding	0.721275	0.802893	1.13993	0.891314	0.777991	0.868309	0.809529	0.705377	1.66222	0.92977	0.873035	1.31903	0.926181	1.34662	1.46035	0.994425	calreticulin-3
ARD_16344	oxidation-reduction process	20.3442	19.9029	10.8942	17.2778	8.1335	11.0751	14.107	10.3589	6.68302	14.9688	11.691	16.1284	5.72975	16.4989	15.5985	9.76745	dehydrogenase reductase SDR family member 7
ARD_16347	translational termination	1.30604	0.833427	1.77213	0.546827	1.13943	0.496519	0.990152	2.57722	0.804479	2.9285	2.16847	2.79317	2.78502	1.02887	2.14181	1.54042	peptide chain release factor chloroplastic
ARD_16361	L-amino acid transport,L-alpha-amino acid transmembrane transport	8.72038	12.4763	15.0238	9.32629	16.8745	16.2395	11.8484	15.2731	20.4552	15.3152	11.3496	7.5901	11.5564	15.2347	13.2732	10.0834	cationic amino acid transporter chloroplastic
ARD_16370	exocytosis	1.50925	1.96877	2.45498	0.733809	1.27584	1.11361	1.59774	1.44838	1.63079	2.99274	2.13763	0.342972	1.94167	1.66709	2.08724	3.76521	exocyst complex component EXO70B1
ARD_16379	fatty acid biosynthetic process	0.0980269	0.437052	0.397972	0.289276	0.601826	0.784957	0.313414	0.338402	1.05319	0.395107	0.610383	0.532181	0.173887	0.539243	0.645934	0.320354	biotin carboxyl carrier of acetyl- chloroplastic
ARD_1639	cell redox homeostasis,oxidation-reduction process	21.2083	23.7962	24.1984	23.853	30.5695	27.9141	25.1694	27.0217	32.7667	34.0276	28.0974	28.0641	25.1202	22.9935	25.5551	23.4862	dihydrolipoyl mitochondrial
ARD_16410	protein folding	16.211	21.609	15.4025	16.7928	28.0335	32.8131	36.0775	37.1508	25.8156	35.1337	28.5752	38.3202	34.0453	36.0295	17.9465	19.5808	peptidyl-prolyl cis-trans isomerase FKBP62
ARD_16411	protein folding	36.4482	44.6061	26.0204	26.8371	49.7909	54.812	53.7662	70.5509	38.2296	64.6092	49.8646	75.5305	68.0153	59.1428	33.3688	34.653	peptidyl-prolyl cis-trans isomerase FKBP62
ARD_16412	sulfur compound metabolic process,purine ribonucleotide metabolic process	0.638625	0.521392	0.25304	0.546875	0.655768	0.645267	0.727916	0.48985	0.684703	0.992106	0.897361	0.749902	1.24375	2.0577	0.409599	0.13822	adenylylsulfatase HINT3
ARD_16414	protein peptidyl-prolyl isomerization,chaperone-mediated protein folding	48.0535	63.1769	35.3819	44.781	116.569	103.146	115.938	125.535	166.257	257.025	139.56	226.676	163.87	127.219	53.8262	66.0049	FK506-binding 2
ARD_16426	defense response	3.28066	2.44219	1.53589	2.67171	0.742218	1.45527	0.773931	1.25875	0.785731	1.81525	1.27123	1.98412	4.41047	1.40692	1.67017	1.50401	TIR-NBS-LRR type disease resistance
ARD_16428	RNA-dependent DNA biosynthetic process,defense response	0.375905	0.421086	0	0.725212	1.13784	1.65939	0	1.30003	1.63165	0	0.289033	1.54226	0	0	0.942941	0	RNA-directed DNA polymerase
ARD_16429	protein phosphorylation	20.1202	14.9946	23.5215	22.8451	15.0736	12.9412	19.28	15.7214	15.2634	20.8624	12.2194	14.6917	12.406	17.9864	14.6786	21.0867	dual specificity kinase splA isoform X2
ARD_16441	NLS-bearing protein import into nucleus	22.5624	23.5102	34.029	25.831	29.1479	31.4482	24.8906	25.8348	41.4327	34.3893	42.0477	39.0214	40.0968	23.7334	26.959	35.1799	importin subunit alpha-2
ARD_16451	IMP salvage	7.798	7.87528	10.5341	11.6369	11.6517	12.2014	12.7532	15.849	11.5775	10.9743	13.2912	10.8719	17.2011	10.496	12.0166	15.4346	AMP deaminase
ARD_16452	IMP salvage	4.46335	4.63437	6.96461	7.02197	8.2194	8.20257	6.66206	8.30591	6.99811	7.92288	8.1432	7.83015	11.449	6.3153	7.70235	8.3996	AMP deaminase
ARD_16464	intracellular protein transport	4.04348	3.41422	5.42223	6.01381	4.07435	4.36928	4.93401	5.54034	3.43915	3.78508	4.16071	4.64941	4.24142	4.99629	4.42697	4.17781	importin-11
ARD_16473	exocyst assembly,exocyst localization	3.76907	3.50512	4.42617	3.64138	2.20966	2.45338	3.07777	2.82801	3.47169	1.92561	1.67942	1.99678	3.05556	5.13651	3.09735	3.09448	exocyst complex component EXO84C-like
ARD_16484	biosynthetic process	0	0.250436	0.178438	0.0444419	0.230938	0.0401038	0	0	37.0463	0.116664	0	0.0609574	0	0.593028	0.192581	0	stilbene synthase 1
ARD_16485	biosynthetic process	0.0563172	0	0.0561209	0.0555836	0.173335	0	0	0	35.8243	0.147145	0.0439311	0.0763363	0	0.123771	0.121203	0.0915667	resveratrol synthase
ARD_16487	biosynthetic process	0	0	0	0	0	0	0	0	12.6912	0	0	0	0	0	0	0	resveratrol synthase
ARD_16488	biosynthetic process	0	0	0	0	0	0	0	0	9.86988	0.442447	0	0	0	0.174162	0	0	stilbene synthase 3
ARD_16496	ubiquitin-dependent protein catabolic process	20.3976	37.6605	33.4217	33.3624	2.01016	3.26667	2.91236	2.25871	3.39108	5.91152	4.65305	7.52617	3.60686	2.34655	37.7242	36.482	proteasome subunit alpha type-4
ARD_16508	translation	8.66812	2.41969	8.36381	12.1785	3.86123	7.85082	4.79301	6.4438	10.1201	2.8232	1.95947	17.4465	27.2033	5.57576	6.20041	452.935	ribosomal S7 (chloroplast)
ARD_16514	regulation of transcription, DNA-templated	6.60365	5.83933	7.29607	5.48342	8.11783	7.71866	5.82573	10.0549	6.01411	9.47041	8.72874	5.51868	8.74704	7.24721	6.1446	7.35529	cyclic dof factor 2
ARD_16543	metal ion transport	0.440201	1.22524	0.654483	0.30443	0.858753	0.941835	1.03478	0.658421	2.26554	1.19788	0.481054	1.3122	0.302826	1.30559	1.78936	0.78615	heavy metal-associated isoprenylated plant 39
ARD_16547	regulation of transcription, DNA-templated	17.868	15.3201	11.517	8.6564	12.3722	6.49609	10.5947	7.88297	11.6408	8.94147	16.3766	6.98323	10.2429	10.4192	8.13324	7.84079	WRKY transcription factor 22
ARD_16548	1-aminocyclopropane-1-carboxylate biosynthetic process	0.177689	0.544033	0	0	0.456092	0.039601	0	0.0511104	0.523936	0.63336	0.138696	0.0601908	0	1.02475	0.237639	0	1-aminocyclopropane-1-carboxylate synthase 1-
ARD_16554	ATP hydrolysis coupled proton transport,ATP metabolic process	2.89459	3.22406	2.70165	2.28402	2.50645	1.83364	1.85392	2.44241	3.4511	2.70342	1.40436	2.3547	2.01439	3.04012	3.19641	3.14055	V-type proton ATPase subunit B 2
ARD_16557	ER to Golgi vesicle-mediated transport	6.36221	10.7572	6.58829	9.27716	10.7361	9.71464	9.71493	10.6158	11.3959	12.7487	9.0747	10.5086	6.42503	15.1694	11.6914	8.15124	trafficking particle complex subunit 2
ARD_16579	translation	129.056	134.439	98.1051	119.311	144.916	124.712	129.127	120.567	169.583	214.984	153.778	236.611	163.984	122.563	137.113	154.929	60S ribosomal L9
ARD_16585	regulation of transcription, DNA-templated	5.14138	7.20336	5.47221	4.29574	6.62317	6.75241	9.06429	8.78421	5.26919	7.98156	7.86444	10.9843	5.29522	7.42447	6.98058	6.99374	FAR1-RELATED SEQUENCE 8
ARD_16589	vesicle-mediated transport	255.092	218.106	150.26	196.999	273.799	241.449	296.077	288.649	280.271	358.061	368.235	427.408	431.013	237.86	249.847	256.468	vesicle-associated membrane 721
ARD_16609	biosynthetic process	0.0712035	0.47556	0.668029	0.598352	0.950916	0.253985	0.038056	0	89.8297	2.15632	0.166814	0.0482264	0	1.60304	1.21375	0.0577431	stilbene synthase 3
ARD_16611	RNA-dependent DNA biosynthetic process	0.659213	0.245549	0.235189	0.214154	0.446522	0	1.16453	0.758975	1.18578	0.320375	0	0	1.25188	0	0	0.364202	RNA-directed DNA polymerase
ARD_16634	regulation of ARF protein signal transduction,positive regulation of GTPase activity	30.3101	28.9803	33.6552	28.0843	25.2071	26.5173	29.5199	25.1429	23.9477	19.9127	23.6101	16.727	38.9043	28.7178	22.5923	28.4466	brefeldin A-inhibited guanine nucleotide-exchange 2
ARD_16645	biosynthetic process	12.0843	17.2511	12.2828	13.1758	11.2994	11.8179	13.4513	13.6461	10.8644	16.4946	11.4511	15.153	11.3852	15.2034	16.2456	12.7687	ethanolamine-phosphate cytidylyltransferase
ARD_16646	transcription, DNA-templated,regulation of transcription, DNA-templated,multicellular organism development	5.31401	5.14014	6.90788	3.83309	2.83353	3.89888	2.76197	2.79978	4.49635	5.24305	4.55969	2.32021	3.37984	3.02611	2.31612	3.17768	SCR_PEA ame: Full= SCARECROW ame: Full=
ARD_16653	protein phosphorylation	2.48226	3.16053	2.89859	2.3239	2.87408	2.51393	3.15738	3.2675	2.44371	5.08557	2.84858	5.78355	0.987863	3.87887	3.48018	1.5934	probable serine threonine- kinase PBL8
ARD_16662	xylan biosynthetic process	1.42537	1.86432	1.16134	2.71266	2.19643	1.46175	2.39972	3.77188	2.97924	2.34203	1.44704	4.48916	1.28091	1.76104	1.32877	1.73389	protein IRX15-LIKE
ARD_16677	MAPK cascade	17.8617	12.327	25.3471	15.6603	13.5154	17.3992	19.1101	18.2555	14.9149	16.7741	18.3324	14.1445	14.0894	20.7093	20.1756	17.5701	mitogen-activated kinase 15 isoform X1
ARD_16682	translation	592.975	575.164	400.734	508.114	596.171	683.11	733.933	551.202	916.7	1271.26	958.318	1601.15	806.781	598.833	681.773	643.442	40S ribosomal S15a-1
ARD_16688	translational initiation	16.7856	20.7388	25.6623	14.6769	15.8815	21.0127	17.6137	18.1614	19.418	15.9707	13.0518	10.1108	20.2655	18.7069	11.0303	13.7788	eukaryotic translation initiation factor
ARD_16689	translational initiation	11.1186	13.7578	18.6889	10.7522	13.366	16.2626	8.63518	13.956	11.3246	11.2229	11.1702	8.37271	10.9884	12.9584	8.2778	9.40396	eukaryotic translation initiation factor
ARD_16691	ribosomal small subunit assembly,translation	118.872	110.011	120.443	98.713	119.493	117.375	128.34	108.694	171.764	172.214	151.985	157.61	160.007	125.904	151.56	144.686	40S ribosomal S17-4
ARD_16693	lipid metabolic process	28.8755	27.1925	31.2563	27.96	25.7716	29.5214	25.9882	28.6941	17.8169	20.9628	28.449	28.3846	25.3658	22.1452	23.1969	40.3781	lecithin-cholesterol acyltransferase-like 4
ARD_16695	lipid metabolic process	30.7098	28.1703	32.766	33.136	25.6944	32.3541	34.5771	29.0027	22.8719	28.361	32.4488	30.8476	30.2679	31.4903	30.6953	43.2534	lecithin-cholesterol acyltransferase-like 4
ARD_16697	transmembrane transport	6.32501	6.29547	9.37447	7.61581	8.30165	7.17022	5.72948	10.4099	9.65534	6.34168	7.03052	7.43452	7.05131	8.69587	5.86373	7.41076	ABC transporter B family member 6 isoform X1
ARD_1670	defense response,response to biotic stimulus	16.5417	84.0787	89.8039	72.7811	45.104	38.0757	14.1827	10.0266	328.092	202.439	5.58249	10.616	2.19606	49.0382	78.0609	26.3498	pathogenesis-related 2-like
ARD_16703	ribosomal large subunit assembly,translation	164.696	185.862	149.033	181.359	204.905	211.157	196.947	175.224	175.429	193.758	209.352	234.495	228.745	200.119	218.904	245.395	60S ribosomal L23a
ARD_16714	carboxylic acid metabolic process	2.40654	1.34332	2.5236	2.35363	2.10127	2.59339	1.46051	0.197853	3.14826	1.21444	2.39911	1.40304	1.90889	1.70558	3.32991	0.850068	sphingosine-1-phosphate lyase
ARD_16725	metabolic process	2.78568	3.28649	1.48624	1.77533	0.923123	1.09409	0.961236	0.47138	0.96771	1.95993	1.08502	1.0003	1.00794	1.35148	2.14251	0.53448	lysophospholipid acyltransferase LPEAT2
ARD_16726	metabolic process	4.26646	5.50092	2.1333	2.45674	1.11788	1.35433	0.833787	0.519174	1.01078	1.91074	2.19626	1.4164	1.28812	2.65697	2.7337	1.19553	lysophospholipid acyltransferase LPEAT2
ARD_16731	regulation of transcription, DNA-templated	8.47936	7.69188	5.81931	6.09662	6.45255	5.55429	7.13602	4.84585	7.2887	12.0298	7.66581	10.0473	7.87667	7.52819	7.37147	6.84754	PHD finger ALFIN-LIKE 4
ARD_16736	double-strand break repair via homologous recombination	2.14363	1.65264	2.08015	2.3872	1.74826	1.56737	1.29138	1.64429	2.18145	3.87402	2.35835	3.2035	1.52189	2.65746	1.35947	1.42965	DNA repair RAD52 mitochondrial
ARD_16760	transport	7.3538	7.68379	6.73938	6.22878	8.94569	8.14101	8.09051	6.75634	6.12227	7.35319	8.51503	10.8184	8.19841	6.94127	8.47383	4.88573	patellin-3
ARD_16761	transport	9.26293	11.4094	7.66829	6.69319	8.76252	10.423	8.84363	8.87155	6.66014	8.69449	9.7308	13.1851	9.47513	8.18744	9.61223	8.6615	patellin-3
ARD_16766	sulfate reduction	55.5764	83.702	115.298	83.163	135.929	133.411	114.997	130.6	119.621	108.287	110.394	68.4336	124.375	102.046	110.657	83.3166	sulfite reductase [ferredoxin] chloroplastic
ARD_16777	protein phosphorylation	25.2612	30.3494	30.5565	24.7912	31.3306	32.495	29.7682	34.0074	42.8327	35.3513	37.1872	29.107	37.7924	26.1816	32.8783	26.0907	probable serine threonine- kinase At5g41260
ARD_16781	microtubule-based process	0.264763	0.296104	0.28864	0	0.26841	0.234348	0.280151	0.304932	0.572441	1.19075	0	0.361127	0	0	0	0	beta-
ARD_16783	transcription, DNA-templated	1.22941	1.18567	0.804164	1.15609	0.632098	0.713015	0.547967	0.825088	1.11947	0.653663	0.64057	1.2207	0.556431	1.48453	1.43042	0.962045	ABC transporter F family member 4
ARD_16784	photosynthetic electron transport chain	5.27657	2.32864	2.57973	5.18544	1.01159	3.22624	1.75633	0.885499	1.65422	1.93565	1.36812	2.08956	2.35621	2.05673	0.485753	156.135	photosystem II cytochrome b559 alpha subunit (chloroplast)
ARD_16788	biosynthetic process	0.0732335	0.163001	0.167941	0.120779	0.100382	0.0653333	0.0783241	0.0561705	5.15244	0.187375	0.209822	0	0.16609	0.294801	0.206948	0.118621	1-aminocyclopropane-1-carboxylate synthase
ARD_168	oxidation-reduction process	23.2812	30.6057	27.497	23.3429	22.6621	27.5155	17.2612	17.5172	50.3075	36.6538	10.2729	14.6177	17.2814	37.2169	23.7953	24.0984	UDP-glucose 6-dehydrogenase 3
ARD_1681	abscisic acid biosynthetic process,secondary metabolite biosynthetic process,oxidation-reduction process	0.712975	0.634678	0.838487	1.39414	0.879926	0.477162	0.66743	0.656216	0.649148	0.544933	0.752367	0.772218	0.966637	0.626081	1.18625	1.1828	zeaxanthin chloroplastic
ARD_16815	negative regulation of transcription, DNA-templated,oxidation-reduction process	3.25126	4.72214	4.60085	6.49294	4.4356	3.24332	3.67491	3.74127	8.68006	4.36965	2.68387	4.01162	2.27262	5.85339	4.54553	4.50792	probable NAD(P)H dehydrogenase (quinone) FQR1-like 1
ARD_16824	MAPK cascade,activation of MAPKK activity	1.06676	1.78081	1.57332	1.05552	1.40992	1.42748	1.46682	1.7241	1.38792	1.75576	1.42889	1.30701	1.72908	1.53371	1.07713	1.15207	serine threonine- kinase HT1
ARD_16827	mitochondrial translational elongation	12.61	10.4772	15.5833	15.6155	12.8875	17.0607	12.5663	12.4151	16.6446	16.0079	20.7436	16.7762	20.2803	9.25637	16.8286	18.9524	elongation factor chloroplastic
ARD_1683	proteolysis	3.81797	9.02784	9.925	5.48232	4.18904	4.71338	5.36187	7.47589	44.9256	8.98911	3.91654	1.81644	3.85148	12.2957	8.62176	1.63567	cysteine ase COT44
ARD_1684	regulation of transcription, DNA-templated	3.07681	3.32106	5.02197	3.84623	4.16227	3.19909	3.16717	3.16726	19.4313	4.52432	3.01901	1.81687	1.69084	6.09527	4.01802	1.49864	probable WRKY transcription factor 15
ARD_16840	protein phosphorylation	5.3515	4.07622	4.15975	4.00125	2.88536	3.56482	3.12894	3.09215	3.72043	4.31894	2.36037	3.18847	2.46698	2.97672	3.9559	2.96622	pyruvate dehydrogenase (acetyl-transferring) mitochondrial isoform X1
ARD_16851	carbohydrate metabolic process	0.270068	0	0	0.262285	1.64232	0	0	0.311055	0	0	0	0	0	0.298432	0	0.45003	alpha-1,4 glucan phosphorylase L-2 chloroplastic amyloplastic-like
ARD_16868	protein N-linked glycosylation	6.3633	4.01114	4.76733	4.20581	3.61733	3.03896	6.0517	5.50701	6.63768	6.86054	4.97124	6.25361	3.02357	5.41012	6.78514	5.01893	uncharacterized protein LOC107481825
ARD_16869	protein folding,response to heat	94.62	72.49	80.8654	70.3566	69.097	74.8013	80.8434	91.5715	53.4092	66.6178	81.1867	63.9747	85.8762	67.511	50.974	77.847	chaperone dnaJ chloroplastic
ARD_16877	peptidyl-tyrosine dephosphorylation	2.26397	2.18075	4.15514	2.5958	2.63576	2.83473	3.33163	2.74575	6.49928	2.56625	1.43155	1.24427	0.106264	2.89165	1.78197	1.49316	Dual specificity phosphatase 4
ARD_16888	translational initiation	10.135	11.2576	16.0578	12.6226	14.2909	15.5471	17.1648	17.1814	20.6766	18.5683	17.58	14.2791	21.1221	13.8569	15.7766	14.317	eukaryotic translation initiation factor 4B2
ARD_16902	translation	0.782245	0.653928	1.98464	1.2504	1.00054	0.608994	1.35473	1.91279	0.840431	1.18215	1.14161	1.45981	1.73425	0.753038	0.858977	0.639079	50S ribosomal L23
ARD_16907	proteolysis	2.41849	2.11622	2.8083	2.13348	0.829391	0.933114	1.38839	1.94189	1.29503	1.13541	1.23111	1.87561	1.06426	2.00453	1.7521	1.32435	subtilisin-like protease
ARD_16908	ubiquitin-dependent protein catabolic process,protein deubiquitination	5.89967	7.23708	8.76868	6.25216	7.78934	7.18092	7.65519	6.42564	6.60239	10.6125	8.60443	7.0662	6.96474	6.82283	8.03713	6.96682	ubiquitin carboxyl-terminal hydrolase 4 isoform X1
ARD_16922	small GTPase mediated signal transduction	0.860959	1.02274	0.97281	0.226578	0.412175	0.204574	0.490318	0.264165	2.21663	0.52526	0.179084	0.54462	0.298395	1.00919	0.494369	0.746677	ras-related Rab11A
ARD_16925	tRNA methylation	59.407	42.657	37.648	50.3356	28.2846	37.8715	41.8698	35.8594	26.6558	24.4755	43.987	23.2946	52.5669	39.2363	34.3744	43.0448	tRNA (cytosine(34)-C(5))-methyltransferase
ARD_16926	translation,transmembrane transport	1.2522	0.940788	1.54294	1.2384	0.707708	0.781786	1.0041	0.756364	2.14717	1.32755	0.758029	1.35681	1.97783	1.44377	1.09835	1.42095	probable mitochondrial adenine nucleotide transporter BTL3
ARD_1694	phosphorelay signal transduction system	2.2292	1.00135	1.62462	0.96633	1.64686	0.941517	1.46292	1.43989	2.76705	1.56595	1.52676	1.16562	2.75002	0.944992	2.5459	2.03064	histidine-containing phosphotransfer 1 isoform X1
ARD_16945	DNA replication,DNA topological change,chromatin remodeling,chromosome segregation,oxidation-reduction process	17.7301	13.4573	12.384	20.4593	19.9222	19.1724	13.2218	15.0219	15.6031	14.3189	16.4948	19.9824	17.2441	14.6322	17.3169	13.8743	DNA topoisomerase 1 alpha
ARD_1695	oxidation-reduction process	8.042	9.81855	11.939	12.1626	11.8392	11.4672	11.5667	12.3653	16.645	16.8747	9.02891	16.9187	15.6177	10.5824	12.0113	11.663	probable prolyl 4-hydroxylase 4
ARD_1696	transmembrane transport	20.233	18.8849	24.9172	11.2269	17.7624	17.8876	19.4491	21.3111	16.766	21.1321	18.4198	17.0852	14.6422	20.9056	17.8298	14.2698	uncharacterized protein At4g15545
ARD_16982	oxidation-reduction process	0.191681	0.39997	0.141263	0.0237103	0.197061	0.128255	0	0.0275664	5.21119	0.18386	0	0.06489	0	0.157828	0.0507703	0	cytochrome P450 94C1
ARD_16990	protein peptidyl-prolyl isomerization,positive regulation of catalytic activity	12.6609	12.4755	16.0142	12.2077	16.4441	17.4578	15.8047	13.865	14.0965	16.8422	16.2198	12.2311	16.3423	14.125	15.1735	14.3539	serine threonine- phosphatase 2A activator
ARD_16993	protein ADP-ribosylation	350.389	207.871	167.332	331.943	209.71	171.122	167.709	235.91	191.018	192.521	190.827	401.727	231.458	150.513	248.741	180.545	poly [ADP-ribose] polymerase 3
ARD_16996	response to desiccation	0.97992	0.701736	0.421017	0.552047	0	0.498715	0.821656	0.402689	1.12683	0.922778	0.491043	0.379661	0	0.384725	0.530749	0.911917	uncharacterized protein LOC107476511
ARD_16998	proteolysis	0.587528	0.218744	0.207504	0.191196	0.597704	1.04206	0.623346	0.450891	0.633539	1.96811	0.758382	0	0.367254	0.216042	0.225863	0.647453	subtilisin-like protease
ARD_1701	pyruvate metabolic process,phosphorylation	2.19738	3.43769	3.29264	1.92738	3.79544	2.92095	1.63034	1.51795	1.42293	2.88337	3.22991	0.598686	3.75564	1.94034	2.05162	3.27781	pyruvate orthophosphate dikinase
ARD_1702	pyruvate metabolic process,phosphorylation	266.48	330.209	141.914	203.563	393.261	225.37	153.585	155.257	126.807	228.852	232.836	298.259	171.003	168.717	190.12	238.032	pyruvate orthophosphate dikinase
ARD_17025	cell wall modification,negative regulation of catalytic activity,pectin catabolic process	1.42712	1.1862	2.35849	0.834191	1.32633	2.14808	1.28771	1.66167	1.98905	2.67105	2.39243	2.23471	1.01952	1.00027	1.01686	1.30786	probable pectinesterase pectinesterase inhibitor 51
ARD_1703	pyruvate metabolic process,phosphorylation	0.915614	1.40377	1.05311	0.899478	1.2869	0.91594	0.36564	0.395119	0.492166	1.24403	0.97905	0.155418	0.614906	0.75587	0.506876	1.49906	phosphate chloroplastic
ARD_17034	response to stress,thiamine biosynthetic process,thiazole biosynthetic process,oxidation-reduction process	81.4001	57.863	116.162	65.6928	86.2919	113.505	77.0643	76.8884	132.896	128.885	77.1943	125.772	104.093	85.0443	73.3721	84.7943	thiamine thiazole chloroplastic
ARD_17035	cell redox homeostasis	26.1211	31.0316	27.256	38.1114	32.4145	31.6733	32.1879	33.1362	28.7161	26.5735	28.2752	29.9902	40.5315	29.1929	24.6054	31.4912	disulfide-isomerase 5-4
ARD_17043	fructose 6-phosphate metabolic process,glycolytic process through fructose-6-phosphate	0.727036	0.879598	1.0284	0.969097	0.84452	0.620242	0.709713	0.290948	12.2635	1.62517	0.592573	0.2997	0.863764	1.87439	1.042	1.53735	ATP-dependent 6-phosphofructokinase 3
ARD_17053	peptidyl-tyrosine dephosphorylation	22.0279	27.2738	26.0004	26.0437	29.5805	33.7622	29.3523	26.5235	16.9522	22.5606	24.3501	23.1823	25.4595	28.5191	23.45	30.1284	dual specificity phosphatase DSP8
ARD_17057	cellulose biosynthetic process,cell wall organization	1.87669	1.25581	2.44185	2.08767	0.76682	1.22329	0.399495	2.30366	0.941889	1.54114	0.875164	0.679808	0.67637	1.79081	2.50667	0.410193	cellulose synthase A catalytic subunit 7 [UDP-forming]-like
ARD_1706	pyruvate metabolic process,phosphorylation	4.81287	5.39526	2.72875	4.42124	8.38148	4.99228	2.55426	3.73085	2.78046	4.48241	5.57154	7.4902	2.74375	2.77387	3.56133	3.09974	phosphate dikinase
ARD_17060	cellulose biosynthetic process,cell wall organization	2.02851	0.502204	1.35878	2.14711	0.153973	0.602107	1.36267	1.64251	0.403248	0.894509	0.409832	0.815164	1.44674	1.65206	1.95812	0.979424	cellulose synthase A catalytic subunit 7 [UDP-forming]-like
ARD_1708	pyruvate metabolic process,phosphorylation	0.661607	0	0	1.88568	3.30755	0	0.692909	0	0	0	0.504593	0	1.47968	0.734756	3.66786	1.13352	phosphate chloroplastic
ARD_17084	translation	11.6834	12.316	14.8938	14.7983	13.2639	15.2425	15.1863	16.6645	13.4474	12.2877	14.0064	15.2393	20.66	12.8991	11.3818	15.3973	GTP-binding homolog
ARD_17089	carbohydrate metabolic process	15.5652	24.3504	25.1955	25.2152	18.0458	18.0744	21.6453	21.6547	20.7308	22.4371	16.0776	15.4589	12.4939	22.5039	22.2682	16.7389	NADH dehydrogenase [ubiquinone] 1 beta subcomplex subunit 9
ARD_17090	proton transport,glucose import,glucose transmembrane transport	5.74371	4.66299	3.09896	3.40109	3.41235	2.49913	2.03935	1.5708	9.20534	3.76218	1.78428	2.3269	1.24065	4.03148	2.56828	1.60125	polyol transporter 5
ARD_17091	glycolytic process	7.1049	2.86952	1.56531	0.474421	0.277272	0.721954	0.576968	0.551855	0.128505	1.42416	0.444942	0.446622	0.102303	0.987527	0.700761	0.583082	fructose-bisphosphate aldolase chloroplastic
ARD_17092	lipid biosynthetic process	0.345166	1.1539	0.522777	0.254884	0.706893	0.998513	0.092016	0.198588	0.0926702	0.690101	0.268823	0.117074	0.152035	0.949053	0.471113	0.422411	squalene synthase 2
ARD_17102	arginine catabolic process,spermidine biosynthetic process,putrescine biosynthetic process from arginine	5.19677	5.41523	10.2087	5.66928	4.95237	3.33594	5.33129	5.54867	35.2566	5.80888	6.84822	4.1682	4.06988	7.03246	7.46253	4.11613	arginine decarboxylase
ARD_17123	fructose 6-phosphate metabolic process,glycolytic process through fructose-6-phosphate	3.08164	3.88815	2.30081	1.78278	2.36528	2.12987	2.8088	2.44684	6.02153	3.27027	2.17088	2.20385	1.03202	5.45561	4.01933	2.70581	ATP-dependent 6-phosphofructokinase chloroplastic
ARD_17124	translation,transmembrane transport	0.487278	0.426174	0.240529	0.172061	0.286061	0.186234	0.0744128	0.320361	2.01452	0.941424	0.135909	0.377174	0.178647	1.07025	0.259471	0.338678	mitochondrial uncoupling 5-like
ARD_17126	protein phosphorylation,protein ubiquitination	0.297435	1.49034	0.689563	0.783256	0.305282	0.795312	0.211817	0.228148	1.06327	0.451308	0.309469	0.40308	0.855241	0.544632	0.63804	0.885893	U-box kinase family
ARD_17129	protein phosphorylation	1.59716	2.0661	1.52754	2.0158	1.45763	0.659108	1.68719	1.99831	7.63506	1.62989	0.998645	1.89217	2.30348	1.86282	1.33003	1.51908	probable serine threonine- kinase PBL17
ARD_17147	protein dephosphorylation	4.48465	4.15431	4.70284	4.54311	4.22321	4.35983	6.92091	3.73843	3.9709	3.54415	6.83978	4.18221	4.43683	4.42264	6.80925	4.69909	Tetratricopeptide repeat 1
ARD_17164	transcription from RNA polymerase II promoter,positive regulation of transcription from RNA polymerase II promoter	1.53501	2.06079	2.15515	2.12172	0.951841	1.19553	0.755712	0.925072	10.2333	1.05977	1.06618	0.824849	1.20186	1.89923	2.01391	0.986647	calmodulin-binding transcription activator 2
ARD_17166	protein dephosphorylation	31.8747	23.7915	31.4228	24.406	22.4464	21.227	21.1116	23.6574	33.6536	24.5707	21.7824	17.3216	23.2275	22.5418	19.8768	19.965	probable phosphatase 2C 9 isoform X1
ARD_17168	transmembrane transport	2.23413	1.36484	2.09713	0.994545	0.295456	0.770183	0.38451	0.580474	0.8509	1.33202	0.280855	0.390937	1.00753	1.98075	0.390736	0.939174	uncharacterized protein LOC107481794 isoform X2
ARD_17174	carbohydrate metabolic process,peptidyl-histidine phosphorylation	0.865766	1.72492	0.768324	1.53042	0.280685	0.243717	0.438161	0.157282	0.390879	0.295531	0.391218	0.617438	0.235305	0.650734	0.390233	0.0739927	glucan endo-1,3-beta-glucosidase 4
ARD_17175	regulation of transcription from RNA polymerase II promoter	12.0423	11.5136	13.91	15.3185	14.4578	14.4645	15.0659	13.7063	12.8124	11.6494	17.684	13.6649	14.6078	14.5735	15.6699	23.0148	mediator of RNA polymerase II transcription subunit 10b-like isoform X1
ARD_17182	translation,transport	13.3299	12.2147	14.1165	11.017	9.92577	10.6571	17.2009	15.1428	22.6569	16.4629	9.96381	12.0827	15.3095	13.4184	11.9311	12.5542	mitochondrial dicarboxylate tricarboxylate transporter DTC
ARD_17193	amino acid transmembrane transport	3.70884	3.45283	3.06974	2.01009	2.93301	2.55738	2.62219	1.89766	4.66761	4.46673	2.87106	2.52524	0	4.0924	2.6273	0.340988	probable polyamine transporter At3g13620
ARD_17194	biosynthetic process	2.89304	3.70253	2.51127	2.45727	3.74254	2.66701	4.20293	4.63211	6.38004	4.19372	4.9734	4.60311	3.9361	6.51107	4.59797	2.69438	translation initiation factor eIF-2B subunit gamma
ARD_17202	regulation of transcription, DNA-templated	18.3341	19.1013	27.144	28.3621	28.4521	20.4984	20.5862	24.974	35.8487	49.1541	30.9978	17.4776	34.2653	22.9432	21.9226	34.8215	bZIP transcription factor 11
ARD_17216	metabolic process	24.7583	27.6763	35.7794	28.6111	47.2409	33.2069	30.9814	29.6988	25.6275	25.6812	36.4326	36.5481	39.7911	26.6917	32.602	34.0398	methylmalonate-semialdehyde dehydrogenase [acylating] mitochondrial-like isoform X5
ARD_17217	glycine metabolic process,L-serine metabolic process,methylation,tetrahydrofolate interconversion	5.44936	2.45578	1.54791	1.04743	1.41228	1.58713	0.818907	1.4767	1.42334	2.67579	2.4988	1.28061	3.17574	1.58211	1.23972	3.50072	serine mitochondrial
ARD_17218	proteolysis	6.52085	5.85587	4.44711	4.98414	4.10131	5.01468	4.38101	4.11444	4.45585	5.75655	3.81577	6.62835	4.99846	5.08471	4.8578	4.78602	organellar oligopeptidase chloroplastic mitochondrial-like
ARD_17219	proteolysis,peptide metabolic process	5.68062	6.74435	5.35134	5.74275	4.50762	5.4324	4.92621	5.44642	6.49382	7.6662	4.14129	5.77053	3.61104	5.16354	5.00007	6.08822	organellar oligopeptidase chloroplastic mitochondrial-like
ARD_17226	oxidation-reduction process	1.77846	3.52384	0.843043	2.60222	0.840428	1.23705	0.532298	0.98217	0.305004	2.33764	0.194439	0.530005	0.913227	2.07032	0.644204	0.51921	mannitol dehydrogenase
ARD_17233	anion transport,transmembrane transport,regulation of anion transmembrane transport	25.1979	21.3575	27.6269	24.626	18.6743	20.7688	20.0085	19.217	31.9481	25.8451	22.3197	22.3819	16.5165	20.5176	20.79	16.4651	mitochondrial outer membrane porin of 36 kDa
ARD_17235	protein phosphorylation	7.91554	7.2829	7.62208	7.67764	6.86046	5.57696	7.29176	5.78074	8.74235	6.70967	7.39828	6.2945	7.92225	7.08172	8.4303	10.0849	probable serine threonine- kinase PIX7
ARD_17250	protein folding	0.334986	0.747879	0.175303	0.32773	0	0.297332	0.533769	0.385562	2.52586	1.88774	0	0	1.85543	0.738532	3.23744	1.10382	dnaJ homolog subfamily B member 13 isoform X1
ARD_17251	transport	1.3195	3.80618	2.14605	3.25023	6.5876	2.18594	4.26194	2.81933	4.81868	2.2774	4.69168	6.71007	3.11909	3.22269	3.19989	2.87964	NRT1 PTR FAMILY
ARD_17258	formation of translation preinitiation complex	62.509	56.1056	75.7151	49.2652	59.6087	62.9	76.9319	70.9669	70.3389	94.2599	68.7691	80.0358	103.161	60.2815	65.4229	76.7477	eukaryotic translation initiation factor 2 subunit gamma isoform X1
ARD_17259	formation of translation preinitiation complex	46.2649	39.4833	46.7226	35.4205	46.3851	42.3121	47.4985	50.63	43.7857	65.7787	48.6201	61.651	57.0379	46.9888	38.3288	50.2013	eukaryotic translation initiation factor 2 subunit gamma isoform X1
ARD_17264	carbohydrate metabolic process	6.57189	5.97539	6.26142	4.44405	6.61152	7.23445	4.86359	4.99614	8.01531	5.55672	6.80156	5.89836	6.24402	4.86161	4.88556	4.98834	alpha-amylase chloroplastic
ARD_17266	cellular amino acid biosynthetic process,phosphorylation,oxidation-reduction process	6.01879	8.15611	6.65119	7.45159	8.33492	11.0371	12.6144	7.94671	6.85259	4.96512	11.6462	5.17252	12.3004	11.0448	8.04069	7.44474	bifunctional aspartokinase homoserine dehydrogenase chloroplastic
ARD_17267	cellular amino acid biosynthetic process,phosphorylation,oxidation-reduction process	4.9285	5.9453	4.23703	6.38697	7.16545	7.73262	7.34805	6.20226	3.90932	4.27824	8.81276	4.52252	7.89071	8.57377	4.68446	6.17326	bifunctional aspartokinase homoserine dehydrogenase chloroplastic
ARD_17280	actin filament polymerization,Arp2/3 complex-mediated actin nucleation	19.9969	18.8153	15.9792	15.9958	14.1671	14.6449	20.11	20.9554	17.668	29.2532	15.3868	34.4123	16.9005	21.143	16.1914	22.871	actin-related 2 3 complex subunit 4
ARD_17281	one-carbon metabolic process,S-adenosylmethionine cycle	44.208	30.2545	48.3627	21.3601	26.9139	30.6611	48.5176	38.2709	56.7512	39.5452	38.7825	46.2921	34.7532	31.1225	37.1862	28.4151	adenosylhomocysteinase
ARD_17283	protein phosphorylation	5.90657	4.5387	1.01082	2.75471	2.6366	3.69238	2.21361	2.59122	0.861425	2.04099	1.61739	4.2309	1.45547	3.2411	2.63842	2.67623	receptor-like kinase TMK4
ARD_17291	protein geranylgeranylation	6.49179	5.08386	7.12595	8.54342	5.6989	6.36078	8.2295	5.81894	5.34056	3.99395	7.72143	6.28901	7.24433	5.14011	7.00388	5.2659	geranylgeranyl transferase type-2 subunit beta 1 isoform X1
ARD_17292	mRNA splicing, via spliceosome	71.9221	66.2022	47.8196	50.891	57.749	54.3816	52.4612	49.0858	41.9367	53.0577	56.3985	43.8491	61.1742	57.7637	58.997	75.8547	BUD31 homolog 2
ARD_17293	glycine metabolic process,L-serine metabolic process,methylation,tetrahydrofolate interconversion	32.9206	20.1391	43.6424	22.2683	24.8153	27.6975	24.6059	27.1856	25.6134	25.5519	24.2838	23.1209	36.532	15.4123	20.1046	22.0897	serine hydroxymethyltransferase 4
ARD_17298	oligopeptide transport	17.5664	7.99585	10.5214	6.92693	10.247	7.89958	6.92294	7.20299	19.979	5.91545	9.87219	9.34826	5.87222	6.25464	6.13261	6.46739	NRT1 PTR FAMILY
ARD_17326	formation of translation preinitiation complex,regulation of translational initiation	69.926	80.2049	77.7997	69.5842	82.7802	80.5992	82.576	98.2448	66.4071	83.1642	79.0755	89.7963	82.5118	70.3026	68.387	90.7766	eukaryotic translation initiation factor 3 subunit I
ARD_17334	glycerol ether metabolic process,cell redox homeostasis,oxidation-reduction process	1.46392	0	0	2.77267	0	0.64248	1.5312	0.846262	2.40485	1.34316	0.557353	3.02005	0	0	3.10267	0	uncharacterized protein LOC107630248
ARD_17340	lipid metabolic process	0.96301	0.754351	1.09197	0.387876	0.549609	0.5089	0.26688	0.943835	0.917532	1.42492	0.529211	0.724723	0.915789	0.783405	0.950009	0.983439	PI-PLC X-box domain-containing DDB_G0293730-like
ARD_17342	actin filament depolymerization	1.05357	1.61361	1.64733	0.779283	1.62037	1.17311	0.491998	0.454599	0.847937	1.12543	0.564738	0.803534	0	0.868545	1.70847	0.643108	actin-depolymerizing factor 5
ARD_17362	histone acetylation	15.4912	12.9175	14.4802	12.6175	10.4107	12.1533	11.8521	12.1624	17.4661	17.0419	12.0438	14.8088	13.559	12.1625	11.1163	12.1121	WD-40 repeat-containing MSI4
ARD_17368	transmembrane transport	1.21884	2.50703	4.74314	6.56357	3.76047	2.78491	2.07445	1.04108	27.4373	4.54213	1.19809	1.60018	0.814015	4.94616	5.28844	1.88318	polyol transporter 5
ARD_17380	isopentenyl diphosphate biosynthetic process, methylerythritol 4-phosphate pathway,dimethylallyl diphosphate biosynthetic process,oxidation-reduction process	55.0009	66.5628	71.0864	64.1088	78.722	96.4979	74.9064	75.5486	139.674	81.3708	80.1271	53.5059	101.683	80.5955	71.0032	97.1966	4-hydroxy-3-methylbut-2-enyl diphosphate chloroplastic
ARD_17382	nuclear-transcribed mRNA catabolic process, nonsense-mediated decay,DNA repair,protein phosphorylation	34.8818	31.9021	26.5203	31.3876	28.1636	35.4747	27.2431	25.6716	14.2684	11.8745	35.6748	11.8544	47.0616	29.6943	21.8259	30.9827	serine threonine- kinase SMG1-like
ARD_17383	nuclear-transcribed mRNA catabolic process, nonsense-mediated decay,protein phosphorylation	20.637	17.9761	12.0208	22.586	15.6359	19.6397	14.2765	13.5801	6.56344	7.34524	19.6067	9.35898	23.1709	17.5846	11.2814	19.0126	serine threonine- kinase SMG1-like
ARD_17388	tetrapyrrole biosynthetic process	5.78408	6.04657	8.53934	8.2835	5.92466	6.29436	8.76476	5.06656	6.22005	7.21967	8.95487	6.79354	9.93643	6.78261	6.51631	6.52788	glutamate-1-semialdehyde 2,1- chloroplastic
ARD_17398	cell wall organization	3.16334	3.6726	4.56536	4.60762	2.30648	3.94347	4.47254	4.89185	3.7186	4.90426	2.52368	3.96236	3.43201	3.88477	4.63501	3.36465	arabinosyltransferase RRA3
ARD_17403	G-protein coupled receptor signaling pathway	1.84939	0.358364	0.72881	0.633648	0.494206	0.214761	0.514598	0.647657	5.78429	0.533752	0.626431	0.327216	1.55308	0.265259	0.787912	0.524446	extra-large guanine nucleotide-binding 1-like
ARD_17424	protein dephosphorylation	0.273761	1.00135	1.00572	0.347879	0.562343	0.34871	0.376179	0.134989	5.70179	0.252572	0.152676	0.476843	0.469516	0.730221	0.626041	0.190372	probable phosphatase 2C 4
ARD_17433	transcription, DNA-templated,regulation of transcription, DNA-templated,circadian rhythm,regulation of flower development	1.00219	0.846287	0.579929	0.546695	1.06512	0.154094	0.517194	0.238563	1.51866	0.623055	0.593757	0.374491	0.354707	0.379513	0.883188	0.840655	transcription factor LUX-like
ARD_17441	transcription, DNA-templated,regulation of transcription, DNA-templated	2.50008	2.37713	4.95402	3.36106	5.33041	2.58271	2.98309	2.71941	11.7331	2.75532	3.42335	2.5435	7.2562	2.27836	3.08529	3.89801	scarecrow 31
ARD_17445	protein phosphorylation,protein ubiquitination	7.5644	7.59777	9.65768	8.17438	9.39763	9.34988	10.1545	11.0914	9.46552	7.93229	9.01217	9.10284	10.2354	9.73687	8.05739	7.76036	U-box domain-containing 33
ARD_17453	protein ubiquitination	1.91639	1.97029	2.88215	1.73194	2.72023	2.34179	2.96352	2.42049	3.77122	2.47253	1.95357	2.42554	1.48515	3.65863	2.71046	1.51767	U-box domain-containing 13
ARD_17454	protein kinase C-activating G-protein coupled receptor signaling pathway,phosphorylation,intracellular signal transduction,root development,leaf development	1.25565	1.21416	1.94601	0.843783	1.89132	1.24065	1.32755	1.06626	1.69707	1.02635	0.747926	1.11299	1.21405	1.37816	0.851552	0.749753	diacylglycerol kinase 2
ARD_17459	ammonium transmembrane transport	1.53312	2.54711	1.8017	0.897633	0.777092	0.385317	0.392656	0.869507	6.40782	1.70957	0.438759	0.350853	0.256701	2.01489	0.936919	0.944038	ammonium transporter 3 member 1-like
ARD_17491	mitochondrial alanyl-tRNA aminoacylation	86.7842	64.6125	71.8367	69.0224	60.7932	80.4598	72.0756	89.4156	48.6021	63.3787	77.0884	64.4866	99.7351	65.3318	55.6473	81.5503	alanine--tRNA ligase
ARD_17492	RNA-dependent DNA biosynthetic process	1.3389	0.696308	2.43661	1.75726	1.188	1.11219	0.666176	0.924393	1.82151	0.834488	2.22421	1.09002	1.41781	1.27632	1.07366	1.01989	RNA-directed DNA polymerase
ARD_17494	alanyl-tRNA aminoacylation	40.489	31.6287	38.4554	36.098	28.0106	37.6216	36.9066	48.4167	26.8145	28.2906	38.4257	29.3873	49.1515	33.2601	23.1255	32.2398	alanine--tRNA ligase
ARD_17508	ammonium transmembrane transport	0.522308	0.258366	0.314326	0.229622	0.447327	0.10353	0.372327	0.400617	1.05722	1.07976	0.521368	0.275092	0.692783	0.573499	0.554709	0.564319	ammonium transporter 1
ARD_17512	ribosome biogenesis	250.268	272.647	194.436	266.33	312.826	299.365	280.272	281.167	324.166	462.275	331.975	486.705	338.096	254.67	308.556	368.42	60S ribosomal L7a-1
ARD_17527	intracellular protein transport	60.7144	50.3594	38.7577	33.5081	37.9175	22.81	19.2464	19.0538	28.7411	25.0614	19.4459	21.0741	14.8965	26.7568	26.9611	22.7644	uncharacterized protein LOC107631815
ARD_17549	protein insertion into membrane	26.8434	27.5272	31.435	32.4952	29.3006	31.2374	32.9609	28.5852	24.6596	21.108	25.1811	19.7493	39.4533	28.536	29.2334	32.1744	mitochondrial inner membrane OXA1
ARD_17589	metabolic process	0.175742	0.588636	0	0.171828	0.71594	0.467841	0.559852	0.606851	1.5149	0.746892	0.544961	0.2391	1.62981	0.581305	0.80259	0.579653	UDP-glucose flavonoid 3-O-glucosyltransferase
ARD_17595	protein import into nucleus, docking,protein import into nucleus, translocation,NLS-bearing protein import into nucleus,ribosomal protein import into nucleus	44.5847	38.9196	44.3428	40.8679	39.7781	41.5731	41.8798	49.1218	34.4419	42.3964	46.1532	49.5708	52.9674	37.4584	41.9556	47.7611	importin subunit beta-1
ARD_17598	protein ubiquitination	0.21498	0.451907	0.234708	0.330928	0.319243	0.340964	0.255477	0.219854	1.66348	0.27493	0.391973	0.258763	0.406184	0.288463	0.354289	0.348195	E3 ubiquitin- ligase LIN
ARD_17609	negative regulation of transcription, DNA-templated,oxidation-reduction process	7.32625	8.31039	2.89387	3.24767	3.65218	3.65198	3.08472	3.17083	5.33762	5.74904	2.77721	5.01249	2.69399	3.84186	4.28991	2.51676	NAD(P)H dehydrogenase (quinone) FQR1
ARD_17618	protein phosphorylation,recognition of pollen	1.27421	1.74559	0.0644505	0.226159	0.302132	0.116555	0.0698585	0.150361	0.245114	0.210115	0.0765553	0.221269	0.334991	0.215268	0.139038	0	G-type lectin S-receptor-like serine threonine- kinase At1g11410
ARD_1763	proton transport,glucose import,glucose transmembrane transport	2.6934	4.59544	2.78056	4.67546	4.70909	3.82944	3.97649	4.37954	5.59699	4.62078	2.44218	6.34493	3.49976	3.5083	4.70445	4.44653	sugar transport 7
ARD_17637	biosynthetic process	27.9113	55.9108	47.3134	29.9814	49.8528	41.8324	52.3687	93.6447	38.8768	69.7998	18.5586	37.7618	20.7586	104.663	51.5234	22.9972	bifunctional aspartate aminotransferase and glutamate aspartate-prephenate aminotransferase
ARD_1764	base-excision repair	2.67792	2.03048	3.40768	2.36173	0.935242	1.26925	2.98127	1.57338	2.81158	1.63827	2.79998	0.772322	2.56654	3.31842	2.14659	2.31617	uncharacterized protein LOC107459210
ARD_17643	secondary metabolite biosynthetic process,oxidation-reduction process	1.81184	0.916856	1.30448	0.976602	1.18404	1.50525	0.704081	1.46871	0.57391	0.745637	0.450066	0.502108	0.494938	1.80919	0.835778	0.801981	cytochrome P450 CYP736A12
ARD_17671	protein homooligomerization	0.427124	1.42593	1.29962	1.07804	0.988165	0.552581	0.434038	0.466836	21.0027	1.33608	0.317116	0.520499	0.290114	2.03964	1.74007	0.657012	BTB POZ domain-containing At5g41330
ARD_17680	vacuolar transport	1.86092	2.79467	0.652016	1.43454	0.745909	0.504226	0.604095	0.930997	2.17182	2.47141	1.38671	0.439016	2.98433	1.33458	1.49793	1.84712	vacuolar sorting-associated 2 homolog 2 isoform X2
ARD_1769	cellular response to DNA damage stimulus	5.70512	5.85661	7.52585	7.35124	3.85446	4.73671	5.08087	4.79557	4.61541	5.14992	4.42181	4.44597	5.89804	4.37149	3.82279	3.84675	WD repeat-containing 76
ARD_17690	carbohydrate metabolic process	0.382201	0.426855	0.404138	0	0.388922	0	0	0	0	2.46147	0	0	0	0	0.439743	0	acid beta-fructofuranosidase vacuolar
ARD_17696	carbohydrate metabolic process	73.7797	91.01	51.1494	65.987	69.4414	61.4552	57.2611	87.6041	62.287	80.5373	79.1538	92.5939	45.704	62.425	73.4449	84.7883	UDP-glucuronate 4-epimerase 2
ARD_17697	carbohydrate metabolic process	39.4119	48.0149	24.3726	39.0531	39.1046	34.4737	27.5198	51.1327	32.5328	49.3171	43.8982	53.8785	25.3384	28.0546	31.3009	43.6227	UDP-glucuronate 4-epimerase 2
ARD_17734	oxidation-reduction process	4.49237	4.78448	7.33065	11.8573	9.69688	9.94441	7.77435	5.652	8.24377	6.52486	11.2585	12.3447	9.38706	4.3298	11.1386	12.5757	methylmalonate-semialdehyde dehydrogenase [acylating] mitochondrial
ARD_1774	oxidation-reduction process	8.71016	2.11221	4.26377	0.814122	0.628889	1.0914	1.84989	0.873504	1.71709	1.64226	1.879	2.22736	1.36066	1.27334	1.07106	3.9611	NADP-dependent glyceraldehyde-3-phosphate dehydrogenase
ARD_17740	uracil catabolic process	3.975	5.83842	6.51852	6.90204	7.97694	8.37013	7.28703	7.71549	8.37373	11.6433	5.74641	8.2395	6.40278	7.48172	6.91456	10.9095	beta-ureidopropionase
ARD_1775	lipid metabolic process	0.961912	0.584145	1.55997	1.25274	1.25702	1.01345	0.934383	1.40858	1.78144	1.01963	1.0239	1.12561	1.50367	0.912548	1.02881	0.922789	omega-6 fatty acid chloroplastic isoform X1
ARD_17766	transcription elongation from RNA polymerase II promoter	13.04	11.5272	12.6037	10.5401	9.83487	10.0683	10.1473	9.28966	11.4023	10.5949	10.7287	9.38828	10.071	9.89001	10.3087	5.07396	dentin sialophospho -like
ARD_17769	intracellular protein transport	79.1798	77.0798	56.506	73.8756	79.6871	83.656	67.498	75.0894	31.1052	97.2068	54.6218	90.3194	51.4573	67.8562	74.2783	77.1271	B-cell receptor-associated 31
ARD_1779	ribosome biogenesis	2.81206	3.42042	5.35005	5.95481	6.79138	6.94336	4.26704	4.6899	5.62818	6.79299	5.84331	3.89617	3.77657	3.58957	6.50619	5.82421	50S ribosomal chloroplastic
ARD_17790	photosynthesis	1.48306	0.462475	0.828707	0.0585354	1.0953	0.475698	0.823417	1.02385	1.08193	0.931841	0.46268	0.482504	0.308742	0.260774	0.767142	0.675412	uncharacterized protein LOC107479088
ARD_17791	DNA replication,DNA repair,DNA recombination	7.30493	7.83429	4.04369	4.12897	8.62426	4.30634	4.5027	6.31195	4.28351	4.20239	2.81571	9.5582	4.81687	6.73144	2.21947	4.58009	replication A 70 kDa DNA-binding subunit A-like
ARD_1782	lipid metabolic process	1.75318	1.18796	1.80865	1.80825	1.21355	1.25741	1.09985	1.62246	2.57391	2.06622	1.22013	1.91037	1.30657	1.79994	2.03268	1.97869	omega-6 fatty acid chloroplastic isoform X2
ARD_1783	ubiquitin-dependent protein catabolic process,protein deubiquitination	118.447	85.9511	85.6712	108.854	116.954	122.515	111.402	147.539	111.7	136.115	154.777	167.793	175.927	106.252	90.8282	124.328	ubiquitin carboxyl-terminal hydrolase 23
ARD_17832	protein polyubiquitination,DNA repair,histone ubiquitination,proteasome-mediated ubiquitin-dependent protein catabolic process	242.406	234.279	190.693	169.821	164.102	254.867	251.059	221.468	174.554	202.246	197.433	202.716	208.875	241.1	198.596	181.62	ubiquitin-conjugating enzyme
ARD_17847	intra-Golgi vesicle-mediated transport	7.73201	8.4244	12.9104	9.0905	8.85406	9.47092	8.92311	9.90459	10.161	9.16585	10.4788	8.26303	13.1952	8.80144	9.88886	7.99531	CASP carboxy-terminal
ARD_17863	L-amino acid transport,L-arginine import,L-glutamate import,L-lysine transmembrane transport	2.31172	2.0536	1.3336	2.17308	1.15868	1.61204	0.976735	1.40804	4.14113	1.41199	0.63771	0.736451	1.35101	1.21549	0.903636	1.41514	cationic amino acid transporter vacuolar
ARD_17869	triglyceride biosynthetic process	8.7081	10.1287	10.3157	16.6665	10.713	13.1984	11.1707	12.7383	17.4014	6.96549	6.4677	6.17162	8.43868	10.8031	9.34742	5.38896	diacylglycerol acyltransferase 1
ARD_17870	triglyceride biosynthetic process	3.63497	4.64267	6.01693	7.6917	5.11347	4.41152	5.38395	5.89609	7.08827	4.6283	3.51449	5.52837	4.72747	5.07094	5.12809	3.52528	diacylglycerol acyltransferase 1
ARD_17874	protein phosphorylation	3.67599	2.22595	3.78174	5.51048	1.71912	2.20557	3.32436	2.57467	2.14498	2.33326	2.24132	2.27637	2.38475	3.3392	3.39243	3.12711	uncharacterized protein LOC107479520
ARD_17876	protein phosphorylation	1.76424	0.899893	1.49316	3.0551	1.33508	1.2023	1.2055	1.55053	0.551322	1.25396	0.861601	0.995434	1.08372	1.21057	1.60998	1.03195	uncharacterized protein LOC107479520
ARD_17877	MAPK cascade,activation of MAPKK activity	6.60825	4.40294	7.99287	9.64374	3.76645	6.29108	8.38362	4.48407	4.96819	2.95176	4.18553	2.44987	5.47823	6.08241	6.68606	5.78556	Serine threonine- kinase CTR1
ARD_17896	7-methylguanosine mRNA capping,RNA (guanine-N7)-methylation	4.30931	4.20924	5.24206	6.21114	3.46666	4.01571	7.85469	5.64494	7.54129	5.75439	5.78911	4.49457	4.15703	4.95536	5.73497	6.04358	mRNA cap guanine-N7 methyltransferase 1
ARD_17897	7-methylguanosine mRNA capping,RNA (guanine-N7)-methylation	2.21229	1.75399	2.89646	2.7576	1.93088	1.91915	3.17547	2.44069	2.92292	2.25729	1.89384	2.0933	1.03438	2.49576	2.512	2.25961	mRNA cap guanine-N7 methyltransferase 1
ARD_17900	metabolic process	0.358685	0.699523	0.362709	0.35306	0.550818	0.159615	0.478023	0.412735	1.25206	0.838567	0.0698254	0.486691	0.158298	1.08495	0.0980754	0.292755	UDP-glycosyltransferase 89A2
ARD_17901	metabolic process	0.0860921	0.239621	0.682379	0.255186	0.486202	0.49889	0.367976	0.049527	1.06151	0.445952	0.268819	0.46659	0.665916	0.661976	0.598324	0.489151	UDP-glycosyltransferase 89A2
ARD_17914	chlorophyll biosynthetic process,methylation	1.34433	1.13245	2.5843	0.682444	1.26899	1.13398	1.47579	1.92293	1.44098	1.49901	1.02141	1.52577	1.49319	1.5562	1.58762	1.47336	magnesium protoporphyrin IX chloroplastic
ARD_17919	transcription, DNA-templated,regulation of transcription, DNA-templated,auxin-activated signaling pathway	14.9368	22.6179	19.8766	20.0867	21.7566	24.9257	23.9035	21.7764	18.7176	12.9813	26.692	23.1889	15.4147	23.6438	25.9649	16.6411	auxin response factor 2
ARD_17921	protein phosphorylation	115.373	76.1814	186.395	97.3733	175.411	230.15	160.413	128.932	194.48	223.937	284.589	140.103	235.735	108.529	166.648	162.168	MAP kinase kinase kinase
ARD_17922	signal transduction by protein phosphorylation	35.1527	20.8308	62.8886	29.7488	51.4218	62.1283	39.1446	42.5848	49.9841	57.3498	72.8762	40.0754	69.7927	28.8167	38.4563	49.1221	mitogen-activated kinase kinase kinase 3
ARD_17923	phosphatidylinositol phosphorylation,phosphatidylinositol-mediated signaling	9.60981	11.7377	8.0505	7.82149	9.63258	7.0385	7.06746	9.70828	9.11503	7.23176	6.41166	6.47851	5.07094	8.83527	8.58694	6.7847	phosphatidylinositol 4-kinase beta 1
ARD_17940	regulation of transcription, DNA-templated	0	0.0981199	0	0	0	0.0783676	0	0	9.64545	0.352494	0	0.119465	0	0.0968425	0.0962238	0	probable WRKY transcription factor 75
ARD_17951	RNA methylation,RNA processing	3.90365	2.79662	3.5035	2.85088	2.48457	2.19308	2.61444	2.95635	2.24079	2.99772	2.16273	2.186	2.42221	3.59088	2.68007	1.88549	zinc finger CCCH domain-containing 24
ARD_17953	translation	112.137	127.221	130.849	131.676	173.836	168.423	163.168	138.08	252.5	487.576	193.358	314.712	203.106	137.364	184.24	200.539	60S ribosomal L12
ARD_17958	terpenoid biosynthetic process,oxidation-reduction process	1.56073	1.35523	3.27546	2.03499	1.05983	0.153893	1.47332	0.399204	46.1491	1.96227	0.941157	0.707748	0.64246	4.01499	3.36189	1.14364	4-hydroxy-3-methylbut-2-en-1-yl diphosphate synthase (ferredoxin) chloroplastic
ARD_17981	protein phosphorylation	13.6489	12.2707	12.2979	12.1342	13.2823	11.5875	11.4349	13.665	11.2877	11.3529	12.2491	13.5544	13.289	13.7992	12.951	11.7034	serine threonine- kinase GRIK2
ARD_17998	response to light stimulus,protein import into chloroplast thylakoid membrane	34.5933	43.0148	19.4141	37.8889	42.0891	45.4464	31.3026	37.0505	31.4178	66.4913	49.999	75.8267	35.7291	25.3859	44.9921	74.7611	signal recognition particle 43 kDa chloroplastic
ARD_18035	potassium ion transmembrane transport	2.26004	2.08218	3.5781	1.78202	1.58448	2.42808	2.31049	2.51733	2.57471	2.37857	2.64476	2.80614	1.85055	1.53254	2.35322	3.14405	two-pore potassium channel 3
ARD_18036	proteasome-mediated ubiquitin-dependent protein catabolic process,proteasome assembly	53.6845	54.3333	48.6987	43.5171	49.6793	51.468	52.8469	52.4479	45.8787	105.982	46.8576	70.9828	60.5157	52.9189	41.4554	66.6432	26S proteasome non-ATPase regulatory subunit 8 homolog A
ARD_18037	methylation	2.11528	1.95496	2.36933	1.22275	0.860775	1.06756	1.10899	1.19391	1.41195	1.3926	0.872491	1.24363	0.958729	1.18358	1.27826	0.647654	LOW QUALITY PROTEIN: uncharacterized protein LOC107481691
ARD_1804	transcription, DNA-templated,regulation of transcription, DNA-templated,histone H3 deacetylation	4.46659	4.84975	3.44881	5.95157	2.92141	2.98512	3.87551	3.85442	3.11432	5.24992	2.91811	4.38932	2.61001	3.06759	4.86532	4.44788	histone deacetylase 6 isoform X1
ARD_18045	histidine biosynthetic process,oxidation-reduction process	1.74348	1.3214	2.05285	1.39343	0.876399	0.89311	1.22914	1.49379	1.47125	1.19626	0.724158	1.50755	0.76258	2.1185	0.909629	1.2637	histidinol chloroplastic-like
ARD_18046	histidine biosynthetic process,oxidation-reduction process	1.0865	1.10096	3.20907	3.01176	2.02126	1.40606	1.6842	1.59123	2.2286	1.72604	1.30689	1.20655	1.05172	1.41273	3.14693	3.71244	histidinol chloroplastic-like
ARD_18051	protein phosphorylation	0	0	0	0	0	0.328972	0.392872	0	0.404269	1.18576	0	0	0	1.64999	0	0	LRR receptor-like serine threonine- kinase EFR isoform X1
ARD_18053	microtubule-based process	6.4748	7.38345	14.864	6.37184	10.1755	8.74708	13.8788	15.0449	31.7703	23.2958	9.42061	17.7115	15.016	15.9277	14.3446	12.1433	tubulin beta chain
ARD_18061	apoptotic process,multicellular organism development,protein ubiquitination involved in ubiquitin-dependent protein catabolic process,proteasome-mediated ubiquitin-dependent protein catabolic process	3.09559	4.71442	2.46263	6.10713	6.28424	5.17778	5.05808	4.72488	4.27054	4.72583	7.98058	6.42378	3.40502	2.70798	8.04854	6.47647	E3 ubiquitin- ligase SINA-like 10
ARD_18079	potassium ion transmembrane transport	10.8374	11.1935	14.7789	9.8494	13.5569	13.7682	13.3713	12.9343	15.8696	17.7739	14.7865	13.1512	10.6991	12.7441	15.2253	14.3851	potassium transporter 5
ARD_18083	protein dephosphorylation	5.65192	3.23868	3.57838	2.70411	3.63914	3.59416	3.2726	2.13685	5.02814	2.35878	1.69835	1.53336	1.27622	2.84119	3.25316	1.44827	CTD small phosphatase
ARD_18107	protein phosphorylation,defense response	0.824105	1.04102	1.31221	0.705404	1.23664	0.933981	1.57237	1.25564	3.3168	1.16663	1.04436	1.08572	0.756812	1.54043	1.41473	0.901703	receptor kinase At4g00960
ARD_18122	response to wounding,regulation of defense response,negative regulation of nucleic acid-templated transcription,regulation of jasmonic acid mediated signaling pathway	0.333932	0.373863	0	0.322955	0	0	0	0	8.68479	0.520707	0	0	0	0	0	0	TIFY 5A
ARD_18123	protein phosphorylation	2.68761	2.66616	9.69571	3.7854	6.99535	3.46561	4.40437	5.44488	23.0719	9.82224	5.02065	4.4708	7.57331	5.87001	5.02658	3.6456	LEAF RUST 10 DISEASE-RESISTANCE LOCUS RECEPTOR-LIKE PROTEIN KINASE-like
ARD_18136	oxidation-reduction process	4.63364	8.92672	25.8093	23.4569	11.113	5.77705	36.714	38.7516	25.3189	10.904	31.0149	35.5957	31.8972	37.4868	33.4384	43.1589	aldehyde dehydrogenase family 2 member mitochondrial isoform X1
ARD_18155	fatty acid biosynthetic process,oxidation-reduction process	1.60628	2.86849	1.3409	2.04399	1.30987	4.42073	1.70683	1.66386	1.03788	1.35149	1.99386	1.31062	0.886264	2.12439	2.00203	2.90874	methylsterol monooxygenase 2-2
ARD_18157	regulation of transcription, DNA-templated	0.825481	2.10134	2.35301	2.21093	2.0564	1.10325	1.88871	1.01764	1.07536	1.23463	1.79355	1.19893	0.818154	2.07352	2.35061	2.49336	transcription initiation factor TFIID subunit 14b isoform X2
ARD_18163	regulation of transcription, DNA-templated	0.314358	0.408091	0.496277	0.708946	0.592744	0.436361	0.392376	0.341573	2.2261	0.422593	0.941958	0.189153	0.414279	1.47606	0.830064	0.734888	probable transcription factor 21
ARD_18165	purine nucleobase biosynthetic process,nucleoside metabolic process	44.4993	42.9809	60.1654	52.6528	111.269	107.179	71.3362	112.43	68.6405	102.02	113.809	101.22	116.049	40.3542	58.8085	82.0942	amidophosphoribosyltransferase, chloroplastic, partial
ARD_18180	carbohydrate metabolic process	1.06623	0.792141	0.898167	0.524789	0.727755	1.02805	0.947353	0.81793	1.04973	0.593178	0.415145	0.84391	0.313557	1.07502	0.582845	0.725134	alpha-L-fucosidase 1
ARD_18192	exocytosis,vesicle fusion	216.734	193.18	171.708	181.545	189.951	216.477	194.25	199.261	205.338	279.884	217.942	213.282	234.564	192.066	232.247	274.454	VAMP YKT61 isoform X2
ARD_18210	cellular amino acid metabolic process,biosynthetic process	3.50884	3.13764	3.77775	3.18849	2.13751	3.72994	0.495605	1.88545	0.75779	4.81773	0.904276	1.27518	1.78987	2.58285	6.59813	9.31963	aspartate mitochondrial
ARD_18211	cellular amino acid metabolic process,biosynthetic process	4.29764	6.04555	3.78692	3.55254	4.49424	3.58811	2.1713	2.15766	2.34544	4.49115	3.72157	4.23435	3.35024	2.7463	7.00449	11.7278	aspartate mitochondrial
ARD_18217	carbohydrate metabolic process,chitin catabolic process,cell wall macromolecule catabolic process	1.04679	2.4689	1.59906	0.607476	1.13673	0.493725	0.723123	0.212549	42.3482	0.968686	0.720293	0.250433	0.10696	2.30092	4.38433	1.60286	endochitinase EP3
ARD_18223	methylglyoxal catabolic process to D-lactate via S-lactoyl-glutathione	2.77982	3.29132	3.50941	1.45395	4.0917	3.01553	3.05678	3.69848	3.45183	4.40163	3.31503	3.77153	1.68414	4.01278	1.89761	3.2604	probable hydroxyacylglutathione hydrolase chloroplastic
ARD_18226	mRNA splicing, via spliceosome	12.1144	9.61568	10.4386	8.02005	11.6344	11.3214	8.75767	9.81462	9.53441	12.529	14.9887	14.804	10.2658	6.60006	10.6741	11.4319	flowering time control FPA
ARD_18230	protein folding	6.03068	10.8525	5.7008	10.7574	9.53768	9.83854	11.2206	10.7852	7.37708	9.29196	7.70022	13.0159	7.66571	11.5577	12.3331	7.18538	calreticulin-3 isoform X1
ARD_18231	transcription, DNA-templated	0.841692	0	0.224339	0.615639	0.427802	0	1.78493	0.484504	0.681074	0.914904	0.325717	0.859732	0	0.232209	1.4667	2.09041	DNA-directed RNA polymerases IV and V subunit 8B
ARD_18237	proteolysis	1.62503	2.3677	2.73564	2.33796	2.21659	1.44945	2.05348	1.69966	1.23482	1.97209	1.68489	1.8007	1.26003	2.0763	2.1343	2.25067	RHOMBOID 13
ARD_18244	transcription, DNA-templated,regulation of transcription, DNA-templated	11.9818	14.0382	15.8043	11.7269	10.1575	11.6534	12.7976	13.2466	12.4598	12.148	11.7061	11.0848	10.8005	11.2187	12.4194	13.2914	B3 domain-containing transcription factor VRN1
ARD_18251	regulation of transcription, DNA-templated	7.28945	8.62934	8.58362	8.44004	8.71457	9.81957	5.69995	7.99098	10.7753	14.182	6.17839	7.23566	4.17753	6.93816	8.96043	2.05336	homeobox-leucine zipper HAT22
ARD_18252	oxidation-reduction process,cellular oxidant detoxification	0.361172	0.604921	1.90087	0.353001	0.551605	0.480663	0.766882	0.415729	0.583852	1.02662	0.279925	0.491451	0	0.796536	0.20668	0.297983	peroxiredoxin chloroplastic
ARD_18255	translation	35.9397	31.7445	33.3422	36.6874	52.3867	40.8466	49.3208	33.8495	64.9748	58.257	56.9111	67.0975	71.9234	41.1462	42.636	60.2678	60S ribosomal L31
ARD_18261	regulation of proton transport	6.70098	6.54186	11.3548	8.99313	7.65146	10.2889	8.00366	9.19933	11.5164	8.47245	10.6189	7.93191	11.6876	9.11597	8.97958	13.0122	proton pump-interactor 1
ARD_18275	transmembrane transport	1.00922	3.38212	1.07206	0.787874	1.64219	1.43173	0	0.697087	0	0.872737	0.468841	0.274825	0	0.89078	0	0.333873	probable inositol transporter 2
ARD_1828	translation,transmembrane transport	18.3808	24.9458	23.5584	17.2803	38.6777	31.6638	29.7258	50.8742	18.2582	49.4749	27.8891	33.7387	22.28	24.7772	33.1527	34.4522	mitoferrin
ARD_18283	transcription, DNA-templated,regulation of transcription, DNA-templated,auxin-activated signaling pathway	12.39	8.76001	22.9269	12.9352	13.1856	7.20433	15.1487	12.7741	10.9502	12.6563	8.28791	7.57192	11.7213	10.0994	8.80389	10.9246	auxin response factor 6
ARD_18291	lipid metabolic process	0	0	0	0	0.240291	0	0	0	1.76958	0.640277	0.182815	0	0	0.129412	0.260726	0	phospholipase A1- chloroplastic
ARD_18292	lipid metabolic process	0	0	0	0	0	0.113383	0	0	1.2349	0	0.0991377	0	0	0	0	0.418373	phospholipase A1- chloroplastic
ARD_18308	fatty acid biosynthetic process	2.09446	1.85351	2.75386	2.34706	1.37485	1.41823	2.21297	1.94518	3.1093	2.09948	1.47878	1.81111	1.88948	2.82587	1.60509	1.96214	3-oxoacyl-[acyl-carrier- ] synthase chloroplastic
ARD_18312	oxidation-reduction process	0.480642	0.539016	1.13002	0	0.483147	0	0	0.554584	1.56962	0	0	0	0	1.59871	0	1.62977	tetrahydrocannabinolic acid synthase-like
ARD_18322	ribosomal small subunit assembly,maturation of SSU-rRNA from tricistronic rRNA transcript (SSU-rRNA, 5.8S rRNA, LSU-rRNA),translation	358.445	339.325	307.95	328.737	315.626	309.506	378.923	379.504	354.279	389.893	370.816	458.685	348.727	354.091	353.315	381.288	40S ribosomal S14
ARD_18325	oxidation-reduction process	0.0236975	0.184605	0.116415	0.0469018	0.048726	0.0211417	0.0506913	0.0545283	2.53892	0.848461	0.0925888	0	0.0402926	0.234145	0.251037	0.0383812	berberine bridge enzyme-like 28
ARD_18337	metabolic process	2.60938	2.40345	4.17375	5.57305	6.1467	5.64957	3.14133	2.6111	12.684	20.9493	5.64681	11.246	1.82753	4.24571	5.14752	5.0145	centromere V
ARD_18341	chloroplast relocation,cell redox homeostasis,actin filament bundle assembly,oxidation-reduction process	57.6945	25.0732	43.7356	28.2848	25.607	41.7428	41.7711	43.6071	37.9067	65.8026	59.7603	68.0426	45.4629	28.8484	34.152	49.3302	uncharacterized protein At5g39865
ARD_18357	peptidyl-tyrosine phosphorylation	1.57631	2.04249	1.52614	1.96624	1.35436	1.4642	1.66301	1.24215	1.43424	1.1581	1.65378	1.72503	2.12695	1.99118	1.39395	2.20276	C-type lectin receptor-like tyrosine- kinase At1g52310
ARD_18362	transcription, DNA-templated,regulation of transcription, DNA-templated	6.64669	11.7126	12.2361	14.5419	15.0196	10.2026	16.6735	18.0112	10.485	13.769	6.83886	13.2445	15.4858	12.6235	12.4183	12.6263	scarecrow 3
ARD_18386	carbohydrate metabolic process	18.0132	16.2691	31.4418	43.7412	31.6404	14.3034	37.0241	13.7886	9.94796	21.8139	8.70225	26.1833	8.69777	16.974	48.5248	20.8623	glucan endo-1,3-beta-glucosidase
ARD_18393	transmembrane transport	0.224054	0.436302	0.732201	0.221813	0.23042	0.033321	0.0998728	0.0429621	3.92005	0.380756	0.029188	0	0	0.266435	0.295977	0.0604448	probable polyol transporter 4
ARD_1840	metabolic process	11.8366	16.1505	12.0338	18.1677	15.8206	18.6913	21.1752	15.7952	19.6373	16.8991	22.5089	16.4213	21.3399	19.8267	15.9846	18.3734	malonyl- :ACP transacylase 1-3
ARD_1841	metabolic process	11.6169	19.1092	12.4353	17.0922	18.7459	19.133	20.4287	19.0865	13.2778	15.0289	23.3553	21.1192	21.5049	20.6929	18.5459	18.1701	malonyl- :ACP transacylase 1-3
ARD_18433	DNA replication,oxidation-reduction process	1.39344	1.23649	1.97048	1.72889	1.66896	1.54249	1.41531	1.42051	3.60863	2.78579	2.37147	1.86264	3.13838	1.27782	1.45325	2.36943	ribonucleoside-diphosphate reductase large subunit
ARD_18435	transcription elongation from RNA polymerase II promoter	1.50141	1.67091	1.79579	2.25319	1.67206	1.27244	1.25782	1.55465	2.97604	1.56924	0.899415	1.66041	1.27736	0.989022	1.88328	1.37819	probable mediator of RNA polymerase II transcription subunit 26c
ARD_18436	oxidation-reduction process	1.4522	1.87358	2.89766	0.979092	1.35645	1.29514	1.90535	0.797429	2.65299	2.5476	2.52622	0.938798	2.31284	2.10212	2.10714	2.83625	probable mannitol dehydrogenase 1
ARD_18445	mannose metabolic process	1.80178	1.67547	2.49531	4.11854	2.14404	2.40025	2.07511	1.38244	3.07099	1.88154	1.63167	3.06179	1.37255	2.15067	2.87699	1.23436	alpha-mannosidase
ARD_18470	transcription, DNA-templated,regulation of transcription, DNA-templated	0.940836	1.21491	1.22755	0.706792	1.00505	0.402689	0.201119	0.216495	4.51822	0.874113	0.764029	0.101963	0.838368	1.90128	1.4448	1.22106	NAC-like transcription factor
ARD_1852	oxidation-reduction process	3.0982	4.04703	4.4169	4.40866	2.58772	3.83034	4.63522	2.47149	6.5103	6.30521	3.12822	4.53339	1.91527	7.57747	5.73706	4.42501	NADH-cytochrome b5 reductase
ARD_18520	carbohydrate transmembrane transport	15.0046	6.85016	13.3563	7.18737	6.95135	8.57771	7.28854	6.56481	6.59514	8.12133	6.95552	6.8686	5.62302	5.27863	10.0874	13.1393	triose phosphate phosphate chloroplastic isoform X1
ARD_18556	small GTPase mediated signal transduction	1.19205	1.40601	0.421799	0.691295	0.646886	0.499611	0.22449	0.726146	0.37629	1.01697	0.32795	0.475433	0.2448	0.308336	0.151925	0.34259	ras-related RABA6a
ARD_18566	protein dephosphorylation	42.8055	48.4954	50.0654	43.5769	57.2743	62.1033	52.8442	59.8776	55.6046	56.912	65.9374	62.9602	60.088	50.6304	50.4226	63.6567	Translocon at the outer membrane of chloroplasts 64
ARD_18584	glutathione metabolic process	691.54	628.251	417.8	385.977	361.068	417.282	380.635	647.295	286.6	810.222	327.512	691.309	497.909	483.336	343.915	331.602	glutathione S-transferase chloroplastic
ARD_18588	transport	6.68883	6.79573	6.61068	6.36993	4.70687	5.19905	6.44034	5.77969	5.94807	5.30197	4.14151	5.48775	3.87842	7.22224	6.56923	5.21694	ABC transporter I family member chloroplastic
ARD_18590	RNA catabolic process	14.9765	14.6574	19.2814	17.1121	12.8274	15.943	16.0928	17.0974	14.7558	11.9242	15.6648	11.7226	20.5778	15.5268	13.6302	17.432	D -box ATP-dependent RNA helicase D 10
ARD_18595	chromatin organization,developmental process	4.09347	4.55545	2.21619	3.70576	1.81733	2.01277	4.00512	1.89988	2.11806	5.76804	2.6172	3.71629	1.54191	4.82586	3.86744	2.33542	actin-related 7
ARD_18596	photosynthesis,respiratory electron transport chain	4.74312	0.841257	1.64827	2.01313	0.661412	2.30106	0.574156	0.248095	1.50618	1.31219	0.33544	1.90258	1.53846	2.01675	0.951675	0.529046	cytochrome b6 (chloroplast)
ARD_18615	mRNA processing,tRNA processing,RNA splicing	3.43466	0.738642	1.31249	2.12167	0.641392	5.32457	0.125142	0.58378	1.84099	1.96601	0.457112	1.85067	0.736297	2.95789	1.54108	0.379977	maturase K (chloroplast)
ARD_18618	transport	7.25612	10.6903	6.91998	7.41983	6.94266	9.51575	3.15577	4.09238	3.85068	10.2215	6.33315	9.44372	4.26173	7.89066	10.5346	15.9225	aquaporin PIP1-3
ARD_18623	fatty acid metabolic process,oxidation-reduction process	0.676022	1.03485	0.418469	0.208743	0.824342	1.16773	0.541795	1.1667	0.317095	3.39056	0.65967	1.25941	0.798514	0.696151	0.948319	0.342911	cytochrome P450 86A22
ARD_1865	glutamine biosynthetic process	11.3164	15.265	4.14676	2.41867	4.64207	4.48064	2.41614	7.16147	1.48405	6.02181	3.33369	4.60266	1.53003	4.00769	1.90028	1.02299	glutamine synthetase leaf chloroplastic
ARD_18658	cell redox homeostasis,oxidation-reduction process	114.008	91.2413	84.7015	70.0736	76.6057	84.8378	81.1725	81.4905	91.2596	114.988	82.9965	80.0498	125.897	79.1012	81.3396	109.25	monothiol glutaredoxin-S17
ARD_1866	glutamine biosynthetic process	18.392	28.9483	5.06967	2.36572	5.87565	6.88543	4.26752	8.43424	3.07496	9.20384	5.92266	9.12577	2.43787	6.81207	2.45029	2.712	glutamine synthetase leaf chloroplastic
ARD_18677	regulation of transcription, DNA-templated	29.6422	31.3225	30.8609	24.7703	26.3295	25.6695	28.4501	28.4659	26.6381	28.4668	20.6727	20.7234	27.7105	26.8982	27.9549	24.2014	heat stress transcription factor A-8
ARD_18688	translation	33.4947	31.6847	49.1572	33.1793	38.5997	39.4855	43.8617	40.4031	33.4869	40.6023	33.8412	36.479	53.6745	34.2141	35.9886	38.4407	40S ribosomal S2-4
ARD_18689	nucleocytoplasmic transport	17.6334	16.2602	11.0964	11.0398	13.0465	14.4012	15.7675	15.048	11.2143	9.34056	20.1858	10.4651	20.6273	15.1374	10.04	9.65722	nuclear pore complex NUP155 isoform X1
ARD_18699	response to oxidative stress,oxidation-reduction process,cellular oxidant detoxification	10.2138	11.3163	7.71773	8.06803	8.54306	6.46318	7.25501	5.69962	10.8447	9.70675	5.10058	6.50586	8.64171	8.92146	7.45481	9.87483	probable glutathione peroxidase 2
ARD_18703	peptidyl-lysine monomethylation	6.06299	6.83554	11.21	8.37083	9.10602	8.87995	12.225	12.6889	9.44324	8.82788	10.9894	8.53305	14.1111	9.06372	10.334	11.9787	histone-lysine N-methyltransferase setd3
ARD_18705	postreplication repair,protein K63-linked ubiquitination	31.1493	29.3726	34.8114	32.4752	21.5373	21.8984	29.5938	23.7187	23.8574	27.3853	18.4294	22.0268	22.7426	26.5865	31.9819	19.6865	ubiquitin-conjugating enzyme E2 variant 1B isoform X1
ARD_1871	translation	164.932	160.194	129.892	150.909	189.45	161.369	182.187	141.56	184.984	177.227	174.402	166.245	178.71	198.088	191.724	208.988	40S ribosomal S15a-1
ARD_18720	microtubule nucleation,cytoplasmic microtubule organization	3.82069	9.51621	3.92244	4.08324	11.1165	5.24215	6.25778	5.38552	6.45907	6.92911	14.339	8.71732	16.7556	8.46631	5.97425	5.01824	tubulin gamma-1 chain
ARD_18722	tricarboxylic acid cycle,carbon fixation	0.351484	0.196212	0.369199	0.343657	0.35797	0	0.559852	0.606851	0.568088	0.248964	0.408721	0.2391	0.651925	0.968841	1.20389	0	phosphoenolpyruvate carboxylase isoform X2
ARD_18723	tricarboxylic acid cycle,carbon fixation	0.305047	0.396	0.780315	0.503398	0.575207	0.423445	1.16042	0.467938	0.96207	0.560969	0.450418	0.298265	1.14826	0.520845	0.751595	0.575948	phosphoenolpyruvate housekeeping isozyme
ARD_18724	tricarboxylic acid cycle,carbon fixation	0	0.723282	0.266989	0.509014	0.662222	0.345782	0.828056	0.447753	0.279009	0.35613	0.302327	0.176198	0.93733	0.856895	0.723437	1.0636	phosphoenolpyruvate housekeeping isozyme
ARD_18736	translation	15.3399	11.5913	10.9956	12.8563	9.68869	11.4479	12.944	10.7808	17.4798	11.6579	10.9752	11.3199	14.8349	12.6878	14.0542	11.6144	40S ribosomal S7
ARD_18755	response to stress	0.616066	1.12166	1.42474	0.734936	0.864217	0.624792	0.629255	0.386602	2.6992	0.925171	0.547337	0.284309	1.16024	1.0296	0.708676	1.17786	calmodulin-binding 60 B isoform X1
ARD_18759	regulation of mitotic metaphase/anaphase transition,anaphase-promoting complex-dependent catabolic process	4.55273	3.02126	7.51576	6.07274	4.21211	5.01328	5.19602	4.49059	3.49523	2.93341	4.97512	4.12076	5.22303	3.57884	3.47006	5.14296	anaphase-promoting complex subunit 4 isoform X1
ARD_18762	oxidation-reduction process	0.294081	0.218526	0.497464	0	0.100304	0.523304	0	0	0.526597	0.395107	0.152596	0.133045	0	0.323546	0.645934	1.12124	internal alternative NAD(P)H-ubiquinone oxidoreductase mitochondrial-like
ARD_1877	MAPK cascade	5.81673	3.95451	5.69902	5.47043	4.94746	4.88173	4.13631	4.38458	4.42153	3.96989	5.34997	5.62692	3.9084	3.99565	4.68561	6.2224	mitogen-activated kinase 15 isoform X1
ARD_18771	protein transport	11.9964	10.3411	17.7643	12.5296	10.3929	10.1115	13.6396	12.4889	22.1498	14.5114	10.7419	10.2646	12.0996	14.9938	14.3974	14.0735	secretory carrier-associated membrane
ARD_18781	protein dephosphorylation	10.719	7.64197	14.1046	11.1151	8.6962	8.16276	9.77772	11.001	9.75213	9.46177	12.4027	8.51883	9.58462	8.81783	9.22	7.57273	hypothetical protein CRG98_044185
ARD_18790	protein folding,response to heat	506.893	454.809	596.912	384.754	427.901	428.954	438.751	454.021	378.873	535.788	412.094	409.737	498.396	471.372	428.553	498.409	dnaJ homolog
ARD_18799	transcription from RNA polymerase II promoter,cell differentiation,positive regulation of transcription from RNA polymerase II promoter	0.0993983	0.332034	0.246915	0.441702	0.30606	0.354373	0.212357	0	0.692891	0.258571	1.20225	0.740871	0.342995	0.327615	0.373164	0.161485	GATA transcription factor 1-like
ARD_1880	protein phosphorylation	9.44415	12.3702	13.4637	13.1629	10.9421	15.9573	15.9778	16.8298	25.8019	14.1369	14.6118	11.5426	14.5844	14.5048	13.4654	13.3596	probable serine threonine- kinase PIX13
ARD_18806	protein dephosphorylation	14.4097	17.719	15.4257	11.266	19.3323	19.3052	15.3806	20.3663	16.1343	17.1167	16.4234	14.6175	10.0206	17.3617	16.6917	16.833	serine threonine- phosphatase PP2A-2 catalytic subunit
ARD_18813	phosphorelay signal transduction system	20.5104	13.3306	15.4299	22.9075	14.9914	15.5408	11.6878	8.44319	12.1317	8.27159	13.8383	7.01229	21.0878	7.20513	15.7571	8.90339	two-component response regulator ARR5
ARD_18816	dephosphorylation	1.12704	1.4597	1.30408	1.5182	1.19708	0.791355	1.48245	1.1266	2.31557	1.27147	1.31419	1.75103	2.19263	1.33853	1.24953	0.986897	probable inactive purple acid phosphatase 1
ARD_18817	response to light intensity,regulation of gene expression	2.59044	2.36042	2.64303	2.61426	1.63056	2.67527	3.26882	1.89673	2.7159	3.7751	3.30617	3.51154	3.77805	3.81727	3.04469	4.0216	PLASTID REDOX INSENSITIVE 2
ARD_18822	phospholipid translocation	1.92461	1.16928	2.31536	2.16966	1.28964	1.17529	1.47692	1.42759	1.78994	1.20567	1.11871	1.30262	1.47639	1.1395	1.54779	1.31077	Phospholipid-transporting ATPase 3
ARD_18853	phosphorelay signal transduction system,peptidyl-histidine phosphorylation,signal transduction by protein phosphorylation	0.106326	0.118535	0.216627	0	0.43496	0.28372	0.792899	0.244707	1.48553	0.718316	1.98531	0.433042	1.51616	0.46803	0.234499	0.695641	histidine kinase 3
ARD_18854	phosphorelay signal transduction system,peptidyl-histidine phosphorylation,signal transduction by protein phosphorylation	0.139477	0.103529	0.230661	0.321463	0	0.24866	0.149014	0.106985	0.947228	0.181031	1.12486	0.188999	0.640561	0.0510746	0.248961	0.151008	histidine kinase 3
ARD_18858	negative regulation of endopeptidase activity	144.845	179.691	108.76	168.416	192.047	210.141	157.297	130.786	92.9979	184.198	149.545	248.498	120.308	184.908	180.075	246.008	cysteine ase inhibitor B
ARD_18866	response to chitin,protein ubiquitination,proteasome-mediated ubiquitin-dependent protein catabolic process	0.0769118	0.257067	0.69605	0.985183	1.18206	0.89028	0.164102	0	0.660544	2.9542	1.73798	0.730226	1.61735	0.845664	0.501577	1.37894	probable E3 ubiquitin- ligase ATL44
ARD_18885	small GTPase mediated signal transduction	71.9317	82.5608	69.9861	62.4299	86.229	98.2988	94.1994	94.6757	77.071	162.489	91.7354	187.619	85.8317	70.6069	74.4522	89.4509	ras-related RHN1
ARD_18887	oxidation-reduction process	23.9168	31.3192	67.9112	30.6081	55.0149	53.6198	44.5929	57.2192	58.3462	52.0161	40.9192	25.7372	57.8413	46.5878	35.6398	34.4147	probable polyamine oxidase 4
ARD_18888	regulation of transcription, DNA-templated,multicellular organism development	0	0	0	0	0.57781	0	0	0	1.54296	0	0	0	0	0	0	0	hypothetical protein MTR_7g009440
ARD_18908	tricarboxylic acid cycle,carbon fixation	0.897268	0.863391	1.69514	0.97284	0.785924	1.2229	1.42733	1.31128	1.61016	1.23112	0.862752	0.279022	1.10613	1.8497	1.37962	1.09825	phosphoenolpyruvate carboxylase
ARD_18918	glycogen biosynthetic process,starch biosynthetic process	5.44188	5.48797	3.72654	1.36864	0.948368	1.41841	1.48058	1.89021	2.20244	5.68203	1.28186	1.5307	2.39381	3.77923	2.20445	1.75187	glucose-1-phosphate adenylyltransferase large subunit 1
ARD_18937	enzyme-directed rRNA 2'-O-methylation,maturation of LSU-rRNA from tricistronic rRNA transcript (SSU-rRNA, 5.8S rRNA, LSU-rRNA),maturation of 5.8S rRNA from tricistronic rRNA transcript (SSU-rRNA, 5.8S rRNA, LSU-rRNA)	75.4141	54.812	54.7079	61.3927	57.1166	58.9047	52.455	64.4649	51.6865	50.6222	65.5585	38.1238	68.8482	55.3048	51.6398	67.1081	rRNA methyltransferase
ARD_18938	enzyme-directed rRNA 2'-O-methylation,maturation of LSU-rRNA from tricistronic rRNA transcript (SSU-rRNA, 5.8S rRNA, LSU-rRNA),maturation of 5.8S rRNA from tricistronic rRNA transcript (SSU-rRNA, 5.8S rRNA, LSU-rRNA)	144.833	131.21	119.209	125.521	120.973	127.68	133.148	152.28	121.884	95.0143	135.977	82.279	217.929	131.509	111.793	132.488	rRNA methyltransferase
ARD_18940	small GTPase mediated signal transduction	33.4108	32.0819	21.3764	32.4139	33.2467	26.969	30.9633	27.9981	37.3821	39.9472	26.1534	40.4685	25.1306	27.1614	34.5738	34.6767	ras-related Rab7
ARD_1896	nucleosome assembly	0.18846	0	0.190958	0.556312	0.0964425	0.335403	0.401772	0.108431	0	0.25255	0.220073	0.127877	0.500354	1.5549	0.929634	0.461709	Histone H1
ARD_18964	ER-associated ubiquitin-dependent protein catabolic process,nucleus-associated proteasomal ubiquitin-dependent protein catabolic process,mitochondria-associated ubiquitin-dependent protein catabolic process	2.04417	2.29022	3.52819	1.99634	2.42412	2.92654	3.90379	3.62565	2.61501	2.20096	2.81899	2.5174	4.00953	2.58632	2.63475	1.58464	ankyrin repeat and zinc finger domain-containing 1
ARD_18978	magnesium ion transport,magnesium ion transmembrane transport	1.64054	1.8543	1.58799	0.101451	1.1067	0.525945	0.356377	0.471865	5.4656	1.18148	0.480683	0.555401	0.0436314	0.900576	0.489233	0.124579	probable magnesium transporter NIPA6
ARD_18997	fatty acid biosynthetic process	0.342292	0.573188	0.358825	0.669571	0.523049	0.911346	0.181774	1.57591	0.368758	0.966831	0.796244	1.16407	0	0.377357	0.779798	1.41048	acyl carrier 4
ARD_19011	oxidation-reduction process	2.49471	3.15042	4.52784	2.78446	2.21439	3.10914	3.63617	2.96628	4.55397	2.98633	2.13759	3.27151	2.77871	4.11524	5.25832	3.39096	alcohol dehydrogenase
ARD_19014	protein phosphorylation,intracellular signal transduction	0.853331	1.10803	1.14817	1.1255	1.66635	1.11637	1.42954	0.916322	2.25555	1.60532	1.06663	0.96306	2.4731	1.46789	1.60063	1.42895	serine threonine- kinase SRK2A
ARD_19033	secondary metabolite biosynthetic process,oxidation-reduction process	2.90528	1.61684	2.95475	1.37554	1.30218	1.37832	1.65227	1.10235	2.15297	2.10449	1.54511	0.962804	1.21357	1.32359	1.97125	1.85374	FAD-dependent urate hydroxylase isoform X1
ARD_19041	nucleosome assembly	6.90702	7.12906	8.28133	4.82187	2.82299	2.25174	2.39866	2.90751	6.92728	4.32778	3.15393	4.33859	3.4035	4.99823	5.2567	2.28251	unknown
ARD_19048	protein insertion into membrane	74.3398	75.2823	58.1766	58.9141	52.2295	73.8972	58.7605	66.4979	36.5687	45.3103	60.8544	47.5955	60.5099	41.9032	52.4611	76.0758	inner membrane PPF- chloroplastic
ARD_19061	protein peptidyl-prolyl isomerization,protein folding	13.5628	10.4557	36.7889	12.8756	8.83277	12.9242	17.5506	9.183	42.1292	18.4851	13.0242	14.2811	21.7209	16.9653	18.9909	11.6987	peptidyl-prolyl cis-trans isomerase
ARD_19065	ribosomal large subunit assembly	15.2969	20.2511	12.4369	18.4871	19.5928	19.2008	20.1189	21.9725	19.699	23.0583	21.9991	26.7104	28.565	17.892	17.3555	22.0196	peter Pan
ARD_19067	mRNA splicing, via spliceosome	6.83099	9.69165	7.37116	3.05293	5.18754	4.87964	4.411	5.2404	4.67133	7.95575	2.73817	8.00836	0.736715	8.65547	8.43403	5.24613	thioredoxin YLS8 isoform X1
ARD_19074	cellular protein modification process,protein transport	7.29253	5.54591	8.78748	6.29078	9.20016	9.11791	9.87758	9.27853	15.9547	9.06028	8.14408	10.1743	8.0784	7.01465	7.59626	9.36413	protein ELC
ARD_19084	carbohydrate metabolic process	0.453267	0.793358	1.29531	0.766382	0.597569	0.980591	1.31327	0.447032	0.764309	0.935753	0.807814	0.965721	0.676097	1.06758	0.699643	0.632323	mannan endo-1,4-beta-mannosidase 2
ARD_19085	mannan catabolic process	0.523936	0.6364	0.945701	0.799735	0.782293	0.509474	0.966808	0.548024	1.43015	0.989881	0.929302	0.70999	0.985001	0.680249	0.918708	0.928357	mannan endo-1,4-beta-mannosidase 2
ARD_1910	proteolysis	2.31113	2.16196	1.38228	1.36678	1.5616	1.49835	1.74732	1.81228	1.30521	1.41496	1.51045	1.26068	1.18449	1.71615	1.33211	1.43189	subtilisin-like protease
ARD_19108	oxidation-reduction process	0.23682	0.35181	2.30403	0.855461	0.808714	0.281135	0.673652	0.544998	7.20391	0.732887	0.369025	0.321227	0.969463	1.38883	1.88949	1.02956	alcohol dehydrogenase-like 1
ARD_19109	oxidation-reduction process	0	0.932625	3.19172	0.782439	0	0	0.866399	0.959946	6.37265	0	1.89143	0	0	0.922248	1.20096	2.8655	alcohol dehydrogenase-like 1
ARD_1912	fatty acid biosynthetic process	4.83436	1.27907	1.75834	2.08005	1.22833	3.54117	0.715882	0.881153	1.18056	3.60653	0.709736	5.57818	1.81496	2.78699	2.00056	0.544221	acetyl- carboxylase carboxyltransferase beta subunit (chloroplast)
ARD_19136	protein ubiquitination	0.557326	0.704831	0.971394	0.576519	1.04167	0.519787	0.379299	0.64121	1.90002	0.940411	0.63341	0.377359	0.905369	0.862201	0.725145	0.369342	U-box domain-containing 28
ARD_19138	transcription, DNA-templated,regulation of transcription, DNA-templated	0.847085	1.1475	1.75102	0.729244	1.60977	1.34742	1.10324	1.3771	1.75557	1.68961	1.05075	1.04713	1.62336	1.39474	0.972931	1.04323	nodulation-signaling pathway 2 -like
ARD_19157	actin filament depolymerization	0.446578	0.213173	1.21187	0.755131	0.523366	1.19348	1.15774	0.440434	1.02682	0.837597	0.397967	0.345979	0.776716	1.33227	0.551199	0.830561	actin-depolymerizing factor 7 isoform X1
ARD_19169	nucleosome assembly	1.03359	1.15093	0.719532	0.357178	0.90161	0.829052	0.441595	0.832461	0.665127	0.807679	0.524203	0.7004	0	1.41954	0.499377	0.251939	probable histone
ARD_19174	removal of superoxide radicals,oxidation-reduction process,cellular response to high light intensity	19.3257	12.9004	10.6354	7.79822	6.53852	6.57012	11.0236	8.84589	9.54505	6.93126	9.57284	10.3485	9.82884	8.9103	7.86246	5.47718	superoxide dismutase [Cu-Zn] chloroplastic
ARD_19177	regulation of signal transduction,protein ubiquitination	43.3613	38.4789	26.9615	33.3911	35.0265	40.4826	27.9413	31.8156	20.8219	27.023	35.6639	39.8058	26.1365	24.7934	34.0335	35.5491	E3 ubiquitin- ligase NEURL1B
ARD_19179	proteolysis	40.7837	23.819	14.746	18.8264	22.0658	21.4267	19.1009	18.2564	17.143	22.2478	31.9693	27.4824	19.3166	11.7036	24.0303	17.3748	ATP-dependent zinc metalloprotease FTSH
ARD_19195	L-phenylalanine biosynthetic process	0.601724	0.502243	0.813383	0.669819	0.438152	0.335499	0.777599	0.288454	2.52513	0.577587	0.274263	0.271612	0.21331	0.550519	0.611271	0.203068	arogenate dehydratase prephenate dehydratase chloroplastic
ARD_19215	regulation of transcription, DNA-templated	17.597	21.3856	6.49609	8.4399	6.19216	10.3961	10.4725	9.83412	7.11749	17.1399	4.7863	15.2626	4.85937	9.99817	13.8636	6.53499	bZIP transcription factor 11
ARD_19220	ATP hydrolysis coupled proton transport	53.2171	56.8697	45.1993	41.3518	37.5254	37.061	41.9244	47.5305	42.0995	38.3348	39.0376	26.1249	45.8698	44.8283	41.9336	42.9096	V-type proton ATPase subunit a3
ARD_19221	rRNA modification	47.0449	56.988	39.6711	42.3558	44.3231	46.7075	53.4018	55.5957	49.8973	53.131	53.2681	68.9117	63.2044	63.4976	51.535	48.6764	probable nucleolar 5-1
ARD_19251	chromatin silencing	280.852	286.273	400.436	300.603	266.875	319.708	317.513	272.857	319.583	383.641	316.994	352	272.663	287.872	298.273	328.268	probable histone
ARD_19266	ER to Golgi vesicle-mediated transport	11.1115	12.8004	11.2719	10.974	10.0232	11.2762	13.823	9.40855	11.0388	31.6244	11.7496	29.072	9.86717	16.6462	15.9823	12.1105	trafficking particle complex subunit 3 isoform X1
ARD_19267	transmembrane transport	2.01455	2.05488	1.86531	1.95747	2.11016	1.58123	1.75608	1.97436	1.39867	0.808322	1.5309	1.99512	1.51808	1.69945	1.73472	1.66063	multidrug resistance
ARD_19277	drug transmembrane transport	0.693885	0.128793	0.807241	0.342381	0.415227	0.412182	0.123488	0.465724	0.744378	1.13424	0.721642	0.313528	0.902055	0.317718	0.373609	0.752264	DETOXIFICATION 51
ARD_19283	cellular glucose homeostasis,glycolytic process,carbohydrate phosphorylation,glucose 6-phosphate metabolic process	10.5051	18.1253	12.4758	15.6373	18.3892	18.003	23.6532	26.8337	22.3436	18.5406	12.8205	24.3127	23.6992	24.4366	20.5634	16.5752	hexokinase-1
ARD_19289	copper ion export	4.64678	3.99236	4.61553	5.71413	3.26914	3.87615	4.43666	4.45591	3.84819	2.46918	2.33598	3.41603	1.54443	3.62113	4.25013	3.00508	copper-transporting ATPase chloroplastic
ARD_19290	metal ion transport	9.46642	8.74462	5.86814	9.24483	4.14394	4.75413	6.38615	6.42388	6.34172	9.88564	3.97102	7.24376	4.83177	6.85087	8.81134	4.22199	copper-transporting ATPase chloroplastic-like
ARD_19295	fatty acid biosynthetic process	1.43918	0.320552	0.172193	0.170434	0.118112	0.256473	0.368824	0.529893	0.432289	0.752677	0.224515	0	0	0.632612	0.495872	0.468064	beta-hydroxyacyl-ACP dehydrase 1
ARD_19301	DNA replication,DNA biosynthetic process	44.904	43.626	28.7747	22.0844	33.7038	32.6342	33.7773	35.4654	32.1882	62.0695	35.6364	61.5538	33.5049	24.5069	24.3119	25.6064	uncharacterized protein LOC107481760
ARD_19316	translation	60.6708	55.8624	44.1246	72.2048	65.301	64.2247	67.8345	52.9873	62.0092	68.1894	77.0751	69.631	58.5793	50.935	58.0887	67.6393	60s ribosomal
ARD_19336	protein phosphorylation	0.0730153	0.162682	0.29318	0.287866	0.374149	0.0650227	0.155817	0.168029	3.37006	0.0964554	0.113812	0.099021	0.25533	0.240819	0	0.356856	shaggy-related kinase eta
ARD_19344	regulation of transcription, DNA-templated	1.18645	1.05709	1.59822	0.643889	2.55569	0.369987	1.77351	0.81908	3.05486	3.26144	0.555215	1.12584	1.74954	1.23868	0.767142	0.964874	probable WRKY transcription factor 65
ARD_1936	transmembrane transport	3.22725	1.3019	0.928302	0.692973	1.44043	1.20907	0.999383	1.07628	2.65818	1.51794	1.0586	0.887306	1.36959	1.33593	1.85364	1.89901	calcium uniporter mitochondrial
ARD_19360	carbohydrate metabolic process	7.11112	5.61198	9.48429	6.74234	7.58298	7.28466	7.17533	9.21281	9.97053	7.45959	9.1289	5.69221	13.1857	7.32191	6.2653	8.73946	isoamylase chloroplastic
ARD_19362	biosynthetic process	30.2799	31.5043	30.6609	23.3953	24.6166	27.9882	30.7977	22.9833	23.0206	22.3041	21.1733	28.3524	19.0958	29.9064	29.2836	24.5985	ethanolamine-phosphate cytidylyltransferase
ARD_19366	protein phosphorylation	0.725171	0.26933	1.13614	0.634951	0.412687	0.358674	1.03132	0.648998	0.692096	0.106983	0.690494	0.327895	0.424486	0.88603	0.614139	0.788314	NSP-INTERACTING KINASE 3
ARD_19374	drug transmembrane transport	8.95787	9.34089	4.29076	2.71738	4.85479	5.15189	4.69391	6.08327	4.70278	5.29094	4.81316	3.99721	12.1894	3.32526	3.72858	7.85883	DETOXIFICATION 29
ARD_19378	phosphate ion transmembrane transport	2.09688	3.21414	0.746459	0.543805	0.600377	0.521145	0.404216	0.355948	0.515814	0.442627	0.187923	0.0931258	0.293992	0.453	0.512417	1.05916	inorganic phosphate transporter 2- chloroplastic
ARD_19381	intracellular protein transport,vesicle-mediated transport	8.41317	7.89922	9.44412	8.4681	8.67214	8.96839	10.1248	9.60952	14.7538	10.0629	10.3216	11.9388	12.0806	8.48058	10.951	8.80756	AP-1 complex subunit mu-2
ARD_19388	metabolic process	3.85111	3.81717	6.19582	4.7492	5.64777	4.75045	4.27706	4.67282	4.8245	5.7756	5.60837	6.86706	5.96665	4.45861	5.61077	5.07693	uncharacterized protein LOC107481361
ARD_19391	carboxylic acid metabolic process	210.45	157.496	70.3234	170.655	335.493	273.757	273.914	241.58	266.335	596.802	670.168	1188.52	247.807	165.375	316.401	298.977	isocitrate lyase 1
ARD_19394	regulation of transcription, DNA-templated	1.23817	1.9693	1.88488	1.52905	0.998853	0.827846	1.32297	0.763171	2.0862	0.745015	1.27712	0.898752	1.6733	1.06866	1.56113	1.07692	homeobox-leucine zipper HDG2
ARD_19397	drug transmembrane transport	64.3468	85.6339	80.8372	56.4289	87.7863	114.634	95.762	101.911	73.3132	190.918	85.218	123.544	67.4323	109.431	72.9045	67.0922	DETOXIFICATION 40
ARD_19401	regulation of transcription, DNA-templated	0.711176	0.961074	1.1238	0.753941	0.522191	0.521143	0.624759	0.613662	0.843637	0.617767	0.654907	0.687901	0.86454	0.418284	0.915558	0.576037	homeobox-leucine zipper HDG2
ARD_19407	RNA modification	20.4536	23.6214	25.1327	30.3276	32.0836	30.6061	30.1012	34.017	35.8204	45.9444	34.8	52.9519	39.4265	26.0928	42.8618	44.8614	threonylcarbamoyladenosine tRNA methylthiotransferase
ARD_19408	RNA modification	11.8909	14.514	12.2884	16.295	17.8019	13.8582	13.1445	17.2058	15.7855	23.2806	14.988	30.611	16.4681	15.378	20.9113	22.8588	threonylcarbamoyladenosine tRNA methylthiotransferase
ARD_19431	transcription from RNA polymerase II promoter	0.406237	0.543167	0.327418	0.400137	0.665785	0.433993	0.519949	0.373954	1.39579	0.647555	0.316471	0.33064	0.428196	0.446723	0.265488	0.662467	transcription factor bHLH81
ARD_19441	intracellular protein transport,membrane fusion	31.564	33.1874	35.8279	37.7804	36.6332	42.8463	40.2871	35.3091	43.3962	98.4485	32.5478	85.3225	39.5187	30.1673	32.6118	50.7365	gamma-soluble NSF attachment
ARD_19459	response to oxidative stress,oxidation-reduction process,cellular oxidant detoxification	301.061	275.706	258.774	277.775	300.602	256.444	253.63	228.732	209.685	255.946	249.824	187.049	279.762	316.125	255.199	317.565	probable phospholipid hydroperoxide glutathione peroxidase
ARD_1947	oxidation-reduction process	3.76818	2.67749	5.06905	2.24271	3.13102	3.47244	2.63528	2.69115	5.0195	3.84142	1.9756	1.9379	1.13073	3.21345	3.36986	2.96077	probable 2-oxoglutarate-dependent dioxygenase ANS
ARD_19482	defense response	1.24275	0.462795	1.76411	1.01022	0.842338	0.183619	1.75719	1.90759	0.893753	2.09684	1.6033	1.69235	0.390753	0.685652	1.20112	0	Retrovirus-related Pol poly LINE-1
ARD_19488	regulation of transcription, DNA-templated,histone acetylation	30.5757	27.3576	35.585	27.1956	37.6449	31.0674	28.9092	34.6524	32.9173	44.8606	38.6062	39.5531	39.6198	28.7446	38.4064	35.4852	histone acetyltransferase of the MYST family 2
ARD_1950	maturation of SSU-rRNA from tricistronic rRNA transcript (SSU-rRNA, 5.8S rRNA, LSU-rRNA),endonucleolytic cleavage of tricistronic rRNA transcript (SSU-rRNA, 5.8S rRNA, LSU-rRNA),oxidation-reduction process	13.9491	16.1039	19.4446	13.6556	19.9578	20.6157	16.9738	22.3465	17.937	20.6117	24.3738	19.9819	24.6471	13.9098	16.4237	17.9731	pre-rRNA-processing TSR1 homolog
ARD_19516	transcription, DNA-templated,regulation of transcription, DNA-templated	6.45054	7.57663	4.10542	1.81121	2.65737	1.5147	1.57386	1.80108	9.69792	2.64467	1.50372	0.893774	1.887	1.84263	3.12972	2.3814	chitin-inducible gibberellin-responsive 1
ARD_19536	regulation of ARF protein signal transduction,positive regulation of GTPase activity	33.157	22.08	20.9575	22.5056	18.4753	21.3954	23.7837	29.8092	11.8821	15.9626	25.1573	19.3862	31.558	26.9926	20.6568	30.7263	ARF guanine-nucleotide exchange factor GNOM
ARD_19543	protein phosphorylation,cell surface receptor signaling pathway	0.0325354	0.470787	0.128354	0.128695	0.133721	0.029017	0.0347834	0	2.26653	0.167374	0.0254119	0	0	0.32155	0.0346119	0	wall-associated receptor kinase-like 20
ARD_19545	methylation	0.973999	1.24909	1.16422	1.68366	1.46027	1.16382	1.43068	1.3105	2.42246	1.32372	1.34212	1.89969	1.56558	1.43147	1.11541	1.60289	probable methyltransferase PMT11
ARD_19547	proline biosynthetic process,phosphorylation,oxidation-reduction process	6.87926	8.33605	6.7673	8.17256	8.79116	8.86144	9.17456	8.37306	9.47719	8.03034	9.0479	5.79109	11.3988	7.9029	7.86095	8.86487	delta-1-pyrroline-5-carboxylate synthase
ARD_19552	branched-chain amino acid biosynthetic process	1.45495	0.930302	1.61705	1.46957	0.795273	1.21485	1.39011	1.24656	1.02844	1.15338	1.45084	0.964337	1.84972	1.46167	1.18466	1.30471	acetolactate synthase small subunit chloroplastic
ARD_19559	regulation of transcription, DNA-templated	4.13403	5.97577	4.78959	3.69106	4.38224	5.3426	4.96911	5.12395	4.99946	5.93098	5.17933	5.45325	3.65457	5.87158	4.12633	3.8299	uncharacterized protein At4g06598
ARD_19565	protein phosphorylation	2.88066	2.12069	2.328	1.82028	2.21	1.75954	1.68283	1.63161	4.17814	3.9063	2.85729	1.71024	4.10322	1.65416	2.04073	2.36826	probable receptor kinase At1g11050
ARD_19568	proteolysis	10.3954	9.62474	10.2833	10.2375	9.45096	9.87087	9.15063	8.58292	8.52004	7.01061	12.3763	11.8497	10.5423	9.33755	10.1253	8.34726	calpain-type cysteine protease DEK1
ARD_19576	oxidation-reduction process	2.11643	2.45659	3.33646	2.99042	2.92065	2.29223	4.17023	3.79165	4.50375	5.00859	3.708	3.84924	5.10802	2.55634	3.59845	6.81197	probable 3-hydroxyisobutyrate dehydrogenase-like mitochondrial
ARD_19580	dephosphorylation	0	0.103282	0	3.43606	0	0	0	0.053365	0	0	0	0	0	0	0	0	phosphate transporter PHO1 homolog 3
ARD_19595	plant-type cell wall organization	0.0377064	0.0419746	0.0372719	0.0372715	0.0774611	0.100867	0.0403017	0	3.92069	0.0486583	0	0	0	0.0414123	0.0804249	0	expansin-A1
ARD_19597	regulation of transcription, DNA-templated	0.809096	1.26211	0.570514	0.159394	0.497273	0.64829	0.949292	0.465498	0.0868729	0.214905	0.378193	0.109754	0.710555	0.444862	0.52868	0.263874	cyclic dof factor 3
ARD_19601	transport	7.024	5.10968	6.49241	4.08112	6.0438	5.35033	5.08107	4.49713	14.7658	12.2128	6.0535	12.8993	10.4988	6.78486	6.09642	4.51307	Transmembrane emp24 domain-containing 10
ARD_19635	protein folding	30.2722	30.3252	34.1595	33.4178	31.4302	35.0114	32.1237	30.7608	21.3054	28.7104	31.6585	26.3178	40.2786	29.7676	34.5297	40.3493	T-complex 1 subunit delta
ARD_19640	oxidation-reduction process	4.32398	4.88469	2.1596	5.78925	2.85082	3.35696	3.16543	4.61985	2.71732	3.07765	3.13115	3.76844	2.14624	8.55405	4.93184	3.81898	uncharacterized PKHD-type hydroxylase At1g22950
ARD_19647	phosphorelay signal transduction system,signal transduction by protein phosphorylation	2.05231	1.9728	3.42862	2.17083	1.66603	1.1837	1.71802	2.31296	5.27822	2.00464	1.33167	0.642582	1.13327	2.35974	1.63408	1.12931	histidine kinase 4
ARD_1965	oxidation-reduction process	1.08442	0.60485	0.559562	0.531772	0.13838	0.120445	6.05666	3.74397	1.89593	0.373725	7.58144	8.84133	3.93208	8.50977	1.66837	0.444977	tropinone reductase-like
ARD_19657	DNA repair,regulation of transcription, DNA-templated	2.37787	2.86643	3.60181	4.42307	3.40893	2.76484	3.48829	3.15022	3.47329	2.40976	3.56248	2.43889	3.05323	5.06201	3.76825	3.76121	actin-related 5
ARD_1969	transcription initiation from RNA polymerase II promoter,photosynthesis,positive regulation of transcription elongation from RNA polymerase II promoter	5.17749	4.90408	5.48916	4.58791	6.71549	7.0664	5.1529	5.36186	7.22828	8.62627	5.24204	9.48303	3.64883	5.21979	6.6898	4.64652	transcription initiation factor IIF subunit alpha
ARD_19696	transcription, DNA-templated,regulation of transcription, DNA-templated	0.869942	0.839655	1.15673	0.572328	0.773426	1.49861	0.74313	0.467112	1.36877	1.28946	0.769023	0.550313	0.301611	0.318667	0.687049	1.13178	ethylene-responsive transcription factor 12-like
ARD_1970	transcription initiation from RNA polymerase II promoter,photosynthesis,positive regulation of transcription elongation from RNA polymerase II promoter	8.11303	6.90125	7.01296	7.15802	7.83509	10.2569	7.93034	8.0559	8.91438	11.4474	8.23664	13.051	7.43331	7.51737	8.65804	5.94385	transcription initiation factor IIF subunit alpha
ARD_19709	metabolic process	0.456358	0.744975	1.04925	0.180545	0.218853	0.244223	0.325293	0.420041	0.293436	0.312592	0.190123	0.28844	0.103849	0.601326	0.549659	0.295888	venom phosphodiesterase 2-like
ARD_19742	nucleotide-sugar transport,nucleotide transmembrane transport	0.391524	0.261731	0.393939	0.385736	0.240671	0.278879	0.417657	0.360407	1.93356	0.519055	0.366068	0.106212	0.27466	0.172203	0.0851681	0.510599	UDP-galactose transporter 2-like
ARD_19746	pollen development	30.1001	33.3672	17.0965	28.0937	24.1484	24.3354	22.7291	17.838	46.1462	43.6711	23.9857	35.2303	28.2161	21.4468	27.0631	27.0941	probable ATP synthase 24 kDa mitochondrial
ARD_19751	GMP biosynthetic process	14.5928	14.2688	16.3381	15.2916	17.0931	17.6357	18.5885	25.3464	22.3688	22.1012	27.9617	24.084	23.4442	18.7544	15.9313	23.3198	uncharacterized protein LOC107630788
ARD_19760	proteasome assembly	156.516	140.336	85.7347	113.84	100.86	105.386	102.908	94.5988	106.979	152.431	129.062	116.601	165.321	97.8557	74.715	106.421	uncharacterized protein LOC107630225 isoform X1
ARD_19769	nucleic acid phosphodiester bond hydrolysis	4.99359	5.99332	4.56235	5.83659	5.49123	5.5648	5.87343	5.04861	5.05566	4.24516	7.33656	6.10362	6.58796	5.09255	5.89288	6.28037	exosome complex exonuclease RRP46 homolog
ARD_1977	leucyl-tRNA aminoacylation,regulation of translational fidelity	3.02826	2.11371	2.99957	1.10919	2.8892	1.17514	2.20947	0.871466	1.22423	2.70544	1.90617	0.515207	0.707322	1.04376	1.95805	1.25048	leucine--tRNA chloroplastic mitochondrial
ARD_19778	cellular process	16.0605	11.905	21.623	21.4023	20.5055	23.4892	13.035	15.4993	17.0953	25.4678	19.8074	16.9786	23.2764	10.7564	17.7667	19.2367	GATA transcription factor 21
ARD_19791	protein processing,positive regulation of catalytic activity	2.27927	1.24567	2.29769	1.31043	0.978807	1.6257	2.56857	1.04897	1.11074	0.964969	0.776461	0.617615	1.13869	2.32148	1.50535	0.807131	gamma-secretase subunit APH1-like
ARD_19815	translation	209.402	314.595	189.893	275.535	462.652	336.504	330.555	306.463	590.314	671.949	585.059	768.066	666.778	294.808	322.098	469.91	60S ribosomal L17-2
ARD_19832	glutathione metabolic process,toxin catabolic process	0.906388	0.3381	0	0.292797	1.22308	0.267177	0.638552	0	0	1.38871	0.465867	0.824978	2.98535	1.00223	0.733615	3.03026	glutathione S-transferase U19
ARD_19833	transcription, DNA-templated,regulation of transcription, DNA-templated	95.4286	68.9406	44.3441	43.6971	57.576	58.9862	47.1271	55.4343	28.1687	44.2095	74.7175	68.2557	43.9009	35.2899	47.5134	52.9335	REVEILLE 2
ARD_1985	proteolysis	4.95545	5.68234	6.04863	5.58714	5.3833	5.28638	5.25455	7.06459	6.41669	5.50237	5.28714	6.15549	6.84222	6.14952	6.24735	4.53528	protease Do-like 9
ARD_19860	signal transduction,regulation of protein phosphatase type 2A activity	8.54844	7.76212	7.6637	5.25484	6.16586	6.55182	6.56378	4.4733	5.5774	5.06573	6.61754	3.59134	6.93165	5.85426	5.62462	6.58548	serine threonine phosphatase 2A 59 kDa regulatory subunit B eta isoform
ARD_19865	signal transduction,regulation of protein phosphatase type 2A activity	5.13762	6.6459	5.15402	6.22665	5.56015	6.17407	5.49703	5.54813	3.96669	6.51576	5.01428	7.91527	4.3751	4.61845	5.7047	8.33873	serine threonine phosphatase 2A 59 kDa regulatory subunit B eta isoform
ARD_19869	protein ubiquitination	3.19124	2.89002	1.9015	2.06934	0.995677	1.21744	1.27122	0.936872	1.13175	1.71481	1.27276	0.745011	0.972025	1.11139	2.67901	2.56598	F-box kelch-repeat At1g67480
ARD_19875	fatty acid biosynthetic process,oxylipin biosynthetic process,oxidation-reduction process	0.189266	0	0	0.184865	0.577841	0	0	0.217867	0.612114	1.08218	0.439886	0.257604	0	0.208752	0.435121	0	lipoxygenase chloroplastic
ARD_19876	RNA processing	8.51115	7.55231	9.52655	12.3103	10.2611	13.7074	17.2996	15.074	10.9782	9.54365	13.3911	8.01174	19.4627	15.6698	11.1687	8.83525	probable pre-mRNA-splicing factor ATP-dependent RNA helicase DEAH4
ARD_19887	metabolic process	7.74755	6.63167	4.95812	5.32883	5.12048	4.88891	5.26494	5.1977	7.49608	7.30444	5.1089	5.46604	5.4126	5.46566	6.2389	5.04151	UDP-N-acetylglucosamine diphosphorylase 1
ARD_19894	protein ubiquitination involved in ubiquitin-dependent protein catabolic process	79.8887	69.7995	68.3411	52.1867	53.2713	57.3975	53.1369	49.4888	44.9107	44.3731	51.8612	37.3924	57.3435	54.0548	49.0379	45.5876	E3 ubiquitin- ligase UPL1-like
ARD_19897	glycerol ether metabolic process,cell redox homeostasis,oxidation-reduction process	3.13483	5.06159	5.2898	5.5248	5.52696	6.82613	9.55731	7.33914	8.1328	4.97192	5.8864	6.89772	6.55774	6.42398	6.5619	5.30534	thioredoxin mitochondrial isoform X1
ARD_19914	carbohydrate metabolic process,glycerol-3-phosphate catabolic process,oxidation-reduction process	4.31269	7.64991	3.53852	6.18988	4.16897	4.91652	4.01753	3.57732	2.15124	3.91471	3.67833	6.52421	1.90398	5.01373	5.43398	4.07378	probable glycerol-3-phosphate dehydrogenase [NAD(+)] cytosolic
ARD_19935	oligosaccharide biosynthetic process	8.61384	8.16538	11.7379	7.63466	8.85376	8.26557	9.85066	9.56646	13.3936	11.8753	8.598	8.35341	8.65657	8.6222	8.1598	9.20192	alpha-1,6-mannosyl-glyco 2-beta-N-acetylglucosaminyltransferase
ARD_19941	transcription, DNA-templated,regulation of transcription, DNA-templated	6.41904	7.79407	11.6989	9.15829	14.5618	12.4831	10.3814	12.0985	13.1049	14.6322	11.4364	13.0106	11.3011	5.22241	12.8903	11.9491	scarecrow 23
ARD_19952	protein retention in ER lumen	6.07388	5.99548	6.8527	5.3622	5.28129	4.29626	5.84196	5.07817	6.0775	5.60138	4.86847	5.32139	3.33606	5.42605	5.01603	5.25708	ER lumen -retaining receptor
ARD_19962	MAPK cascade	5.16831	7.0292	8.3325	5.95904	7.81943	5.601	5.93128	6.01446	44.2916	9.11778	5.33953	4.37016	7.55907	9.15126	5.04609	5.96261	mitogen-activated kinase 3
ARD_19969	phosphorelay signal transduction system	7.36513	6.50938	7.11074	9.37249	4.43166	5.65539	6.11156	3.9969	6.72712	4.09645	6.55141	4.30788	6.01582	6.37526	8.55713	3.6869	two-component response regulator-like PRR37
ARD_19974	response to oxidative stress,oxidation-reduction process,cellular oxidant detoxification	109.065	100.037	114.857	58.499	113.473	68.013	98.9388	108.587	161.806	218.545	109.42	214.422	139.06	110.964	113.858	108.364	L-ascorbate cytosolic
ARD_19997	oxidation-reduction process	19.7306	12.8953	16.0963	25.0269	13.3705	19.9194	14.916	13.6755	16.3453	16.1614	15.4947	12.1166	20.4276	12.3848	18.9195	21.2724	4-coumarate-- ligase-like 7
ARD_20005	nitrate transport	5.07364	2.19392	2.74042	2.3836	2.32573	1.66838	1.89432	1.92698	1.53196	3.20256	2.30636	2.3364	2.29412	1.78589	2.00737	2.88083	high affinity nitrate transporter
ARD_20015	response to auxin	0.521659	1.62829	2.01757	0.820605	2.56113	1.39209	0.7781	0.840405	2.57876	1.40777	0.89296	0.991415	2.04324	1.72209	1.37924	1.70608	auxin-responsive SAUR21-like
ARD_20017	protein ubiquitination	18.3962	19.3738	22.5611	20.2387	24.9193	32.113	23.0557	21.913	22.4079	24.4631	19.3831	20.3216	10.1157	19.6093	19.8303	23.7665	uncharacterized protein LOC107629237
ARD_20019	metabolic process	3.05015	2.46227	2.67722	4.9632	3.22719	2.61955	2.24107	1.5734	1.01729	2.83999	2.94597	3.56956	0.936733	1.85183	2.0865	4.6442	UDP-glycosyltransferase 86A1-like
ARD_20031	phosphorylation	35.8712	22.022	22.0094	27.0827	27.5696	22.2963	20.3607	28.6447	25.1739	21.0219	23.6196	26.7464	26.83	20.3271	26.953	27.0264	P-loop NTPase domain-containing LPA1 homolog 1
ARD_20039	oxidation-reduction process	271.05	208.584	197.006	202.131	200.775	209.439	168.083	194.355	98.273	249.889	144.242	235.312	128.287	204.632	191.234	189.127	11-beta-hydroxysteroid dehydrogenase 1B
ARD_20041	tRNA wobble uridine modification,oxidation-reduction process	6.44985	7.58869	5.75064	7.78171	7.28603	6.82483	6.65535	5.71742	5.34198	4.91557	7.94824	7.49154	7.10716	5.45483	8.35784	8.55645	tRNA uridine 5-carboxymethylaminomethyl modification enzyme -like
ARD_20051	'de novo' IMP biosynthetic process	45.3133	58.3887	62.9102	63.6181	68.9731	69.0246	69.7775	62.5774	49.7295	65.4809	67.7841	71.521	86.5484	73.1954	68.1782	51.3654	phosphoribosylformylglycinamidine cyclo- chloroplastic mitochondrial
ARD_20052	methylation	4.12144	4.02887	8.97655	6.09046	7.54535	8.06181	7.80611	7.43813	11.8033	7.8431	8.57589	7.43282	9.72658	6.89336	9.34071	6.30479	probable methyltransferase PMT26
ARD_20056	lipid metabolic process	28.1705	45.7584	36.5915	27.5	30.7978	34.2255	26.5017	53.146	39.3386	50.2777	17.7318	21.2178	25.0689	46.3746	34.3618	35.0095	lipase-like PAD4
ARD_20072	protein folding	4.18383	5.27716	4.76695	4.82169	3.63921	3.23306	4.21033	3.63332	12.3738	4.18792	4.4283	5.35379	3.46237	5.2949	4.55195	4.50434	calnexin homolog
ARD_20074	translation,transmembrane transport	3.5294	2.65906	5.01461	4.18747	4.50798	5.28085	6.02623	4.76677	4.18035	1.98794	3.64907	4.33369	6.21846	3.82639	6.63604	4.89868	calcium-binding mitochondrial carrier S -1 isoform X1
ARD_20084	posttranscriptional gene silencing by RNA,regulation of nucleic acid-templated transcription	25.1493	34.8126	45.7346	16.0675	25.0507	20.8182	30.8565	31.7516	40.9207	26.5141	20.2714	21.095	25.6198	42.5054	26.1156	18.4762	ribonuclease TUDOR 1
ARD_2009	phospholipid translocation,Golgi vesicle budding	0.460346	1.42907	1.95246	0.551438	1.22051	0.280997	0.414611	0.195128	10.3836	1.42564	0.246121	0.229663	0.247248	1.27679	0.462114	0.235464	phospholipid-transporting ATPase 9
ARD_20092	sodium ion transport,malate transmembrane transport,oxaloacetate(2-) transmembrane transport	4.19646	4.64778	3.65221	1.9308	2.65408	2.44353	3.11924	2.40267	3.50342	2.03533	2.89494	1.9206	1.93859	3.48192	3.083	1.78608	dicarboxylate transporter chloroplastic
ARD_20096	oxidation-reduction process	1.24989	3.07446	1.89635	2.43108	5.07201	2.87749	3.96973	4.31805	1.62055	4.45693	2.31761	3.74907	2.89216	4.69389	3.84928	1.66274	tropinone reductase homolog At5g06060
ARD_20098	translational elongation	35.8261	44.4009	34.1527	16.0465	20.5168	10.7907	15.0091	30.3484	9.8313	37.764	6.95481	17.4176	16.5156	20.1474	14.8361	16.1938	elongation factor 2
ARD_20103	small GTPase mediated signal transduction	10.2461	11.7551	20.6375	13.5396	15.2946	14.0203	14.9789	12.3249	20.5909	11.5253	10.4172	10.0992	13.4082	12.4517	18.78	14.9684	ras-related Rab11C
ARD_20104	cation transmembrane transport	8.81689	8.9616	9.94722	9.48027	15.324	11.7754	14.7435	15.6263	10.5391	9.78669	13.3998	7.24663	20.7311	13.401	8.80769	10.4853	metal tolerance B
ARD_20122	transcription, DNA-templated,regulation of transcription, DNA-templated	6.03286	2.99643	4.31136	7.83733	4.53957	2.77186	2.60473	1.54356	9.40615	3.26539	2.59245	12.4811	0.425134	4.19304	3.6575	1.48195	ethylene-responsive transcription factor 9
ARD_20124	methionyl-tRNA aminoacylation	5.62679	5.58469	7.53073	7.60657	6.24949	7.15162	7.10424	6.0242	9.17124	6.10413	8.93384	7.1276	10.7659	5.58828	7.67374	8.09709	probable methionine--tRNA ligase
ARD_20129	oxidation-reduction process	2.34422	1.56605	2.41952	1.99129	4.3798	4.09564	1.35241	4.15367	6.3347	8.33897	1.71979	3.93898	2.4229	4.89307	3.11375	2.7412	cytochrome P450 81E8
ARD_20148	oxidation-reduction process	0	0	0	0	0.185555	0	0	0	1.57146	0	0	0	0	0	0	0	external alternative NAD(P)H-ubiquinone oxidoreductase mitochondrial
ARD_20155	ribosomal large subunit biogenesis	16.4168	19.5972	14.069	19.0937	22.2651	23.4797	23.4576	19.4915	18.1078	21.491	24.886	18.8002	16.51	24.2273	24.3889	20.2271	oral cancer-overexpressed protein 1
ARD_20161	isoprenoid biosynthetic process	3.34387	2.6947	4.1389	5.04971	3.42738	3.10477	3.79605	3.11081	3.97082	3.94249	4.10365	3.4733	3.35512	2.73749	3.23872	4.05585	heterodimeric geranylgeranyl pyrophosphate synthase small chloroplastic
ARD_20162	oxidation-reduction process	28.4487	28.6545	17.6664	28.9324	20.9652	16.8949	12.8038	12.9825	18.6757	19.647	19.4746	17.7564	14.1641	16.6061	19.247	25.3632	uncharacterized protein LOC107482055
ARD_20165	oxidation-reduction process	6.2982	7.61326	5.57618	5.77745	8.77564	4.33121	3.4608	5.07254	8.82744	7.69985	7.16326	4.1451	8.43791	4.44771	5.39228	11.8335	protein SRG1-like
ARD_20166	oxidation-reduction process	1.59036	2.6066	1.99001	3.77426	2.48953	1.66497	1.89472	2.26062	4.12023	2.50614	1.1653	2.53904	0.993103	1.74948	3.28044	1.83337	protein SRG1
ARD_20167	oxidation-reduction process	0.704693	0.314477	0.583183	0.138167	0.575324	0.250414	0.149897	0	0.60666	0.39001	0.218902	0	0	0.155249	0.316243	1.15738	PREDICTED: protein SRG1-like
ARD_20168	oxidation-reduction process	2.45149	3.24334	2.5418	4.83115	2.04087	2.52392	2.12496	2.29191	3.53641	2.13039	1.79086	2.07813	1.6107	1.43196	3.16368	2.74693	uncharacterized protein LOC107482055
ARD_20178	xyloglucan metabolic process,cell wall biogenesis,cell wall organization	335.128	388.304	272.841	319.698	287.857	271.101	372.086	358.434	195.025	570.435	320.215	610.668	233.466	268.857	438.528	455.134	probable xyloglucan endotransglucosylase hydrolase 28
ARD_20192	protein phosphorylation	2.09387	1.12608	0.724532	1.35223	1.77601	1.28601	1.38679	2.16005	1.00748	2.00192	1.74452	1.8604	2.01895	1.90506	1.64424	2.1171	proline-rich receptor kinase PERK13
ARD_20196	coenzyme A biosynthetic process,phosphorylation	7.53882	8.01928	6.46239	5.55846	4.10803	3.62964	5.65396	5.07958	7.79895	8.76268	4.5005	6.44649	3.43374	7.54039	8.74614	5.63956	pantothenate kinase 2
ARD_20213	small GTPase mediated signal transduction	61.7284	68.0512	61.4621	40.1837	65.4885	58.1565	69.7618	67.3597	128.522	109.621	43.5649	80.2987	47.9871	83.1659	65.7381	55.7347	ADP-ribosylation factor 1-
ARD_20216	rRNA processing	45.7059	47.1055	16.6747	24.4594	25.8338	24.9291	27.1099	25.3067	20.2364	26.421	30.9642	25.1749	33.3677	32.9251	28.2145	28.4279	probable U3 small nucleolar RNA-associated 11
ARD_20230	methylation	2.94559	2.06604	2.40877	1.95945	1.22142	1.3691	2.06489	1.7087	1.88299	2.12211	1.58599	2.01115	2.69515	2.25557	1.6528	1.7241	tRNA (guanine(10)-N2)-methyltransferase homolog
ARD_20233	protein phosphorylation	0.283775	0.473824	0.315263	0.490968	0.218644	0.0316325	0.379175	0.122435	0.380211	0.457079	0.692529	0.528553	0.546408	0.389557	0.264523	1.03557	probable serine threonine- kinase At1g01540
ARD_20237	protein phosphorylation	15.2858	14.8395	12.01	16.2217	9.90894	10.9787	15.3155	12.9493	11.0318	15.2972	14.4588	18.0997	9.36946	18.7256	13.7775	5.93083	cell division control 2 homolog isoform X2
ARD_20249	regulation of transcription, DNA-templated	10.3553	13.6836	8.11737	10.2121	11.738	7.82236	8.93767	11.0337	16.156	11.9057	8.33889	13.1442	7.28626	10.2907	12.1719	10.3185	heat stress transcription factor A-4c
ARD_20257	trehalose biosynthetic process	0.606933	1.80112	1.96461	1.95776	1.3405	2.32644	3.77488	1.9138	1.46904	2.24027	1.26481	0.913137	1.60418	3.20808	3.02248	2.62097	trehalose-6-phosphate synthase
ARD_20260	protein retention in ER lumen,protein transport	8.50998	9.54899	9.31404	8.14272	8.00269	8.17063	11.0047	8.56715	10.9969	8.83658	8.09326	6.78618	7.33658	11.7572	9.79154	10.072	ER lumen -retaining receptor A isoform X1
ARD_20266	protein ubiquitination	5.03056	5.14699	4.27657	3.5468	4.67349	4.28791	3.8746	5.02184	6.06644	4.58023	3.69714	5.91278	2.53453	3.3718	4.49551	3.54021	U-box domain-containing 17
ARD_20280	translational initiation	44.4613	47.0894	30.5078	37.6558	45.2113	48.5119	42.3882	39.2871	44.3466	66.3887	51.728	77.9869	50.7184	39.7514	37.0828	53.7626	translation machinery-associated 22 isoform X1
ARD_20282	regulation of transcription, DNA-templated	0.571748	1.64719	3.98233	0.99766	2.48794	1.43971	1.76175	1.77997	9.94888	2.55383	2.04883	1.04778	2.87519	2.84387	1.64669	0.872575	probable WRKY transcription factor 11
ARD_20297	response to oxidative stress,oxidation-reduction process,cellular oxidant detoxification	14.7666	8.59743	11.8106	6.96426	8.6368	6.07833	7.11279	6.34768	15.339	12.7297	8.97335	12.7039	8.09606	5.41703	6.97384	8.57674	L-ascorbate peroxidase peroxisomal
ARD_20303	response to auxin	3.59229	8.0084	5.77734	13.3473	6.94232	9.85422	5.63585	4.93748	9.86389	11.5434	9.78512	16.2528	12.7575	6.03841	11.6263	17.1239	auxin-responsive SAUR21
ARD_20310	metal ion transport	21.8297	27.0364	20.4837	26.7476	27.9532	29.8159	22.031	17.8153	25.9737	61.8699	39.3062	42.8421	25.8037	17.4038	31.4248	35.8905	heavy metal-associated isoprenylated plant 26
ARD_20325	protein dephosphorylation	41.6226	36.9076	37.6671	34.9369	32.5549	43.5954	41.2773	39.6887	38.2631	34.5317	43.2481	42.2839	45.9327	40.8211	36.9274	41.8836	serine threonine- phosphatase PP1
ARD_20340	dephosphorylation	7.16235	8.68554	7.96392	6.89493	5.71393	6.87274	10.9181	10.2353	6.94625	8.75829	8.36762	8.28338	8.00999	12.1279	11.721	10.3712	phosphoglycerate mutase 1
ARD_20350	carbohydrate metabolic process,tricarboxylic acid cycle,malate metabolic process	11.0237	13.2728	18.7529	21.36	18.9458	31.2943	22.8561	19.1302	17.9207	25.4935	26.6393	28.7074	18.1052	15.5738	28.9865	27.2654	malate dehydrogenase peroxisomal
ARD_20359	translation	78.8592	84.146	105.001	88.4423	102.148	100.775	99.6528	111.342	133.828	157.971	105.922	135.995	127.379	97.9059	112.451	108.417	40S ribosomal S3-3
ARD_20360	vacuolar transport	5.88665	8.51048	7.89874	4.87394	6.32117	4.97629	4.86174	5.49745	12.7846	6.21739	5.31272	4.55699	4.58678	6.25539	4.56688	4.0311	vacuolar sorting-associated 2 homolog 1
ARD_20361	oxidation-reduction process	0.377835	0.947501	0.478602	0.278826	2.3202	0	0.302057	0.108694	0.202945	0.886208	0.147069	0.640941	0.501635	0.519562	0.20711	0	apoptosis-inducing factor homolog A
ARD_20365	protein phosphorylation	1.96343	1.22026	4.13697	2.42208	1.91348	1.91078	2.20888	2.05358	2.89605	2.12186	1.0161	0.794199	2.43037	2.46359	1.2977	1.94147	serine threonine- kinase Nek5
ARD_20377	protein glycosylation	6.5722	12.1906	7.10516	5.78004	7.66722	10.702	10.1523	9.2117	7.09789	11.3562	7.25422	10.1009	5.41715	11.0813	10.5935	4.85899	probable beta-1,3-galactosyltransferase 2
ARD_20378	cytoplasmic microtubule organization	529.118	414.071	419.641	529.59	473.481	574.161	407.676	547.148	271.863	421.271	486.641	389.386	610.127	395.016	435.549	679.858	ribosome biogenesis ATPase RIX7-like isoform X1
ARD_20384	transport,photosynthesis, light reaction,oxidation-reduction process	3.45006	0.53804	0.89887	1.76884	0.636607	3.56452	0.515478	0.47637	1.11081	1.27271	0.215156	0.467828	0.601846	3.18575	2.09187	0.898873	NADH-plastoquinone oxidoreductase subunit J (chloroplast)
ARD_20389	ubiquitin-dependent protein catabolic process	16.5349	16.7479	13.5009	13.7166	14.7674	12.0652	13.4133	16.9739	12.4663	16.602	12.3589	14.7426	14.7518	13.4752	13.837	13.5646	cullin-3A-like isoform X1
ARD_20391	translation	20.4978	27.6913	29.599	17.9264	13.1338	13.5388	18.3929	20.3521	18.4693	27.5154	16.8457	15.4415	22.0207	21.893	21.6763	22.1507	kinesin-related 4
ARD_20400	RNA phosphodiester bond hydrolysis, endonucleolytic	0.373306	1.35217	0.189051	0.275508	0.477615	0.332197	0	0.214781	4.41107	0.49995	0.0726575	0	0.165099	0.718643	0.613539	0.304821	extracellular ribonuclease LE
ARD_20404	RNA-dependent DNA biosynthetic process,defense response	34.0632	25.9822	30.8871	29.3873	24.6575	29.3386	22.4152	28.4465	36.8792	24.8125	49.0143	36.3022	41.1838	13.1503	29.6515	22.8601	RNA-directed DNA polymerase
ARD_20417	protein phosphorylation	4.69029	3.84735	3.99042	3.65224	3.37935	3.0641	3.66848	3.49267	4.30453	3.04766	4.39299	2.62451	3.50625	2.58305	4.01795	4.30324	mitogen-activated kinase homolog D5
ARD_20418	MAPK cascade	24.136	24.7567	23.6106	19.3462	21.3338	24.7966	22.8432	23.2454	25.5105	27.0745	23.4723	19.9545	28.4358	28.0967	23.8296	24.912	mitogen-activated kinase homolog D5
ARD_2042	protein phosphorylation,signal transduction	3.42214	4.23131	3.23418	3.80541	2.93235	2.9591	3.59281	3.4511	2.96455	4.12591	3.76412	4.66219	2.8334	2.62041	3.37491	2.73625	CBL-interacting serine threonine- kinase 10-like
ARD_2043	DNA repair,DNA recombination,nucleic acid phosphodiester bond hydrolysis	1.11468	1.24076	1.66661	1.77016	1.17995	1.14471	1.58884	1.59338	1.66535	1.43475	1.31904	2.05891	1.90602	1.187	1.40226	2.13617	Structure-specific endonuclease subunit SLX1
ARD_20436	transcription, DNA-templated,regulation of transcription, DNA-templated	9.06136	9.97214	6.88468	4.36137	5.26957	5.94636	4.09399	6.88471	5.53405	7.04386	5.92848	3.84432	6.90092	7.02198	4.07737	4.87962	ethylene-responsive transcription factor ERF061-like
ARD_20451	ion transmembrane transport	1.80334	1.0033	1.58007	3.26197	2.35409	2.61498	4.06277	2.91259	0.575769	0.861173	1.92471	1.83108	2.55591	4.43466	5.56723	1.93634	cyclic nucleotide-gated ion channel 4
ARD_20460	response to stress	5.64805	6.28698	5.50717	7.12596	6.19418	6.98363	6.96371	8.89029	3.5654	8.47885	4.89803	10.4199	3.43817	8.25747	8.11788	5.95656	universal stress PHOS32
ARD_20481	oxidation-reduction process	4.15619	1.27014	1.73421	4.95284	1.17168	3.08801	0.740268	0.93763	1.87841	1.52792	1.01797	3.97475	2.02849	1.56645	1.74075	0.595156	NAD(P)H-quinone oxidoreductase subunit 1
ARD_20485	transmembrane transport	1.28213	1.21055	1.52412	1.28846	0.759135	0.762687	0.706575	0.983391	2.64283	0.941327	0.42514	0.789055	0.296564	1.53535	1.15008	0.911976	glycerol-3-phosphate transporter 5
ARD_20544	protein phosphorylation	14.8295	10.1354	14.6936	8.93694	14.9568	15.2676	11.6342	14.5914	13.8754	16.7769	13.3268	10.3954	11.7439	14.5516	13.0086	12.9623	serine threonine- kinase MHK
ARD_20554	glycerol-3-phosphate metabolic process,phosphorylation,glycerol catabolic process,defense response to bacterium	2.89797	2.26118	6.4764	4.4263	3.08954	4.03667	3.45962	3.51706	5.54582	4.32141	5.26261	3.94737	4.1323	3.12277	4.53572	3.91811	glycerol kinase
ARD_20559	oxidation-reduction process	0.120482	0.067092	0.30067	0.297186	0.123577	0.214687	0.321588	0.138627	1.03409	0.552328	0.23491	0.163329	0.209124	0.331023	0.194842	0.391968	cytochrome P450 82C4
ARD_20560	protein retention in ER lumen	0	0.3067	0.993876	0.539187	0.701571	1.09921	0.731127	1.26559	0.591626	0.758978	0.213543	0.560405	0	0.302813	0.615819	1.12838	ER lumen -retaining receptor
ARD_20570	translational initiation,regulation of gene expression,RNA secondary structure unwinding	11.9545	10.3451	16.4582	10.1984	15.3567	9.43657	15.2427	17.7082	28.5044	17.4968	18.5369	17.4052	18.663	19.5585	13.654	13.3211	eukaryotic initiation factor 4A-10
ARD_20584	N-terminal protein myristoylation	13.1625	12.6237	10.3323	12.0689	12.2775	15.5004	17.8636	14.4822	10.9222	10.3912	16.7938	12.2892	21.7742	15.3308	11.1105	10.5142	glycylpeptide N-tetradecanoyltransferase 1
ARD_20593	intracellular protein transport,ER to Golgi vesicle-mediated transport,retrograde vesicle-mediated transport, Golgi to ER,intra-Golgi vesicle-mediated transport	6.38962	5.50969	8.44331	8.35089	7.00267	8.35039	8.41704	8.23614	8.44915	5.74257	9.41063	8.72383	9.5234	8.28641	8.49597	8.27177	coatomer subunit beta -2-like
ARD_20594	intracellular protein transport,ER to Golgi vesicle-mediated transport,retrograde vesicle-mediated transport, Golgi to ER,intra-Golgi vesicle-mediated transport	10.5583	9.34652	13.125	11.2203	10.2696	10.9359	11.0598	10.6251	11.4002	7.40517	12.5529	10.0931	9.93563	10.3175	12.7783	8.96925	coatomer subunit beta -2
ARD_20597	transcription, DNA-templated,regulation of transcription, DNA-templated,auxin-activated signaling pathway	0	0.685677	0.274071	1.079	1.05173	0.791939	0.583957	0	0.440407	0.180145	1.06636	0.185483	0.596349	0.67665	2.81318	0.334091	auxin-induced AUX22
ARD_20617	drug transmembrane transport	19.9894	32.7156	24.0456	26.4436	24.1403	31.2092	20.049	29.7319	14.1697	28.8763	19.0259	29.1582	14.7825	30.4219	22.7464	25.217	DETOXIFICATION 12 isoform X1
ARD_2062	phosphatidylglycerol biosynthetic process,CDP-diacylglycerol biosynthetic process	2.83234	2.79869	2.2914	1.6761	2.17672	2.31409	2.06646	2.13183	2.24069	1.76327	2.46111	2.07913	2.3891	1.80189	1.90933	2.40164	phosphatidate cytidylyltransferase chloroplastic
ARD_20625	drug transmembrane transport	6.03986	9.69632	6.99366	10.867	10.7958	9.67905	8.65961	12.4528	20.1312	13.1485	4.25956	6.87648	5.64414	15.2287	8.27874	5.67233	DETOXIFICATION 12
ARD_20634	transcription, DNA-templated,regulation of transcription, DNA-templated,auxin-activated signaling pathway	0.531472	0.328833	1.29617	0.640972	0.121148	0.473537	0.378313	0.271783	1.45711	0.850146	0.782985	0.960606	0.204859	0.454273	0.381775	0.480225	auxin-responsive IAA32
ARD_20635	proteolysis	15.6818	14.9311	21.932	15.522	11.253	12.5889	11.2354	13.2661	14.2616	10.6775	13.0588	10.4178	12.2793	13.6015	13.8404	14.9356	uncharacterized protein LOC107467202
ARD_20636	glycolytic process	27.2055	25.6926	33.8868	26.1586	31.0763	33.6394	35.804	33.4665	49.2389	35.7435	36.9882	30.5241	47.4194	32.7166	27.6531	39.837	fructose-bisphosphate aldolase chloroplastic
ARD_20640	RNA-dependent DNA biosynthetic process,defense response	0.754626	1.40627	2.1822	1.46762	1.27584	0.668164	0.266289	2.3174	0.543595	0.374093	2.33196	1.37189	0.485417	0.555698	0.596355	0.836713	TIR-NBS-LRR type disease resistance
ARD_20642	amino acid transmembrane transport	0.79648	0.380604	0.34888	0.111784	0.116312	0.101179	0.242343	0.130937	6.11597	0.463573	0.353951	0.154507	0	0.751439	0.503747	0	amino-acid permease BAT1 homolog
ARD_20644	amino acid transmembrane transport	0.334587	0.446913	0.660248	0.562432	0.412522	0.149197	0.286151	0.153981	9.93334	0.387513	0.182922	0.0906407	0.114403	0.808339	0.284879	0.217014	amino-acid permease BAT1 homolog
ARD_20653	translation	135.405	116.04	103.084	102.634	99.2716	97.4346	120.314	96.268	123.348	211.489	126.027	241.125	140.079	121.908	110.178	166.627	40S ribosomal S15a-1
ARD_20657	transport	8.6919	6.87867	10.542	10.3664	7.08903	12.6283	14.9473	12.5502	20.0801	11.0612	15.0823	10.7446	25.5399	14.6296	10.3722	20.2864	peroxisomal adenine nucleotide carrier 1
ARD_20658	metabolic process	0.762253	1.61224	1.80865	0.715765	1.64417	0.883587	2.24043	1.71016	6.37348	2.06622	1.99387	0.929369	2.09052	2.00923	2.60183	1.17484	2-hydroxyisoflavanone dehydratase
ARD_20663	metabolic process	0.705985	0.590057	1.07018	0.173748	0.180708	0.0785447	0	0.101546	5.59192	0.353341	0.137445	0.119736	0	0.388251	0.289354	0.43209	2-hydroxyisoflavanone dehydratase-like
ARD_20664	protein phosphorylation	1.58897	0.863015	1.42814	0.674161	1.24502	0.675162	1.31537	1.56694	1.90472	1.56738	0.990619	1.02444	1.02648	1.1005	0.979665	1.2248	cysteine-rich receptor kinase 25 isoform X1
ARD_20692	translation	5.26204	0.785682	0	4.06696	2.48012	4.64819	1.8507	0.808633	3.0429	1.10391	0	5.27441	2.124	5.43535	0.870568	345.127	ribosomal L23 (chloroplast)
ARD_20694	regulation of transcription from RNA polymerase II promoter,cytoskeleton organization,regulation of cell shape	14.6674	13.2571	14.3362	13.6092	12.2202	11.8507	11.4147	12.7652	13.1565	10.5757	13.5275	12.1609	13.8773	13.4171	13.7733	11.7292	bromodomain and WD repeat-containing 3
ARD_2070	polysaccharide catabolic process	0.472023	0.369043	0.399216	0.568614	0.524992	0.387125	0.354947	0.293541	1.78978	0.259165	0.349115	0.414458	0.280272	0.392033	0.389884	0.453981	beta-amylase chloroplastic
ARD_20720	proteolysis	3.13503	2.18051	3.69069	3.10257	1.9197	3.80471	2.44091	2.14821	2.14861	2.2098	2.28774	1.71676	2.50754	1.82208	2.51444	4.70387	carboxyl-terminal-processing peptidase chloroplastic
ARD_20734	DNA integration	2.01083	1.92832	0.6319	5.29457	0.872748	1.01648	0.911151	1.65452	0.932375	2.61834	2.43761	4.31249	0	0.952634	3.80995	0.959005	hypothetical protein VITISV_017541
ARD_20739	dephosphorylation	3.60082	3.46205	2.26818	2.87095	2.56329	2.73616	3.89179	2.82473	3.15849	2.91031	2.332	3.65886	1.89672	3.32587	2.40379	2.05865	7-methylguanosine phosphate-specific 5 -nucleotidase A
ARD_2074	protein phosphorylation	47.7081	41.3762	30.583	20.3506	20.4249	20.8642	26.6171	28.4862	27.749	20.6066	19.8104	14.9253	20.1279	23.4059	21.153	19.8253	serine threonine- kinase HT1
ARD_20753	phosphatidylinositol dephosphorylation	2.30379	3.39209	3.31722	4.70008	3.20238	2.56364	3.59788	4.35503	1.76693	2.73427	2.43556	3.34845	2.89257	3.98115	3.49689	3.08638	type II inositol polyphosphate 5-phosphatase 15
ARD_20755	heme transport,cytochrome complex assembly	2.55288	1.73374	4.85238	3.68548	3.00126	5.60262	2.65891	5.4449	5.07738	7.67657	3.88445	4.89604	10.9283	3.35324	1.00794	4.255	cytochrome c biogenesis C (mitochondrion)
ARD_2076	oxidation-reduction process	16.8745	13.3475	8.3464	22.2831	6.40053	6.98596	11.8553	9.35769	8.24884	18.5026	13.4757	21.4975	10.5723	8.19075	13.1989	15.418	aldehyde dehydrogenase family 2 member mitochondrial
ARD_20763	protein dephosphorylation	7.05329	6.10246	4.51783	4.7399	4.84433	5.54023	5.75241	4.77411	3.3859	3.86245	6.07595	4.72792	5.39908	4.38021	4.52298	3.51901	phosphatase 2C family
ARD_20791	transcription, DNA-templated,regulation of transcription, DNA-templated	2.05709	2.04365	1.71877	3.56188	2.55338	1.62002	1.69524	1.57903	2.96116	4.35648	0.35351	3.42591	1.74413	2.01871	4.55464	2.27521	ethylene-responsive transcription factor RAP2-3
ARD_20792	vesicle docking involved in exocytosis,protein transport	39.8585	44.5188	46.2123	32.5496	34.4443	33.9646	38.4606	42.8945	51.8991	33.8711	40.737	27.4098	42.9652	40.48	39.8137	30.3298	exocyst complex component SEC8
ARD_20795	proteolysis involved in cellular protein catabolic process	2.05584	2.88509	4.69614	1.82715	3.70497	3.66741	3.3132	3.22228	4.27851	2.25677	1.14046	0.968473	2.43998	4.25304	2.31081	1.49703	serine carboxypeptidase-like
ARD_20804	protein dephosphorylation	0.385274	0.311899	0.587879	0.727198	0.287859	0.374813	0.524166	0.32238	1.12624	0.451187	0.30088	0.379553	0.359591	0.5385	0.223828	0.454428	uncharacterized protein LOC107467541
ARD_20829	transcription, DNA-templated,regulation of transcription, DNA-templated	14.1189	14.0135	10.8196	21.6706	11.6329	9.41646	7.27932	8.76055	8.77755	17.6337	9.88896	12.0257	7.87095	10.0437	16.0409	12.4157	syringolide-induced 1-3-1B
ARD_20838	phospholipid biosynthetic process	7.10389	5.29256	7.28116	4.87583	4.61894	5.71577	5.73577	5.97142	4.94039	4.27855	4.16784	4.94795	4.84581	5.06213	5.23496	5.87393	CDP-diacylglycerol--glycerol-3-phosphate 3-phosphatidyltransferase 2
ARD_20843	protein dephosphorylation	0.382485	0.255403	0.576669	0.0756899	0.393181	0.0909895	0.13635	0.410717	1.4207	0.424372	0.0796944	0.0345304	0.216997	0.391935	0.162212	0.413078	probable phosphatase 2C 38
ARD_20848	metabolic process	7.62417	2.58462	9.68787	2.54984	1.49542	2.5984	3.04281	2.44105	2.70348	3.48751	3.35975	1.61804	2.42493	3.13354	4.65967	4.85644	transketolase, chloroplastic
ARD_20855	proteolysis	4.30359	4.3917	4.45474	2.9448	4.2216	3.23833	4.75227	3.05746	7.39323	4.88215	6.16922	6.25648	4.77799	4.59352	4.40379	2.02269	leukotriene A-4 hydrolase homolog
ARD_20859	protein phosphorylation	16.5376	16.6143	23.5253	17.6326	25.0323	23.752	20.6842	25.5483	26.1773	24.1972	23.6338	21.1631	19.8452	18.6818	19.3031	18.3364	casein kinase 1 HD16
ARD_20860	protein phosphorylation	33.3969	33.3823	42.9027	30.3666	40.1579	43.1489	39.7948	46.2209	52.102	46.491	46.4703	39.7821	49.2175	33.5263	29.2928	37.113	casein kinase 1 HD16
ARD_20867	(1->3)-beta-D-glucan biosynthetic process	25.778	22.2209	32.5999	26.8782	18.4326	19.4155	22.4526	23.6224	22.5762	18.7738	22.1916	14.9932	27.8096	25.8981	20.4799	21.0996	callose synthase 9 isoform X1
ARD_20873	transcription, DNA-templated,regulation of transcription, DNA-templated	39.8485	47.3402	46.9271	39.8044	40.6411	37.488	39.946	42.203	43.7046	33.3267	34.214	31.135	36.2567	50.2102	35.7777	35.6182	NAC domain-containing 16
ARD_20880	purine ribonucleoside salvage	2.87058	0.800688	1.04052	1.40678	1.17162	0.509988	1.06844	0.165182	1.85361	0.994709	1.44882	0.585243	1.04566	0.316228	0.64495	0.471607	hypoxanthine-guanine phosphoribosyltransferase
ARD_20881	protein phosphorylation,signal transduction	0.578092	0.965262	1.10639	1.00012	0.519622	0.676604	0.888271	0.581978	1.16185	0.558923	1.01573	0.342606	1.05166	1.07136	1.2706	0.996279	somatic embryogenesis receptor kinase 2-like isoform X1
ARD_20889	small GTPase mediated signal transduction	35.746	47.9466	32.6584	38.9416	38.6521	37.6649	40.7936	38.1461	37.7939	71.7162	33.8478	54.8948	29.9467	46.7634	37.7013	46.9996	ras-related Rab7 isoform X1
ARD_2089	UDP-glucose transport	5.89935	4.75697	11.6633	5.34531	5.1273	6.37313	7.6796	7.17905	8.18858	5.56362	6.76197	6.45494	7.77719	5.02552	5.72712	4.72403	probable sugar phosphate phosphate translocator At1g06470
ARD_20927	DNA-templated transcription, initiation	9.7592	10.0256	6.60499	8.44257	9.31135	8.44539	7.24265	10.6398	7.59657	9.1598	9.6793	5.9313	8.34638	5.37317	7.01513	5.47523	transcription initiation factor TFIID subunit 12b
ARD_20935	signal transduction	2.3043	1.73765	2.24048	2.57173	1.79432	1.72335	2.30406	1.79597	1.9123	1.6301	1.33499	1.05731	1.97384	2.16337	0.59439	2.04991	SUPPRESSOR OF npr1- CONSTITUTIVE 1 isoform X2
ARD_20943	metabolic process	4.41891	3.55913	2.64509	3.61516	2.38271	2.40054	3.00523	3.81391	2.37601	2.85137	3.62574	5.66871	4.4178	4.32453	5.32217	2.81628	acetylornithine deacetylase
ARD_20954	signal transduction,peptidyl-tyrosine phosphorylation	2.12806	3.13041	3.41868	2.36639	2.65421	2.94797	1.66525	1.57399	15.2352	3.53145	0.890165	0.772203	0.846732	4.50751	2.83727	1.29469	leucine-rich repeat 2
ARD_2096	tricarboxylic acid cycle	57.8707	52.6873	64.4309	57.4738	67.4127	71.6723	57.3041	62.7714	48.4779	63.0219	62.2189	77.0176	70.9974	52.043	77.8526	77.0616	citrate glyoxysomal
ARD_20963	intracellular protein transport	30.9618	27.0383	26.0939	24.9108	15.2565	22.7155	22.1034	23.7557	40.4133	40.1784	14.0488	31.7202	12.0283	27.192	24.6066	16.476	transport Sec61 subunit gamma
ARD_20975	lipid metabolic process	3.29009	2.52995	2.31875	1.11461	1.97158	1.41239	3.14133	2.87221	2.07335	1.84847	2.55871	1.23244	1.42141	2.12286	2.51098	2.22867	triacylglycerol lipase 1 isoform X1
ARD_21013	inositol catabolic process,oxidation-reduction process	33.2109	18.2051	13.3889	56.1698	24.4909	22.563	19.8525	20.9689	15.9261	89.671	17.4971	20.6341	14.8942	21.4156	25.7683	56.6146	inositol oxygenase 1
ARD_21024	ubiquitin-dependent protein catabolic process,protein deubiquitination	56.6027	56.6504	67.5152	55.6548	60.811	63.5733	59.6298	59.4977	74.7185	103.52	65.4256	76.6875	69.3733	54.6423	66.6199	60.1327	ubiquitin carboxyl-terminal hydrolase 6
ARD_2103	Arp2/3 complex-mediated actin nucleation	6.94644	5.92414	11.4655	6.69212	5.1299	5.60572	7.36297	5.32803	7.44412	6.10071	7.04708	5.37605	8.41523	5.2831	7.06154	7.35988	actin-related 2 3 complex subunit 1A
ARD_21030	regulation of transcription, DNA-templated,histone acetylation	6.39041	6.39398	7.1826	5.90295	7.22804	7.52975	7.07408	6.82728	8.72599	11.0468	6.71245	8.34795	7.563	7.1021	6.65393	8.3929	histone acetyltransferase HAC1
ARD_21034	dephosphorylation	1.00747	1.63568	0.872993	0.373314	0.905233	0.336828	0.22429	0	17.0571	1.1951	0.262164	0.170624	0.216333	0.968295	0.583178	0.204408	inorganic pyrophosphatase 2
ARD_2104	positive regulation of GTPase activity	3.92661	3.48091	5.18413	4.39121	4.37941	4.88879	5.24407	4.18577	8.55596	6.63139	5.32235	6.0077	4.33408	4.50543	4.48538	4.20308	probable ADP-ribosylation factor GTPase-activating AGD8
ARD_2106	DNA replication	2.45445	1.89896	1.53338	3.22703	1.84564	2.05574	1.72824	2.06627	1.53968	1.19134	2.36158	2.10805	2.50251	2.72795	1.62196	1.11585	DNA polymerase I chloroplastic mitochondrial
ARD_21100	molybdate ion transport	0.22067	0.300153	0.385577	0.218359	0.453709	0.437475	0.209785	0.451346	1.52366	0.815599	0.114952	0.365223	0.125125	0.646042	0.285824	0.119146	molybdate transporter 2
ARD_21119	regulation of signal transduction,negative regulation of catalytic activity,regulation of phosphoprotein phosphatase activity	1.20712	2.56062	0.630419	1.98547	0.53072	1.0756	0.920702	0.396832	0.801634	0.676371	0.58288	0.701262	0	1.45285	1.48536	1.68252	phosphatase inhibitor 2
ARD_2112	regulation of transcription from RNA polymerase II promoter	2.88433	3.59869	0	0	2.76571	2.10819	0	0	2.55885	0.718139	0	0	0	0	0	0	AC transposase
ARD_21121	carbohydrate metabolic process	11.6433	8.35534	13.278	11.0872	20.6052	16.972	13.2654	22.685	10.3787	32.8234	15.4239	30.2274	21.7213	10.1206	20.5024	27.0777	uncharacterized protein LOC107467026
ARD_21125	proteolysis	37.0438	34.5552	20.2419	27.5545	18.5594	19.6471	19.4159	15.1245	11.5944	21.7163	19.6641	20.0258	12.9974	18.0715	21.1015	20.9951	RHOMBOID 3
ARD_21126	mRNA polyadenylation	44.4062	44.844	42.352	40.5954	48.4053	47.7966	42.9135	34.7225	34.2728	44.8249	37.4838	41.5962	37.1224	42.8888	37.9984	41.2358	pre-mRNA cleavage factor Im 25 kDa subunit 2
ARD_21143	transcription, DNA-templated,regulation of transcription, DNA-templated,developmental process	61.5252	59.7357	68.5586	83.4296	80.3092	108.975	67.6049	69.3082	56.87	143.779	95.3593	88.1682	85.3651	54.693	72.4489	116.52	growth-regulating factor 5-like isoform X1
ARD_21145	transcription, DNA-templated,regulation of transcription, DNA-templated,multicellular organism development	21.8221	27.1278	19.6445	22.3959	14.6159	22.0394	14.4952	13.2983	15.264	25.1648	12.5398	12.8795	8.36845	16.1281	21.249	21.9545	AP2-like ethylene-responsive transcription factor AIL1
ARD_21180	proteolysis,lipid metabolic process	1.43192	4.71104	2.3622	2.01306	2.36866	1.22208	1.88691	0.50139	3.84605	1.61563	2.20579	1.71402	2.325	1.43521	1.7343	1.34399	aspartic ase
ARD_21189	glycolytic process	1.33073	0.905025	1.59865	0.92662	0.785341	0.527628	1.39686	1.58772	1.26736	1.10357	0.98204	0.533927	2.09612	1.13631	1.14916	0.878177	plastidial pyruvate kinase 2
ARD_21199	asparagine biosynthetic process,glutamine metabolic process	7.64477	7.24461	6.59424	1.94072	3.1487	4.05369	2.61364	3.12996	7.86165	9.9328	2.528	4.38467	1.41371	4.72711	6.63674	2.84807	stem-specific TSJT1
ARD_21210	L-methionine biosynthetic process from methylthioadenosine,oxidation-reduction process	2.91617	1.91624	1.2815	0.661023	2.45365	1.83233	2.50252	1.59513	0.717717	2.2357	0.522323	1.55479	0.98873	2.1008	1.1271	1.0871	1,2-dihydroxy-3-keto-5-methylthiopentene dioxygenase 1
ARD_21213	protein phosphorylation	11.5622	12.8637	12.4538	9.63628	9.65137	8.57581	8.86511	9.80474	12.0328	8.02643	10.1617	8.24396	9.18217	11.1995	10.7678	9.95474	LRR receptor-like kinase family
ARD_21222	transport	30.3642	31.9904	20.7055	20.9423	15.7917	16.2257	16.0573	16.682	36.2898	38.8337	17.0967	35.7083	15.9926	18.1054	14.0957	15.24	transmembrane emp24 domain-containing p24beta3
ARD_21223	L-methionine biosynthetic process from methylthioadenosine,oxidation-reduction process	245.112	273.795	152.602	166.189	268.878	242.91	216.971	202.97	254.762	578.131	290.264	685.096	239.409	207.299	212.606	321.944	1,2-dihydroxy-3-keto-5-methylthiopentene dioxygenase 2
ARD_21235	embryo development	81.6257	64.3442	7.39571	32.034	14.9352	14.2339	5.80694	9.38531	7.65633	33.0116	8.70466	32.4786	8.53641	12.0136	18.1064	11.4208	11 kDa late embryogenesis abundant
ARD_21248	protein phosphorylation,intracellular signal transduction	10.6661	5.73683	4.98605	4.96174	5.27004	7.83614	5.46471	5.95024	8.21444	6.9295	5.1515	5.30039	4.2283	6.61401	7.43186	4.32795	probable serine threonine- kinase WNK9
ARD_21260	fatty acid biosynthetic process,oxylipin biosynthetic process,oxidation-reduction process	0	0	0	0	0	0	0	0	0.266741	0	0	0	0.475378	1.09079	0.584044	0	linoleate 9S-lipoxygenase chloroplastic
ARD_21264	amine metabolic process,oxidation-reduction process	0.403841	0.370112	0.396789	0.352621	0.464025	0.381478	0.30489	0.519284	0.636282	0.637924	1.31797	0.804186	0.201961	0.339036	0.729806	1.03883	primary amine oxidase
ARD_2128	microtubule-based process	0.646789	0.721077	0.769192	0.529772	1.10235	1.05465	1.4928	3.10119	1.50618	1.60378	3.01896	2.63434	0.769229	2.49128	3.68774	0.529046	dynein light chain flagellar outer arm isoform X1
ARD_21284	positive regulation of transcription, DNA-templated	1.39848	3.1523	2.69241	2.79988	3.12486	2.86841	2.27977	1.89058	2.06106	3.91811	2.34811	3.12568	3.11074	2.53408	2.97893	2.38144	GATA transcription factor 9
ARD_2130	metabolic process	7.55452	7.92297	4.42739	6.96555	8.42791	8.53179	8.01467	7.11985	7.0508	14.3958	7.3924	10.9013	5.12934	7.74766	11.2974	8.20997	acylpyruvase mitochondrial
ARD_2131	fatty acid metabolic process,oxidation-reduction process	27.4133	19.731	21.2888	25.8369	27.1847	22.8028	25.6435	23.8824	29.6631	29.2467	26.8407	36.3725	27.9314	20.9132	36.6361	50.1644	peroxisomal fatty acid beta-oxidation multifunctional MFP2
ARD_2132	fatty acid metabolic process,oxidation-reduction process	30.7276	18.1456	18.8823	24.6833	24.3516	20.0125	19.9423	21.2276	23.1745	23.9286	21.7872	34.2769	22.5137	19.3252	32.0598	39.5975	peroxisomal fatty acid beta-oxidation multifunctional MFP2
ARD_21322	mitochondrion organization,small GTPase mediated signal transduction	70.2027	63.2441	57.9152	53.6808	55.6217	58.8413	58.6916	58.2243	52.7	58.7932	72.3606	48.1854	74.7273	56.3614	53.3878	69.6914	mitochondrial Rho GTPase 1
ARD_2134	metabolic process	6.92058	7.72034	3.26984	6.46738	6.66374	7.40435	2.94651	3.71698	3.27152	6.11638	4.80243	5.01936	4.75676	5.5035	6.75073	6.60045	lipoamide acyltransferase component of branched-chain alpha-keto acid dehydrogenase mitochondrial
ARD_21345	acetyl-CoA biosynthetic process from pyruvate,oxidation-reduction process	7.58532	8.34162	10.5465	9.21237	9.63946	9.243	10.2435	8.88139	16.8521	10.32	10.2293	9.78618	9.6943	9.35885	12.6022	9.09486	pyruvate dehydrogenase E1 component subunit beta- mitochondrial
ARD_21372	response to light stimulus,gibberellin catabolic process,oxidation-reduction process	0.431077	0.383826	0.42446	0.483272	0.915616	0.640855	0.245838	0.0661284	3.88029	0.811115	0.291861	0	0.0490017	0.631097	0.762929	0.419162	gibberellin 2-beta-dioxygenase 2 isoform X1
ARD_21375	transcription, DNA-templated,regulation of transcription, DNA-templated	4.73996	12.787	10.6488	16.7067	8.94273	13.8431	6.74021	16.9365	28.1275	29.1997	5.89455	21.5468	8.92111	18.107	14.5964	15.8697	ethylene-responsive transcription factor 1B
ARD_21379	carbohydrate metabolic process,dephosphorylation	15.3973	9.37213	18.8995	25.6732	33.8796	36.3186	21.3016	19.1045	19.5227	17.7432	40.4778	38.7584	26.1526	13.5195	37.5957	39.2183	fructose-1,6- cytosolic isoform X1
ARD_21389	metabolic process	4.11461	4.09362	5.336	5.795	7.0562	6.20461	7.48346	6.245	7.60312	7.54267	2.80179	5.93093	4.74202	5.24104	5.10316	5.3298	delta(3,5)-Delta(2,4)-dienoyl- peroxisomal
ARD_21390	mRNA splicing, via spliceosome	4.10835	4.21332	4.47989	3.9186	4.76505	4.21417	4.29876	4.45665	3.83653	4.1052	4.03466	4.84874	4.90525	3.9955	3.67814	2.94875	RNA-binding 2
ARD_21403	protein dephosphorylation	11.3977	15.2041	22.3753	16.9223	17.673	20.4991	20.7207	16.3072	22.4578	15.5726	27.8735	19.9329	19.4261	15.0871	24.0205	12.5856	probable phosphatase 2C 64
ARD_2141	alanyl-tRNA aminoacylation	4.21905	2.99835	2.70146	2.00757	1.34192	1.87863	1.7076	1.674	7.18332	8.4548	0.623634	1.87435	2.28902	3.27886	1.73588	2.13306	uncharacterized protein LOC107464154
ARD_21424	signal transduction,regulation of protein phosphatase type 2A activity	2.24781	1.18957	2.25749	0.364268	1.02201	0.525747	0.866519	1.2295	2.60697	2.28123	1.29486	0.698855	2.27226	0.89034	0.824928	1.73348	serine threonine phosphatase 2A 57 kDa regulatory subunit B beta isoform-like
ARD_21431	amino acid transmembrane transport,polyamine transmembrane transport	2.85278	3.11158	1.60098	3.95077	4.63253	3.89331	2.31836	3.21653	3.76009	4.42782	4.16757	9.0407	9.04643	2.25528	1.878	3.18993	probable polyamine transporter At1g31830
ARD_21449	cellular amino acid metabolic process	9.64664	6.99662	9.86511	9.5436	7.91002	9.11275	10.8085	12.0027	13.7628	9.7928	12.1943	13.6511	15.0484	7.97338	11.7595	9.30792	probable low-specificity L-threonine aldolase 1
ARD_21452	dephosphorylation	4.18214	3.87901	4.68808	2.99739	3.86176	4.40594	2.98106	2.6499	9.87298	5.87674	2.58035	3.3657	1.70672	4.1596	3.54257	1.81751	phosphoglycerate mutase AT74
ARD_21454	nucleic acid phosphodiester bond hydrolysis	0.559914	0.363657	0.787125	0.875668	0.383196	0.332737	0.697894	0.161055	1.05071	0.605675	0.691907	0.442588	0.401829	0.871396	0.299853	0.833549	exonuclease mut-7 like
ARD_21455	nucleic acid phosphodiester bond hydrolysis	0.386317	0.625489	1.49108	0.694439	0.613354	0.344507	1.16379	0.888945	1.43044	0.859629	0.850225	0.666018	1.38224	1.00278	0.785557	1.13916	uncharacterized protein LOC107465270
ARD_2146	transmembrane transport	5.01385	8.08745	15.8679	24.6742	19.658	24.2154	7.29285	7.05391	7.60627	12.7113	5.89945	16.1741	16.6234	2.25278	16.407	11.0376	WAT1-related At4g28040
ARD_21491	regulation of transcription, DNA-templated,regulation of root development	4.84852	2.98118	1.04767	2.35888	1.47618	1.50291	0.770181	0.558317	1.57116	2.15114	2.06096	3.96553	3.26004	0.535451	2.57492	4.02805	transcription factor UPBEAT1-like
ARD_21493	protein phosphorylation,recognition of pollen	11.9453	11.6701	7.57372	6.43745	9.94804	8.03072	10.6735	11.127	8.76397	8.98476	9.67615	12.638	9.70518	7.62768	6.98001	5.00078	G-type lectin S-receptor-like serine threonine- kinase At1g34300 isoform X1
ARD_21499	sucrose transport	2.50292	3.63441	6.81931	3.18107	4.08948	4.16595	3.4564	3.43099	10.1726	7.00948	4.3153	2.57149	3.12854	5.55313	5.36289	1.17794	sucrose transport
ARD_21517	transmembrane transport	0.332017	0.665218	0.556838	0.590955	0.409361	0.236884	0.496925	0.611195	1.1743	0.341753	0.36304	0.44972	0.170262	0.546903	0.635977	0.484516	ABC transporter B family member 20-like
ARD_21521	flavonoid biosynthetic process	0.233923	0.522939	1.25925	0.910997	1.18751	1.24331	0.495605	0.80805	2.02077	0	0.542566	0	0	1.03314	0.549844	0	chalcone--flavonone isomerase 2
ARD_21522	flavonoid biosynthetic process	0.148823	0.331596	0.29897	0.660011	0.991302	0.0662628	0.476359	0.256864	6.62974	0.393568	0.405929	0	0	0.654491	0.8078	0.484988	chalcone--flavonone isomerase 1B-1
ARD_21525	pectin catabolic process	7.05383	7.72281	9.06832	6.37015	8.3389	8.8945	8.93549	9.62935	8.46555	9.07975	7.64605	4.86217	6.43136	11.628	7.47433	4.76446	probable pectate lyase 4
ARD_21527	flavonoid biosynthetic process	2.89684	2.95669	2.54103	2.00268	5.20366	2.49601	2.16626	3.16638	11.2353	6.46211	1.95927	4.51445	2.1641	3.0234	3.05338	1.8822	chalcone--flavonone isomerase 1A
ARD_2154	protein metabolic process	22.8016	21.1852	27.6519	22.1409	34.1585	33.9523	26.3417	38.4566	25.0534	30.7952	21.3851	26.0064	25.6059	21.4603	25.1426	25.3552	SUPPRESSOR OF MAX2 1
ARD_21545	transcription from RNA polymerase II promoter,positive regulation of transcription from RNA polymerase II promoter	0.193405	0.387544	0.382514	0.649941	0.317834	0.689804	0.86817	0.578556	0.373192	0.399584	0.181212	0.262012	1.39281	0.297387	0.330169	0.690363	calmodulin-binding transcription activator 2-like isoform X1
ARD_21567	fatty acid biosynthetic process,oxylipin biosynthetic process,oxidation-reduction process	0.0196619	0.0656375	0.192845	0.0389273	0.0404384	0.0701755	0.0420668	0.0452418	2.5696	0.025076	0	0.026621	0	0.0215831	0.0623658	0	linoleate 9S-lipoxygenase
ARD_21568	fatty acid biosynthetic process,oxylipin biosynthetic process,oxidation-reduction process	0.0907164	0.101099	0.183552	0.267859	0	0.0807343	0.386855	0.730705	4.09241	0.242554	0.0706352	0	0	0	0.198539	0	linoleate 9S-lipoxygenase
ARD_21576	RNA phosphodiester bond hydrolysis, endonucleolytic	0.551033	0.843993	0.759195	0.475388	0.423657	0.552138	0.294039	0.55478	1.70021	0.362959	0.483248	0.373599	0.240295	0.378584	0.149146	0.897269	ATPase WRNIP1-like
ARD_21594	phosphate ion transport,ER to Golgi vesicle-mediated transport	2.72626	2.78315	2.8985	1.85079	1.55209	1.64836	1.30137	0.959117	6.87946	2.93646	1.46141	1.0678	2.14392	2.67135	1.90838	1.60543	SEC12 1 isoform X1
ARD_21608	regulation of transcription from RNA polymerase II promoter,histone acetylation	8.75252	9.49041	6.05405	10.0091	7.28577	9.39332	7.58614	8.6324	7.38306	9.63402	9.31605	10.9178	6.85208	6.53053	8.0741	8.78999	transcriptional adapter ADA2b
ARD_21621	metabolic process	3.95369	3.56909	4.43945	4.46201	3.13082	3.35532	4.54973	3.7934	4.25051	3.28174	3.27757	2.969	4.16522	3.79905	3.84032	3.59673	mannosyl-oligosaccharide 1,2-alpha-mannosidase MNS1
ARD_21629	transcription, DNA-templated	4.47325	0.913639	1.12336	3.45329	0.763994	1.46057	0.159089	0.428927	1.36051	1.9718	0.174302	0.707789	1.04377	1.72134	0.242821	0.607407	RNA polymerase beta subunit (chloroplast)
ARD_21636	protein N-linked glycosylation,diacylglycerol biosynthetic process	1.27064	2.87326	0.824961	0.627888	0.407807	0.389444	0.33949	0.274112	6.08718	0.872233	0.341019	0.268973	0.20437	0.741412	0.339097	0.3866	lipid phosphate phosphatase chloroplastic
ARD_21637	L-methionine biosynthetic process from methylthioadenosine,oxidation-reduction process	4.60441	8.61883	4.63801	3.62403	4.47748	4.90449	2.39498	3.93805	35.0782	5.6902	0.954349	0.938482	0.909324	6.40006	3.48149	2.38062	1,2-dihydroxy-3-keto-5-methylthiopentene dioxygenase 2
ARD_21659	intracellular protein transport,vesicle-mediated transport	7.65961	8.94087	7.7057	8.81102	9.1518	9.48288	11.2693	9.24534	10.433	7.77824	8.28921	7.9951	8.74409	11.1436	10.6461	7.64988	coatomer subunit beta-1
ARD_21679	tryptophanyl-tRNA aminoacylation	19.2555	21.3058	21.9648	24.5013	21.0056	23.4414	26.9676	23.536	15.2366	12.7485	22.1989	12.2853	40.0207	26.4876	25.612	21.6252	tryptophan--tRNA cytoplasmic
ARD_2168	peptidyl-tyrosine dephosphorylation	16.8116	19.1326	19.9871	18.0583	18.8603	19.8237	18.7819	18.654	15.689	17.4389	20.7792	16.5873	16.0214	23.1622	22.1268	22.9156	dual specificity phosphatase DSP8
ARD_21680	tryptophanyl-tRNA aminoacylation	12.1156	12.2487	11.0696	12.7298	13.1177	13.3833	13.8922	13.105	6.52809	7.58322	10.1045	7.34076	13.34	12.209	10.6917	14.5237	tryptophan--tRNA cytoplasmic
ARD_21712	RNA splicing	59.9575	53.3541	47.0535	45.1722	57.2233	53.6553	57.9298	64.5878	67.0436	150.79	59.0547	108.95	58.674	67.7786	73.5242	69.998	mago nashi homolog isoform X1
ARD_21718	nucleoside diphosphate phosphorylation,GTP biosynthetic process,UTP biosynthetic process,CTP biosynthetic process	97.5061	122.034	86.4827	97.5437	138.966	147.676	138.513	126.842	166.498	178.523	192.813	184.313	161.047	119.573	148.092	126.519	nucleoside diphosphate kinase 1
ARD_21732	tryptophan catabolic process to kynurenine	28.2705	20.5914	19.2037	23.9886	23.0554	18.1075	20.4386	18.9946	18.4315	18.8324	18.3814	20.0196	23.5599	16.9686	21.1072	22.6364	cyclase family
ARD_21733	metal ion transport	0	0.377918	0.342217	0	0.17366	0.150948	0.0904189	0.0975629	0.45525	0.903181	0.792476	4.14103	0	0.372989	0.185024	0	heavy metal-associated isoprenylated plant 22
ARD_21737	lipid metabolic process	3.23723	2.672	3.03022	3.43754	1.63124	2.33361	1.97216	1.67723	2.45748	2.51836	1.96029	2.81573	2.69403	2.377	2.47281	4.09617	Na+ H+ antiporter
ARD_21739	oxidation-reduction process	0.197046	0.219634	0.200037	0	0.100809	0	0.209995	0.113372	1.37611	0.264827	0	0.133721	0	0.216792	0.216454	0	D-3-phosphoglycerate dehydrogenase chloroplastic
ARD_21743	oxidation-reduction process	0.244734	0.0778345	0.586806	0.449363	0.718358	0.966528	0.747465	0.201125	1.46148	0.540429	0.546073	0.426229	0.957151	0.575927	2.60656	1.24742	probable cinnamyl alcohol dehydrogenase
ARD_21744	metabolic process	1.01397	1.38693	3.56589	2.61361	6.12535	8.57574	0.316348	2.04149	1.44833	3.74838	1.15565	1.1441	1.90089	1.99429	13.455	16.6569	UDP-glycosyltransferase 84B1
ARD_21759	intracellular protein transport,ER to Golgi vesicle-mediated transport	3.91782	4.18231	5.79442	3.98159	3.80792	4.54098	4.75973	4.35419	5.14037	4.02916	5.22658	4.15067	4.22133	4.00889	4.6368	5.09538	transport SEC23
ARD_21761	metal ion transport	0	0.322099	0.390784	0.0947678	0	0.0857119	0	0	0.724419	0.129272	0.224949	0.261467	1.87777	0.529876	0.105702	0.314741	heavy metal-associated isoprenylated plant 4
ARD_21785	protein folding,response to stress	1.01224	1.31515	1.23283	1.16558	2.71167	2.7561	0.540477	1.4235	0.422271	3.01195	0.78962	2.363	1.65559	1.97747	1.93637	3.65734	heat shock 83
ARD_218	transcription, DNA-templated,regulation of transcription, DNA-templated	8.46318	7.26381	8.06489	6.42905	8.74662	8.64991	9.99436	7.18377	10.4976	9.78162	12.3293	11.9465	10.6514	4.65173	8.33861	9.3761	scarecrow 21
ARD_21804	photosynthesis	0.996154	1.84931	1.92768	1.89925	1.42987	2.8986	1.34678	1.83392	1.06899	1.39749	1.0873	1.44072	2.19787	0.729976	2.1544	2.05403	uncharacterized protein LOC107467160
ARD_21808	rRNA processing,methylation	5.18379	6.71918	5.85655	5.36155	6.16674	6.50861	6.16132	5.25785	4.93463	6.32243	7.32456	6.28255	7.0574	6.66643	7.73355	6.69176	ribosomal RNA small subunit methyltransferase E
ARD_21823	proton transport,transmembrane transport	7.06453	6.31328	13.7223	4.13634	6.9793	4.83207	11.5611	7.90032	14.8035	7.27281	10.6271	9.06921	11.7715	5.12199	6.77101	7.34522	H+-pyrophosphatase, partial
ARD_21825	proton transport,transmembrane transport	3.0902	2.42469	3.74437	1.23678	3.04176	2.84959	3.77828	3.02925	6.15207	2.33256	2.93715	1.39876	5.32918	2.39359	2.78782	1.87382	pyrophosphate-energized vacuolar membrane proton pump-like
ARD_21835	regulation of transcription, DNA-templated	10.523	7.75062	6.20563	7.82391	10.397	8.54657	4.07958	5.52864	8.65118	7.12683	8.97808	6.87461	7.44351	4.85325	7.74166	8.507	mediator of RNA polymerase II transcription subunit 15a
ARD_21836	regulation of transcription, DNA-templated	26.5913	19.7545	32.3839	24.3606	13.8505	21.584	23.7385	16.3652	24.4339	18.0664	24.0863	14.2947	23.9432	19.0748	15.0173	15.3839	topless-related 1
ARD_21837	regulation of transcription, DNA-templated	13.0816	8.8922	14.2089	12.5974	7.57311	10.1454	9.30656	7.0091	9.83436	8.06879	10.7945	7.57084	10.6963	9.50485	7.46034	8.07349	topless-related 1
ARD_21851	ER to Golgi vesicle-mediated transport,protein transport	9.76188	8.68485	9.89916	8.98336	8.23778	9.65605	10.6685	9.28279	11.9964	9.99627	8.83742	9.84487	9.04878	8.27516	8.20347	9.8428	Golgi SNAP receptor complex member 1-1
ARD_21871	translational elongation	300.779	312.041	197.027	261.725	367.052	371.117	389.968	389.418	393.589	606.365	510.067	798.854	617.651	321.558	397.13	383.238	elongation factor 1-delta 2-like
ARD_21875	cellular amino acid metabolic process,oxidation-reduction process	3.38455	4.09072	2.68523	3.21658	3.18029	2.37973	2.68516	3.5587	2.88158	2.46282	2.71501	3.58132	1.98034	2.82973	2.7052	1.77857	NADP-specific glutamate dehydrogenase
ARD_2188	small GTPase mediated signal transduction	2.15446	2.66092	3.82478	1.87164	3.64598	3.7032	3.11885	2.78102	3.74425	3.4326	4.00299	3.41573	2.68425	2.01927	2.78672	2.68172	TORNADO 1
ARD_21886	RNA-dependent DNA biosynthetic process,defense response	1.50689	0.841426	0.198938	1.10396	0.575108	1.16956	0.999542	1.08412	1.62445	0.53818	1.60528	2.30729	1.40719	1.03875	1.29854	0	TIR-NBS-LRR type disease resistance
ARD_21896	ubiquitin-dependent protein catabolic process,protein deubiquitination	16.4491	17.3517	23.542	21.2001	19.1804	19.1597	17.9921	19.1	19.9548	24.9359	19.4921	21.1114	22.0785	17.2	22.8132	19.8748	ubiquitin carboxyl-terminal hydrolase isozyme L5
ARD_21898	protein phosphorylation	5.58591	6.38926	6.18716	6.37226	5.3169	5.04654	6.19895	6.56623	8.75188	5.76583	6.26488	7.13971	7.78875	5.99803	7.31027	6.82235	N-terminal kinase isoform X1
ARD_219	transcription, DNA-templated,regulation of transcription, DNA-templated	2.57425	2.48997	2.31135	2.19543	3.09519	2.4913	1.90648	2.84776	3.18187	3.0561	4.8907	4.79914	2.95644	1.39117	2.76383	2.40428	scarecrow 21
ARD_21908	protein phosphorylation	0.745162	1.35185	4.34691	2.08525	2.39934	2.74664	3.69173	2.49735	3.14047	2.14381	3.45712	1.68864	4.3611	1.99139	1.93222	2.64755	lysM domain receptor-like kinase 3
ARD_21924	transcription elongation from RNA polymerase II promoter,histone modification	14.3166	16.4221	22.4678	14.6141	14.7944	19.7412	19.0923	19.2361	20.0925	19.2875	20.6209	16.6013	24.9265	16.3089	17.9188	14.9828	PAF1 homolog
ARD_21925	transcription elongation from RNA polymerase II promoter,histone modification	3.86085	4.73163	6.67844	4.7171	4.74689	6.46288	4.6954	6.48605	5.55408	4.39865	4.33204	4.60825	7.98492	4.49985	3.77732	2.76893	PAF1 homolog
ARD_21926	transcription elongation from RNA polymerase II promoter,histone modification	3.82512	3.48061	5.52397	4.02932	4.08878	5.36357	4.03164	5.85325	4.23873	3.91508	4.87501	5.15335	4.31349	3.64033	4.20207	3.99565	PAF1 homolog
ARD_21936	oxidation-reduction process	28.9781	50.6034	26.5588	16.5675	25.2944	21.7391	17.5628	24.053	20.7708	35.9326	22.2349	11.61	14.4313	30.2381	28.0841	60.2014	transmembrane ascorbate ferrireductase 1
ARD_2194	microtubule-based process,cell division	1.50727	1.34556	1.56598	0.442953	0.922384	0.535434	0.640941	1.38777	0.649031	1.04974	0.701964	0.40982	1.92961	0.498229	1.01962	0.743524	cell division homolog chloroplastic
ARD_21948	phosphorylation	9.56018	7.48285	10.8511	12.7725	9.97352	15.3846	10.6175	11.9447	7.84608	13.2013	12.0725	8.3979	16.444	7.21853	9.3576	12.1164	uncharacterized protein LOC107618537
ARD_21961	protein ubiquitination	13.155	17.5641	16.462	16.3863	14.9695	15.9808	16.9047	13.1888	13.6188	16.8517	14.1027	19.6901	16.7743	13.8779	15.4786	17.526	E3 ubiquitin- ligase CHIP
ARD_21976	defense response	0.819949	0.732183	0.171374	0.48144	0.334256	0.873439	0.696916	1.32122	1.05973	0.230487	0.636017	0	0	1.44603	0.744506	0	NB-ARC domain disease resistance
ARD_2198	biosynthetic process	0.616811	1.56113	0.838084	0.885509	1.26564	0.4497	0.479043	0.193554	142.736	4.39455	0.0437417	0.152011	0.485491	2.03338	1.74964	0.638177	stilbene synthase 3-like
ARD_21981	mitochondrion organization,protein ubiquitination	6.44619	10.0272	6.63403	11.7973	11.3368	12.7172	9.36789	12.5977	11.4362	9.66439	10.1726	14.1947	11.8425	8.38351	10.4109	13.0103	E3 ubiquitin- ligase SPL2
ARD_21987	protein phosphorylation,regulation of cell cycle	1.05433	0.586963	0.428241	0.236659	0.344354	0.384455	0.819157	0.330839	0.308352	0.311303	0.561007	0.584484	0.330411	0.579145	0.462248	0.778422	probable serine threonine- kinase At1g54610
ARD_21992	transmembrane transport	1.87658	1.7596	2.6494	1.90195	1.36856	1.3645	2.53215	2.21597	2.2773	1.54126	1.50293	1.87387	2.30011	2.17022	2.22444	2.80796	S-adenosylmethionine carrier chloroplastic mitochondrial
ARD_21993	translation	119.999	123.864	140.609	124.368	141.577	171.422	166.218	143.817	168.047	193.046	172.248	158.424	143.646	161.183	159.773	164.912	40S ribosomal S18
ARD_2200	microtubule-based process	3.35055	2.98449	2.89888	1.93823	2.55492	2.21857	2.60786	3.13911	2.97707	3.54435	2.72688	1.36211	3.79492	3.04991	2.10315	3.18758	cell division homolog chloroplastic
ARD_22000	translation	220.987	208.062	156.139	166.723	179.623	189.241	183.084	180.703	207.429	200.183	249.017	255.64	263.408	204.321	201.68	205.686	60S ribosomal L3-1
ARD_22001	CDP-choline pathway	7.76853	9.3875	16.6529	7.54224	14.8474	14.0741	8.2295	7.16649	39.3453	15.8672	17.9273	15.8795	16.4062	8.37767	15.0573	14.8123	probable choline kinase 1
ARD_22018	oxidation-reduction process	2.38062	3.21124	2.04356	2.57773	2.02102	1.14269	2.25001	2.00162	3.58359	2.19753	0.678913	1.17866	1.1822	3.31929	2.05858	1.41251	prolyl 4-hydroxylase 1
ARD_22028	carbohydrate transport,proton transport	3.94318	3.43879	6.31684	3.37615	2.19452	3.58623	6.85579	4.93188	5.98363	4.11166	3.80553	6.04753	3.32157	3.67679	4.95941	3.077	CMP-sialic acid transporter 3-like
ARD_2206	intracellular protein transport,vesicle fusion,vesicle docking	9.07565	10.0986	11.4141	13.8058	16.5227	15.5923	15.8854	12.3217	13.2037	11.9563	14.7322	14.7586	14.346	12.6527	18.2342	15.87	syntaxin-52-like isoform X2
ARD_22064	translation	99.8937	80.6043	72.0652	67.9066	70.1982	71.7676	88.568	75.5532	93.575	90.7302	88.6442	78.2637	79.2886	98.9971	88.541	94.4807	60S ribosomal L18
ARD_22066	phosphorelay signal transduction system	0.517955	0	0	0.168846	0.175868	0.30644	0.366722	0	0	0.732241	0.26773	0	0	0.190346	0.196813	1.13851	ethylene receptor
ARD_22094	protein phosphorylation	2.00648	3.34943	2.22973	1.77283	1.5471	1.38517	1.96717	2.06113	5.42551	2.35218	1.4559	1.42319	1.46226	2.36015	2.12573	1.12196	pto-interacting 1 isoform X2
ARD_22098	translation	3.10035	3.09087	2.38409	1.28577	1.25355	2.46957	1.82742	1.03269	1.66447	2.16806	2.54234	1.8815	2.86717	1.88412	2.22205	1.86276	50S ribosomal chloroplastic
ARD_22162	glycolytic process	44.9336	25.6185	9.92285	9.60353	10.0399	5.00691	4.22171	4.91892	4.84439	14.7678	2.2009	7.06914	2.58174	5.52825	4.58763	2.32956	pyruvate kinase cytosolic
ARD_22163	amino acid transmembrane transport	0.105882	0.0294599	0.677006	0.0785673	0.054418	0.165292	0.0849232	0.152273	11.9125	0.678183	0.0827263	0	0.315541	1.0172	0.224627	0.171546	GABA transporter 1
ARD_22166	peptidyl-tyrosine dephosphorylation	9.98051	6.34056	10.9663	7.1946	8.75669	10.3656	8.85637	10.0083	9.15532	8.4347	13.9563	10.0198	10.5943	6.86529	8.36663	9.4127	phosphatidylinositol-3-phosphatase myotubularin-1 isoform X1
ARD_2219	microtubule cytoskeleton organization,cytokinesis	4.67019	5.6042	3.84483	3.0248	2.67761	2.03541	1.97979	2.12941	3.29702	3.40764	2.43881	1.74844	4.05688	4.86692	3.55291	4.07722	65-kDa microtubule-associated 1
ARD_22190	tRNA modification,queuosine biosynthetic process	1.85038	1.25353	1.63578	2.25516	1.84684	2.00946	2.26556	1.60438	1.43675	0.927745	1.73902	1.56162	2.19247	1.85495	2.04846	1.5642	queuine tRNA-ribosyltransferase accessory subunit 2
ARD_2220	methylation	0.627614	1.23076	2.32593	2.36484	3.37848	5.91785	3.45118	2.16625	2.78638	1.91851	6.46689	25.0149	1.2238	0.886041	14.7971	2.71266	indole-3-acetate O-methyltransferase 1
ARD_22218	amino acid transmembrane transport	0	0.393273	0.240713	0.115461	0	0.104524	0	0	2.14878	0	0	0	0	0	0.391089	0	cationic amino acid transporter chloroplastic
ARD_22224	protein transport	3.34543	3.01834	2.46879	3.16825	2.85801	3.58003	3.38791	2.39046	2.34022	2.67679	2.72259	4.29318	2.16949	3.51928	4.16369	2.91278	IST1 homolog
ARD_22236	protein phosphorylation	17.7283	9.9741	8.96262	11.3729	15.3622	11.6205	14.9815	10.2743	7.32643	8.93891	12.5658	7.6452	13.5952	6.16206	11.8689	25.1386	serine threonine- kinase prpf4B-like
ARD_22242	metabolic process	0.75236	0.803894	2.13479	1.10133	1.39171	2.12054	1.54452	1.73122	1.58028	1.58434	1.24595	1.87492	1.23247	1.52007	2.39833	1.65848	dihydrolipoyllysine-residue acetyltransferase component 4 of pyruvate dehydrogenase chloroplastic
ARD_22256	protein phosphorylation	24.2151	30.3838	20.8076	33.0915	32.7941	32.449	25.0013	28.281	16.3074	18.3536	26.6021	21.8144	29.742	29.6296	26.9579	26.4364	serine threonine- kinase prpf4B
ARD_22259	carbohydrate metabolic process	7.6822	9.87723	6.55804	15.6286	14.3516	14.3532	5.49172	7.67402	8.06818	17.1941	23.1456	14.2015	28.5267	7.05597	9.76199	24.7894	alpha-xylosidase 1
ARD_22264	secondary metabolite biosynthetic process,oxidation-reduction process	0	0.152373	0.0685179	0	0.28046	0	0	0	1.46802	0	0	0	0.11927	0	0.074031	0	cytochrome P450 CYP73A100
ARD_2228	exocytosis	51.8462	52.1472	41.9672	66.9462	42.8197	51.2474	51.7425	61.7814	30.9151	62.4174	53.1124	82.7169	39.2227	50.3499	57.935	80.2908	exocyst complex component EXO70B1
ARD_22281	chloroplast organization	2.14841	1.81491	1.9587	1.82575	0.777668	1.29012	1.1353	1.29688	1.9316	1.09484	0.912457	0.556517	1.233	1.23717	1.24415	0.96537	protein CHUP1, chloroplastic
ARD_22289	protein phosphorylation	1.32248	0.559617	1.29652	1.4199	0.383115	0.581723	0.896705	0.685748	0.638475	0.61723	0.582363	0.529586	0.505294	0.879175	1.37789	0.663298	serine threonine- kinase tricorner
ARD_2229	glyoxylate cycle,tricarboxylic acid cycle	109.998	120.139	108.302	152.735	185.612	192.278	153.203	148.494	132.94	152.296	225.174	211.835	189.777	103.533	210.196	208.468	malate glyoxysomal
ARD_22291	methylation	6.46433	9.37478	5.68707	4.70641	4.41069	3.82946	4.99896	5.87178	7.11311	4.07407	3.02114	2.9387	5.33481	8.12838	4.45511	3.03751	probable methyltransferase PMT3
ARD_2230	translation	36.0827	38.2524	28.3308	33.1902	50.2675	43.2345	46.6612	58.533	52.9882	66.6307	59.7425	59.0676	95.2508	46.0422	34.1923	55.8275	50S ribosomal L25
ARD_22314	lipid A biosynthetic process	2.00665	3.3727	1.94601	3.73315	2.14175	1.96461	2.27074	2.53509	2.19334	2.23647	2.67265	3.67801	2.69959	3.75971	2.8136	3.8945	probable lipid-A-disaccharide mitochondrial
ARD_22323	DNA repair,nucleic acid phosphodiester bond hydrolysis	4.69523	5.84757	3.42156	4.05951	2.75802	5.60773	4.40957	4.57302	4.67081	5.38975	5.31857	8.10894	4.36597	3.78355	5.58037	3.5758	flap endonuclease 1 isoform X2
ARD_22325	phosphorelay signal transduction system,transcription, DNA-templated,regulation of transcription, DNA-templated,detection of visible light,red, far-red light phototransduction,protein-tetrapyrrole linkage,protein-chromophore linkage,signal transduction by protein phosphorylation	7.81188	4.69183	5.19737	3.76142	3.99899	3.86519	3.71939	3.69684	4.89647	3.44316	4.83594	3.47344	4.42507	2.68658	4.75978	3.77442	phytochrome A
ARD_22326	phosphorelay signal transduction system,transcription, DNA-templated,regulation of transcription, DNA-templated,detection of visible light,red, far-red light phototransduction,protein-tetrapyrrole linkage,protein-chromophore linkage,signal transduction by protein phosphorylation	15.1741	11.4377	10.2737	6.96663	7.57817	8.7976	8.51735	7.82672	8.63277	7.13501	10.0972	8.4246	7.85648	5.96696	7.98824	5.11	phytochrome A
ARD_22327	phosphorelay signal transduction system,transcription, DNA-templated,regulation of transcription, DNA-templated,detection of visible light,red, far-red light phototransduction,protein-tetrapyrrole linkage,protein-chromophore linkage,signal transduction by protein phosphorylation	16.7972	15.4407	8.43513	5.9624	4.02776	5.26254	6.99822	4.92803	8.15897	5.78908	9.32454	8.51096	9.41047	5.80855	7.85288	4.33967	phytochrome A
ARD_22333	proteolysis,negative regulation of endopeptidase activity	21.62	118.782	17.1741	30.3692	41.3876	51.1952	9.32405	3.43563	125.014	59.9549	3.52487	32.143	13.5528	48.4854	16.321	18.3473	Bowman-Birk type ase inhibitor A-II
ARD_22348	gene silencing by RNA,RNA phosphodiester bond hydrolysis, endonucleolytic	11.1812	11.1484	9.64158	9.52501	10.3215	9.501	9.36435	9.63831	9.39364	10.0691	8.50343	8.76062	9.83593	10.4319	8.44071	8.60718	SUPPRESSOR OF GENE SILENCING 3
ARD_22364	arginine biosynthetic process	15.1003	18.4139	23.0745	16.1453	27.1635	25.064	22.7858	37.7846	16.1168	36.8462	20.032	36.8667	27.0177	25.0896	22.1848	25.3465	acetylornithine mitochondrial
ARD_22368	transcription from RNA polymerase II promoter,translational initiation	40.1229	37.8024	27.9913	28.5691	46.6405	45.0639	33.2364	28.137	45.3076	60.8162	48.0804	42.7542	35.4935	29.0713	39.2942	34.2793	transcription initiation factor TFIID subunit 13
ARD_22369	translation	24.8347	26.0044	20.2759	22.16	23.4628	24.3505	25.2476	21.2602	23.7752	27.1441	22.5205	26.4978	24.8414	29.2514	21.3216	21.3565	uncharacterized protein LOC107464417
ARD_22372	lipid metabolic process	6.68674	4.33865	3.49244	2.53922	2.20681	3.2138	2.74447	3.86077	10.4425	4.2937	3.68249	1.33651	3.52602	4.33428	2.64122	3.95682	uncharacterized protein LOC107617828
ARD_22374	translation	113.331	103.847	95.0885	81.8731	101.623	104.556	108.693	88.6063	131.567	206.869	107.884	152.786	99.8659	124.565	105.392	103.097	60S ribosomal L37a-2
ARD_22388	nucleosome assembly	6.13253	10.6818	4.81494	8.49899	9.76414	7.83752	10.0181	10.3286	8.85551	7.07805	14.281	12.4034	7.38097	9.06402	9.77523	12.7874	telomere repeat-binding factor 4
ARD_22391	nucleosome assembly	34.241	35.4129	27.4457	31.3897	40.9244	41.7065	40.7523	33.0155	35.8263	25.7611	56.9987	37.5221	40.3345	38.3486	41.6584	44.8409	telomere repeat-binding factor 4
ARD_22400	fatty acid biosynthetic process,oxylipin biosynthetic process,oxidation-reduction process	8.04496	7.59977	28.2175	12.8213	19.3446	17.3437	17.8437	15.5191	20.4922	16.3994	17.8412	15.3204	20.5437	9.81775	13.1107	12.4605	probable linoleate 9S-lipoxygenase 5
ARD_22401	fatty acid biosynthetic process,oxylipin biosynthetic process,oxidation-reduction process	4.03859	3.51262	12.8321	5.36236	8.38066	6.03849	9.66527	5.46947	11.6366	6.5332	8.44018	5.69978	8.60022	5.5913	6.29423	4.71161	probable linoleate 9S-lipoxygenase 5
ARD_22416	protein phosphorylation,defense response	2.44936	2.63876	2.30578	4.41202	3.69225	4.57919	1.89996	3.13628	3.00694	1.99058	5.73711	3.31831	3.52403	1.4319	2.4879	1.92314	receptor kinase At4g00960 isoform X2
ARD_2243	protein phosphorylation	46.3673	53.7145	33.2475	33.0768	34.5273	34.5235	33.1041	37.4029	17.8969	33.6782	26.2648	32.0023	21.8022	30.8628	35.2928	27.701	mitogen-activated kinase kinase kinase 5-like
ARD_22441	cysteinyl-tRNA aminoacylation	61.9264	65.6425	73.0278	59.3469	81.2096	86.6166	88.9189	86.404	63.1681	65.7492	92.6568	81.5981	91.8671	67.0828	75.1647	88.775	cysteine--tRNA ligase cytoplasmic isoform X1
ARD_22449	protein phosphorylation,cell surface receptor signaling pathway	0	0	3.15711	2.07484	5.26929	7.32117	1.30129	1.93608	2.025	3.41466	2.83193	2.03344	3.39363	1.27908	1.20799	5.49439	probable serine threonine- kinase At1g18390
ARD_22450	protein dephosphorylation	0.995875	0.903291	6.48743	6.12549	9.09314	11.38	6.07137	6.7899	8.06555	10.2755	14.6602	15.1895	8.97147	5.91423	8.49316	14.0606	probable phosphatase 2C 15
ARD_22454	peptidyl-tyrosine phosphorylation	0	0	0.115232	0.110821	0.230617	0.100303	0	0	1.21252	0.153078	0	0	0	0.124148	0.249563	0.369264	LEAF RUST 10 DISEASE-RESISTANCE LOCUS RECEPTOR-LIKE PROTEIN KINASE-like
ARD_22456	protein phosphorylation	0.244252	0	0	0	0.166793	0.072483	0	0	7.081	0.108164	0.063426	0	0	0.089532	0.266065	0.132773	probable leucine-rich repeat receptor kinase At1g68400
ARD_22457	biosynthetic process	4.02327	5.77547	4.43551	5.71744	4.83556	4.20231	6.19039	5.3416	5.56515	6.15049	4.15976	4.93226	4.47542	5.86997	4.45803	3.02671	uncharacterized protein LOC107617804
ARD_22464	trehalose biosynthetic process	0.339586	0.378268	0.340126	0.267878	0.417766	0.423458	0.362433	0.0781474	0.218662	0.0894151	0.264736	0.276278	0.947238	0.149315	1.02896	0.552898	alpha,alpha-trehalose-phosphate synthase [UDP-forming] 5
ARD_22467	glutaminyl-tRNA aminoacylation	6.58325	6.98898	4.97938	8.41296	7.02353	6.72189	6.52133	6.59823	9.05204	6.94236	7.59668	8.62002	7.53707	7.4463	7.82229	7.8136	glutamine--tRNA ligase isoform X1
ARD_22483	stomatal complex patterning,positive regulation of stomatal complex development	1.51875	2.54728	0.274668	1.96892	1.54053	0.448228	0.80385	0	0.820573	4.52173	0.9777	0	0	0.279608	2.10199	2.1053	EPIDERMAL PATTERNING FACTOR 9
ARD_22489	glycyl-tRNA aminoacylation	4.60761	3.37706	4.14844	5.11389	2.51221	3.10756	2.91415	2.94149	2.64931	2.88228	3.88498	2.62539	6.32116	3.45497	4.26496	3.41456	glycine--tRNA chloroplastic mitochondrial 2
ARD_2249	transcription, DNA-templated,regulation of transcription, DNA-templated	1.11749	0.937556	0.612656	1.0846	1.13211	1.23594	1.47728	2.89615	2.71953	3.80211	0.646746	1.14359	1.63908	1.54386	1.678	0	DELLA RGL1-like
ARD_22500	translation	83.7311	99.7927	80.5262	77.79	109.339	104.998	99.1411	82.3059	121.1	158.438	113.601	120.339	120.223	88.8032	99.4342	118.856	40S ribosomal S6
ARD_2251	nucleoside diphosphate phosphorylation,GTP biosynthetic process,UTP biosynthetic process,CTP biosynthetic process	3.28873	3.12915	4.32446	4.52624	4.28452	4.0887	3.58302	2.99575	6.39718	3.88026	3.09787	2.22973	4.0626	4.82022	4.00495	4.35089	nucleoside diphosphate kinase chloroplastic
ARD_2253	transcription, DNA-templated,regulation of transcription, DNA-templated	38.798	29.7894	35.5564	32.0582	26.7375	31.2791	28.1502	28.5389	24.4941	34.8437	39.005	29.2926	28.7868	27.9168	28.997	44.7226	transcription factor KUA1
ARD_22530	metabolic process	3.37063	1.07726	0.790229	0.296994	0.891503	0.446441	0.642187	0.383963	0.572289	0.858875	0.651616	0.678055	0.39936	0.769609	0.639302	0.432906	ACT domain-containing ACR11
ARD_22541	protein phosphorylation,signal transduction	116.163	84.3131	39.7118	49.5298	86.1946	63.6839	39.4045	62.6923	65.1507	70.0462	60.6477	65.7382	41.3544	37.3774	60.6876	48.0787	CBL-interacting serine threonine- kinase 5
ARD_22543	gene silencing by RNA,RNA phosphodiester bond hydrolysis, endonucleolytic	4.40799	4.73107	6.56956	6.84284	6.00453	6.70766	8.16126	6.04965	7.93464	5.11713	6.12011	3.30246	11.9753	4.86365	4.47711	5.94246	factor of DNA methylation 1
ARD_22545	protein dephosphorylation	8.32872	10.1685	8.30536	12.6137	9.26039	8.83522	11.06	8.5259	12.2716	9.0459	10.7798	10.7742	10.9535	12.1908	13.4426	10.5485	probable phosphatase 2C 60
ARD_22552	base-excision repair	0.456624	0.395463	0.252181	0.551075	0.520708	0.678287	0.216777	0.175128	5.76783	0.528293	0.277124	0.206278	0	0.668922	0.871178	0.164875	GMP synthase [glutamine-hydrolyzing]
ARD_22553	regulation of transcription, DNA-templated	2.88517	5.51258	3.99183	2.70314	5.06556	7.06094	2.64867	2.43816	20.1622	4.11863	3.27175	3.21555	3.3462	5.60642	5.33304	2.52309	probable WRKY transcription factor 40
ARD_22559	ATP synthesis coupled proton transport,ATP hydrolysis coupled proton transport	130.254	177.791	151.244	170.799	173.548	242.188	141.934	113.941	189.138	169.959	151.802	103.476	172.683	114.97	141.823	209.842	ATP synthase subunit mitochondrial
ARD_2256	nucleosome assembly	12.2416	11.057	10.0389	9.87538	9.11437	10.4796	11.5648	10.2886	10.9422	9.15079	11.9287	7.1841	13.0823	11.0601	10.2547	12.5471	NAP1-related 2
ARD_22562	drug transmembrane transport	0.593412	1.98849	0.839034	0.772333	2.01209	1.05243	1.88861	1.82165	1.91979	3.12773	0.459544	2.69292	0.371323	1.3093	0.456698	0.654083	DETOXIFICATION 16
ARD_22572	protein folding,cell redox homeostasis,oxidation-reduction process	13.12	14.0575	18.3972	14.7163	25.9161	27.0945	20.0442	17.2602	36.158	16.6121	46.091	39.6528	18.022	18.8203	16.9391	17.9365	sulfhydryl oxidase 2
ARD_22573	protein folding,cell redox homeostasis,oxidation-reduction process	8.66659	7.51616	10.5833	9.01601	13.6594	16.6059	11.1619	11.0925	19.7721	9.86253	31.1231	25.5535	9.46831	9.89981	7.85826	9.20076	sulfhydryl oxidase 2
ARD_22581	RNA processing	109.515	105.474	89.9805	96.355	129.085	128.947	98.465	90.9796	72.039	64.3398	187.228	101.045	106.441	92.7876	85.1645	95.9464	probable splicing factor 3A subunit 1
ARD_2262	regulation of transcription, DNA-templated	18.5392	19.7992	10.2331	15.4562	17.7301	14.3962	15.3255	14.794	14.8567	13.754	13.8599	23.777	17.0983	16.754	16.5926	18.4053	activating signal cointegrator 1
ARD_22620	proteolysis	46.6635	39.3143	27.9291	38.2019	31.7198	30.185	39.0762	39.3355	33.7917	53.7175	38.3747	57.8905	40.8224	35.6236	35.924	49.658	signal peptide peptidase-like 1
ARD_22621	mRNA methylation	76.0188	71.3156	77.6369	73.3131	71.554	67.0486	81.7988	104.49	61.9488	57.4131	72.8774	38.486	104.082	75.2373	61.3865	79.3094	methyltransferase 1
ARD_22623	mRNA methylation	51.2723	49.9716	53.4242	63.9469	54.9068	53.1384	52.7767	71.179	37.8884	38.2246	51.7655	24.3091	82.6542	55.496	47.7457	52.0352	methyltransferase 1
ARD_22634	mitophagy,protein lipidation,protein localization to pre-autophagosomal structure,nucleophagy	6.99441	7.13906	11.5275	8.7907	9.22785	8.52682	8.32748	11.0693	9.00134	11.5337	10.7363	12.1621	11.5211	8.25041	10.3228	11.7831	autophagy-related 18a
ARD_22639	regulation of pH,response to salt stress,sodium ion transmembrane transport,potassium ion homeostasis,hydrogen ion transmembrane transport	44.5095	38.7432	47.4898	30.2431	38.7163	42.2934	38.8622	43.5029	31.4626	48.7428	36.9654	33.7408	44.5217	39.5374	33.3782	39.7137	sodium hydrogen exchanger 1
ARD_22644	nucleosome assembly	36.4713	37.3565	37.6746	42.0792	30.7025	36.5927	32.1172	37.0679	26.009	42.4861	43.2054	45.7282	28.1047	34.9964	50.7391	29.9734	histone H1 subtype 7
ARD_22659	proteolysis	10.9489	8.68811	7.16416	6.65482	7.71317	4.94759	5.93051	6.34113	3.01339	3.29204	4.50589	2.55552	5.0057	4.18428	6.34892	8.2205	protease 2
ARD_22660	proteolysis	22.5379	30.7518	14.7221	13.1067	14.3187	10.5763	13.6351	11.8317	7.14366	6.00363	16.0892	11.8917	10.6117	10.6641	14.2405	14.1805	protease 2
ARD_22672	tricarboxylic acid cycle	15.4938	19.0379	16.1941	9.02471	15.0341	17.2349	10.2382	14.4602	8.3648	17.5433	10.5743	18.4125	8.58481	11.8197	14.2659	16.3363	2-oxoglutarate mitochondrial
ARD_22687	transport	18.3794	17.1691	19.8773	17.9519	14.8382	13.8621	12.687	16.1394	14.6317	18.0465	18.1079	14.0824	16.188	12.2987	13.4571	18.1743	mitochondrial substrate carrier family C
ARD_22688	translation,transport	8.07776	6.53322	8.3418	9.73941	5.91234	6.48491	4.87274	8.01238	5.53029	7.38724	6.91457	8.00403	7.86753	4.62251	7.27977	7.50571	mitochondrial substrate carrier family C
ARD_22703	ATP synthesis coupled proton transport	9.56821	8.60754	9.64779	10.3403	12.1496	11.6149	10.6808	10.5173	16.3039	14.0471	9.9034	14.7002	12.3326	12.9969	12.4206	11.5796	ATP synthase subunit mitochondrial
ARD_22709	protein phosphorylation	18.339	20.3041	25.2722	14.0307	22.1208	19.2555	23.4965	22.8641	20.3313	19.9643	27.6233	22.8455	15.6471	15.9151	17.4399	14.1438	uncharacterized protein LOC107467926
ARD_22710	protein phosphorylation	9.36501	6.43751	9.00243	6.95153	7.56999	7.50385	6.42159	9.19454	6.41154	5.82801	9.00985	6.93428	8.09472	6.26553	6.83747	8.03834	domain kinase
ARD_22717	carbohydrate metabolic process,chitin catabolic process	0	0	0.25679	0.23175	0	0	0	0	3.85723	2.80948	0	0	0	0	0.280406	0	acidic endochitinase
ARD_22718	carbohydrate metabolic process,chitin catabolic process	0.154434	0.344119	0.0776562	0	0	0.137508	0	0	2.65269	0.511471	0.0601673	0	0	0.254708	0.167881	0	acidic endochitinase
ARD_22721	regulation of systemic acquired resistance	1.17279	3.80353	0.651745	0.83843	0.763251	1.70697	1.81728	1.1042	0.687515	0.28817	0	0.578976	0.950353	3.98918	0.352763	0.348785	NIM1-INTERACTING 1
ARD_22723	protein dephosphorylation	39.049	37.5287	31.9728	18.2887	30.9189	21.9353	20.9936	39.3532	29.6611	36.8517	25.474	17.9671	26.4531	28.2767	28.1754	20.4106	probable phosphatase 2C 49 isoform X1
ARD_22726	fatty acid biosynthetic process,oxylipin biosynthetic process,oxidation-reduction process	22.8881	25.3503	19.0398	22.2594	25.9027	23.6447	24.7062	22.0568	21.3949	23.8262	21.4961	28.9454	22.7517	24.0997	20.7061	24.9366	seed linoleate 9S-lipoxygenase-2-like
ARD_22729	proteolysis	51.2015	113.097	39.8458	42.8499	116.762	117.196	35.708	57.0948	262.422	102.38	13.2947	41.7093	16.3299	106.638	56.0875	27.0139	basic 7S globulin
ARD_22736	transcription, DNA-templated,regulation of transcription, DNA-templated	0	0	0	0	0	0	0	0	6.83379	0	0	0	0	0.0786462	0	0	ethylene-responsive transcription factor 13
ARD_22738	protein dephosphorylation	29.1532	35.611	21.6101	31.2765	27.2607	30.6021	32.2267	37.45	23.0681	54.7913	27.235	54.5434	24.9898	34.1826	31.7444	31.989	serine threonine- phosphatase PP1
ARD_22743	regulation of signal transduction,protein ubiquitination	11.1914	9.41816	12.8202	8.39921	11.8436	10.6853	11.2525	11.0964	12.3509	8.68579	15.2809	10.3925	14.5963	9.85762	11.7319	9.14382	uncharacterized protein LOC107617373
ARD_22744	nucleosome assembly	5.96146	5.90109	10.666	7.79129	4.47414	4.2794	6.66116	4.12823	6.63147	7.42194	6.32998	7.55658	4.29909	10.0686	7.18326	4.2176	unknown
ARD_22763	proteolysis,DNA integration	0.507528	0.451784	0.39776	0.20101	0.243603	0.422709	0.217201	0.253025	0.362414	0.68921	0.449636	1.51163	0.802374	0.668492	0.42873	0.301161	hypothetical protein F511_07660
ARD_22769	protein refolding	31.3765	36.6212	35.0572	28.3416	19.9161	26.0726	23.9861	25.4601	22.8758	32.2903	20.9939	34.7862	26.8782	35.3623	40.467	27.0841	chaperonin CPN60- mitochondrial
ARD_22773	RNA-dependent DNA biosynthetic process	0.223439	0.998811	0.958081	1.08852	1.13489	0.593969	0.947176	0.771779	0.241183	1.30615	1.7283	1.8265	0	0	2.35125	0.740977	Retrovirus-related Pol poly LINE-1
ARD_22777	cell redox homeostasis,oxidation-reduction process	9.26301	13.8225	24.9342	15.0435	19.8993	15.4494	16.1699	21.9748	33.0256	23.073	13.7501	7.69968	7.89987	17.4152	23.9464	4.49813	glutathione cytosolic
ARD_22780	protein phosphorylation	0	0.367911	0	0	0	0.580887	0.346992	0	0	1.02198	0	0	3.28542	0	0	0	octicosapeptide phox Bem1p domain kinase superfamily
ARD_22781	metabolic process	0.150431	0.446439	0.320423	0.372122	0.515472	0.2684	0.134069	0.115382	1.04766	0.481323	0.411395	0.339514	0.255972	0.13763	0.398655	0.284296	glycerol-3-phosphate acyltransferase 2
ARD_22784	DNA repair,chromatin remodeling,histone H4 acetylation,histone H2A acetylation,negative regulation of transcription, DNA-templated	5.0519	4.61261	3.9804	4.04828	6.55689	4.48616	4.06818	5.1095	6.26291	5.76665	5.34654	6.45216	6.44812	5.22933	8.46734	3.52511	SWR1-complex 4
ARD_22786	long-chain fatty acid metabolic process	0.969309	1.29875	0.989561	1.52741	0.691642	0.84724	0.465555	0.546213	1.03835	1.53909	0.463836	0.508887	0.167807	0.564586	0.460166	0.480366	long chain acyl- synthetase 1
ARD_22797	fatty acid biosynthetic process,oxylipin biosynthetic process,oxidation-reduction process	6.15138	5.86128	4.91523	3.14331	3.56208	3.55744	2.1422	2.86405	13.6033	3.51631	2.35479	1.53864	2.78234	4.47502	2.76345	3.44529	linoleate 13S-lipoxygenase 3- chloroplastic
ARD_22815	RNA-dependent DNA biosynthetic process,defense response	0.211545	0.236357	0.225642	0.618872	0.645088	0	0	0	1.36947	0.613633	0.491156	0.288115	0	0	0.245891	0	TIR-NBS-LRR type disease resistance
ARD_22817	transmembrane transport	1.62844	3.4589	4.16137	2.84717	3.12232	2.81875	2.15191	3.15086	4.90155	3.21019	0.94531	1.63654	1.22977	4.84707	1.52081	0.977749	ABC transporter B family member 11
ARD_22829	oxidation-reduction process	6.59185	0.817865	1.73656	8.76763	1.49127	3.57379	0.971879	0.210769	2.17088	1.30337	0.993294	7.47525	1.70502	2.42313	1.46882	3.62679	NADH-plastoquinone oxidoreductase subunit 1 (chloroplast)
ARD_22835	MAPK cascade,activation of MAPKK activity,defense response to oomycetes,cell death,response to water deprivation,response to bacterium,response to fungus,response to ethylene,negative regulation of abscisic acid-activated signaling pathway,protein autophosphorylation,regulation of defense response to fungus,regulation of defense response to bacterium,regulation of salicylic acid mediated signalin…	5.88535	5.32185	5.0394	5.173	4.05109	4.12508	3.90558	4.95746	4.33545	3.76913	4.65989	6.29776	4.74218	4.24046	5.29477	3.66076	MAP kinase kinase kinase
ARD_22837	MAPK cascade,activation of MAPKK activity	10.303	10.7962	8.27914	11.6346	8.69717	7.21366	8.53751	8.18065	7.99481	6.13805	7.12877	7.91537	6.12294	7.50972	9.5832	7.11552	serine threonine- kinase EDR1
ARD_2285	triglyceride biosynthetic process	11.7026	12.175	10.4547	14.7546	15.1187	13.4769	10.8109	13.4101	9.02658	11.5093	11.9394	18.0698	12.7407	8.17691	13.872	13.0339	diacylglycerol O-acyltransferase 1A isoform X2
ARD_22856	positive regulation of transcription, DNA-templated	8.17319	9.12425	5.93972	4.92254	5.79255	6.65722	5.53773	7.9724	21.8114	10.5926	4.70036	4.46844	1.68474	8.66676	7.61565	2.83718	GATA transcription factor 8
ARD_22859	protein glycosylation	0.79416	0.252995	0.115938	1.22607	0.695853	0.302656	0.362462	0.130555	0.975693	0.308078	0.264694	0.770275	0	1.37361	1.00439	0.371444	dolichyl-diphosphooligosaccharide-- glycosyltransferase subunit 1B
ARD_2286	protein phosphorylation	15.6681	16.4349	14.0521	12.8162	12.7867	11.6449	10.1677	9.60677	14.2352	8.9541	15.6624	11.1349	10.0793	10.5144	13.648	9.19915	casein kinase I isoform delta-like
ARD_22867	proteolysis	9.86846	15.2088	6.10564	12.2199	7.03559	8.02949	6.72299	5.40442	6.69956	9.31986	7.66982	8.81666	4.22225	8.70991	11.1046	6.99565	probable serine protease EDA2
ARD_22878	riboflavin biosynthetic process	18.749	18.8921	23.3938	18.1497	26.6319	25.9326	22.7167	24.069	21.8571	31.0157	23.7382	24.7271	22.2055	20.1193	22.2589	20.9064	FAD synthetase chloroplastic isoform X1
ARD_22887	carbohydrate metabolic process,lipid glycosylation	4.5125	4.53821	4.14419	6.8046	1.74318	1.9462	3.11006	2.95886	1.66509	2.45942	1.70395	2.49864	1.84054	3.35834	2.28872	2.28574	sterol 3-beta-glucosyltransferase UGT80B1
ARD_22892	translation	90.6394	90.6116	88.416	85.7517	115.338	100.409	118.63	108.244	138.058	169.563	144.306	138.73	157.721	112.779	135.639	138.433	40S ribosomal S18
ARD_22893	protein localization to cilium	11.3583	15.8469	7.21921	10.1347	10.7809	7.73231	8.97892	12.7553	9.84142	11.6315	8.15218	9.78857	8.19365	8.59237	9.97629	8.14524	tubby-like F-box 8
ARD_22905	response to stress	89.1745	48.1671	14.1435	29.8971	42.9178	33.9974	10.1092	14.1654	10.614	44.231	12.0193	41.6769	12.9846	13.9501	22.4087	21.5669	universal stress A
ARD_22918	proteolysis	42.9146	39.881	30.693	39.3553	27.7143	31.3938	34.0992	36.8208	27.6104	28.7842	35.1683	25.4681	40.9376	37.4824	31.167	38.0183	presequence protease chloroplastic mitochondrial
ARD_22935	response to oxidative stress,hydrogen peroxide catabolic process,oxidation-reduction process,cellular oxidant detoxification	0.294815	0.459668	0.705904	0.174547	0.423376	0.682963	0.314785	0.271371	0.506051	1.0803	0.321919	1.11901	0.818154	0.518381	1.08001	0.767188	peroxidase 66
ARD_22936	response to oxidative stress,hydrogen peroxide catabolic process,oxidation-reduction process,cellular oxidant detoxification	1.38523	1.22645	0.52761	1.52562	1.97337	2.134	1.78395	1.23153	1.31585	2.14446	1.30331	2.72901	1.12902	1.34825	1.17162	1.42903	peroxidase 66
ARD_22938	metabolic process	0.698153	0.94078	2.06946	1.59825	0.792651	1.11405	1.45321	1.05691	2.44202	2.51155	0.946879	1.34397	1.06991	1.73527	1.41008	2.3246	carboxylesterase 1
ARD_22940	proteolysis	0	0.203516	0.383974	0.178114	0.185555	0.485091	0.193483	0	0.392866	1.29661	0	0	0	0.401976	0.417542	0	subtilisin-like protease
ARD_22943	carbohydrate metabolic process	1.14116	0.508962	2.09973	1.56952	0.349951	0.608844	0.607624	1.3132	1.96287	1.86015	0.266236	0	2.24761	1.00486	2.02123	0.560476	phosphoglucomutase, chloroplastic
ARD_22945	carbohydrate metabolic process	3.03102	2.12736	2.25714	2.45831	1.90854	2.14352	2.59885	2.67041	3.18932	2.58993	2.64539	1.92296	3.53572	2.60837	2.43404	2.87594	phosphoglucomutase, chloroplastic
ARD_22951	proteolysis	0.0977807	0.653928	0.396929	0.769479	0.300162	0.782992	0.72947	0	0.945485	1.18215	0.304429	0.39813	0.173425	0.430308	0.429489	0.479309	subtilisin-like protease
ARD_22952	transcription, DNA-templated,regulation of transcription, DNA-templated	0.302662	0.577648	0.299893	0.0427195	2.2642	0	0.0462011	0	0.927164	0.167997	0.0337515	0.117167	0	0.189978	0.36987	0	dehydration-responsive element-binding 1D
ARD_22958	translational initiation,mature ribosome assembly,ribosomal large subunit biogenesis	47.5052	46.8042	50.3278	51.4094	55.0306	61.4276	52.2839	47.7589	55.7139	61.7662	68.8784	66.8392	69.5182	44.8772	51.2445	66.8504	eukaryotic translation initiation factor 6-2
ARD_22962	RNA modification	4.77315	4.87778	4.36448	4.93272	4.20568	4.85375	4.37756	4.26434	7.22846	6.08823	2.27784	3.04462	2.52831	6.78772	5.8005	3.46942	guanine deaminase
ARD_2299	protein phosphorylation	61.833	74.9075	45.3652	59.3251	62.9326	74.4804	67.5362	62.1336	54.5819	101.534	69.5329	96.5371	69.1239	62.8416	68.9738	62.8188	casein kinase II subunit alpha-2
ARD_23007	gene silencing by RNA,RNA phosphodiester bond hydrolysis, endonucleolytic	12.3833	11.912	18.3203	15.8422	11.73	14.9716	14.3905	15.1237	17.357	18.025	13.0473	19.6544	23.3128	13.4693	14.2055	22.4366	SUPPRESSOR OF GENE SILENCING 3-like isoform X1
ARD_23018	transport	21.6076	18.5335	19.6397	15.4136	17.5248	15.477	16.1488	16.0007	7.66977	18.2571	14.3848	17.4255	11.0935	18.4254	19.1133	22.2745	transmembrane BT1 family
ARD_23030	proteolysis involved in cellular protein catabolic process	1.43429	1.17231	2.3267	1.31705	1.36997	0.680659	1.42683	0.550146	2.56808	2.18037	2.38186	0.778604	2.03255	0.631153	0.419547	0.780987	proteasome subunit beta type-2-B
ARD_23044	proton transport,transmembrane transport	3.43136	3.6559	1.6492	1.65876	2.15097	1.76126	1.87172	1.78557	1.47147	1.87774	2.00391	2.96718	1.63593	1.54397	1.86496	2.1455	pyrophosphate-energized vacuolar membrane proton pump
ARD_2306	cadmium ion transmembrane transport,zinc II ion transmembrane transport	10.2763	7.32197	15.1717	8.09065	6.35543	8.05578	10.8113	7.56833	9.50539	8.67161	10.02	8.33371	11.2414	10.2784	10.5501	9.33897	probable cadmium zinc-transporting ATPase chloroplastic
ARD_2307	cation transmembrane transport	8.11307	5.00914	8.86994	5.57147	5.31694	6.22588	6.67768	6.44595	7.31652	4.60101	8.25057	7.38084	5.43472	7.90011	6.34518	7.49356	probable cadmium zinc-transporting ATPase chloroplastic
ARD_23082	regulation of transcription, DNA-templated	0	0	0	0	0	0	0	1.06354	0	1.77514	0	1.26587	2.17849	0	0	0	homeobox-leucine zipper GLABRA 2-like
ARD_23086	oxidative photosynthetic carbon pathway,oxidation-reduction process	11.6536	12.1901	15.5537	8.99346	10.5519	9.83362	8.82906	7.71181	17.0895	13.3456	9.27404	7.92018	6.37539	12.6781	17.6924	9.81469	hydroxyphenylpyruvate reductase
ARD_23094	transport	0	0	0	0	0.237501	0.414438	0	0	1.01039	0	0	0	0	0.258285	0	0.388318	NRT1 PTR FAMILY
ARD_23103	transcription, DNA-templated,regulation of transcription, DNA-templated,DNA duplex unwinding	53.1177	43.9951	46.7049	46.5195	48.7076	53.3164	55.9294	62.3403	44.7952	60.0513	54.526	63.306	62.7825	57.4282	42.4694	57.5961	ruvB 1
ARD_23126	small GTPase mediated signal transduction	1.01157	0.861512	0.475033	0.176141	0.366211	0.212067	0.317665	0.136931	0.31919	1.32431	0	0.161327	0.206479	1.11169	0.448908	0.290354	ras-related Rab7
ARD_23165	protein phosphorylation	0.665765	1.51446	0.912272	1.04025	1.24795	0.765798	0.696542	0.902119	5.0389	0.583091	0.416392	0.380537	0.550678	1.67253	1.12366	0.478737	serine threonine- kinase CCR3
ARD_23170	transcription, DNA-templated,regulation of transcription, DNA-templated	2.00494	3.02407	1.86836	1.33113	4.98952	3.93005	2.25695	2.64057	3.98563	3.58197	1.97871	3.42964	1.43751	2.28817	3.106	2.05155	transcription factor HRS1
ARD_23188	nodulation	11.8174	12.9713	5.47882	12.7699	7.64143	4.74485	4.64203	4.7031	4.00805	8.06722	8.85642	10.1269	5.33047	7.81833	12.9197	6.67124	digalactosyldiacylglycerol synthase chloroplastic
ARD_23192	'de novo' pyrimidine nucleobase biosynthetic process,glutamine metabolic process	10.8621	16.0194	13.6887	15.7408	19.3044	19.0792	18.7073	16.0772	15.572	14.4716	23.1462	14.0273	27.2554	16.8165	14.3957	19.8929	carbamoyl-phosphate synthase small chloroplastic
ARD_23211	regulation of transcription from RNA polymerase II promoter,termination of RNA polymerase II transcription	11.2677	9.79247	7.65615	11.455	10.0638	10.633	11.4113	10.2861	10.0061	14.8161	11.8625	17.7584	6.77382	8.04012	9.97422	10.8086	mediator of RNA polymerase II transcription subunit 18
ARD_23213	glucose metabolic process,oxidation-reduction process	148.545	103.892	19.9609	34.3222	44.2351	34.1229	16.5498	15.0358	45.5463	42.5439	9.69813	32.533	31.3529	28.0218	24.1309	19.8676	glyceraldehyde-3-phosphate dehydrogenase cytosolic isoform X1
ARD_2322	protein ubiquitination,proteasome-mediated ubiquitin-dependent protein catabolic process	3.68746	2.83634	7.7133	4.36757	4.28578	2.71236	3.24779	4.24353	4.2396	3.83406	4.74319	4.49113	3.89992	3.78028	3.40022	4.58686	E3 ubiquitin- ligase RNF12-B
ARD_23221	signal transduction by protein phosphorylation	4.40113	4.65477	4.55266	3.57281	4.44709	5.31548	3.4278	3.47104	6.5128	4.70797	5.6655	3.95804	4.29057	4.36974	4.11911	4.47914	mitogen-activated kinase kinase kinase YODA-like
ARD_23239	intracellular protein transport,vesicle-mediated transport	2.69577	3.006	11.3977	6.2163	5.15083	6.98214	9.48464	7.82295	10.9634	6.2224	6.6528	4.45687	6.72769	5.80597	7.01717	6.71848	clathrin heavy chain 1
ARD_23240	intracellular protein transport,vesicle-mediated transport	1.36256	1.09337	2.59299	1.81757	1.79084	1.97831	2.43924	2.40619	2.85263	1.71068	2.42558	1.84551	2.65186	2.15734	2.15656	2.00345	clathrin heavy chain 1
ARD_23241	intracellular protein transport,vesicle-mediated transport	2.50705	2.88798	6.17842	3.56175	3.73865	4.19261	4.48495	4.32646	7.29536	3.21512	4.73225	3.61649	6.33348	4.9193	5.03033	4.0552	clathrin heavy chain 1
ARD_23243	protein phosphorylation	28.2715	31.4397	29.8917	21.0701	31.4198	24.5765	30.6496	40.411	51.5018	38.5965	25.84	32.411	32.429	35.5097	26.5462	25.2797	inactive LRR receptor-like serine threonine- kinase BIR2
ARD_23247	gluconeogenesis,glycolytic process	1.59154	1.32883	1.53526	2.20209	0.980733	1.27715	0.72289	0.869796	2.34602	1.07972	0.74556	0.916381	0.682659	1.79177	2.0813	1.29132	glucose-6-phosphate cytosolic 2B
ARD_23248	gluconeogenesis,glycolytic process,defense response to fungus, incompatible interaction	3.19014	2.30233	3.01131	3.74323	1.9448	2.65731	2.47329	1.85535	4.95992	2.16769	1.31411	1.42461	2.2795	3.07992	2.72574	2.04678	glucose-6-phosphate isomerase
ARD_23267	photosynthesis, light harvesting,protein-chromophore linkage	1.52343	0.771369	2.01252	0.819277	0.354924	0.493403	0.295604	1.03581	2.00659	1.55119	0.701738	0.657296	1.20815	1.44631	1.19975	0.338287	chlorophyll a-b binding chloroplastic
ARD_23268	photosynthesis, light harvesting,protein-chromophore linkage	4.5161	1.80021	4.04045	1.73657	2.13722	2.14783	1.37105	2.22762	2.60544	1.35767	1.75176	0.43868	2.37399	2.48871	2.01094	2.6554	chlorophyll a-b binding chloroplastic
ARD_2327	proton transport,transmembrane transport	97.1479	91.3547	122.644	103.327	90.4168	121.197	83.6587	83.4051	76.0203	79.1403	119.091	88.4568	95.2411	73.7061	105.956	107.768	pyrophosphate-energized vacuolar membrane proton pump
ARD_23275	transcription, DNA-templated,regulation of transcription, DNA-templated	0.881592	1.26246	1.25869	0.124234	3.74547	0.560985	0.470564	0.0724551	27.4319	0.578408	0.294624	1.36596	0.109471	1.3842	0.203941	0.307398	ethylene-responsive transcription factor 4
ARD_2329	oxidation-reduction process	31.185	23.0525	28.5095	23.4309	18.5953	23.829	23.277	26.791	19.9885	23.1727	22.3163	23.7726	19.6797	20.895	18.467	28.6834	S-acyltransferase 24
ARD_23291	protein phosphorylation,negative regulation of abscisic acid-activated signaling pathway,protein ubiquitination,late endosome to vacuole transport	5.61889	5.67472	6.88567	9.13593	8.041	8.12629	5.42697	6.66393	7.10761	5.8279	7.19497	6.56975	10.0226	5.16334	7.03094	6.0945	E3 ubiquitin- ligase KEG
ARD_23292	protein phosphorylation	12.4057	14.2817	20.3377	17.6051	18.8577	18.5272	15.5912	14.8153	18.7555	14.2111	17.9663	15.0467	22.3626	12.8999	16.0362	15.2877	E3 ubiquitin- ligase KEG
ARD_23318	translational initiation,regulation of translational initiation,L-methionine biosynthetic process from methylthioadenosine,positive regulation of GTPase activity	13.2277	11.8176	15.9221	9.73944	12.8015	13.227	15.1901	15.2188	16.2093	13.9344	18.6275	13.376	14.5718	11.5284	13.1704	12.2578	translation initiation factor eIF-2B subunit beta isoform X2
ARD_23327	lipid storage	6.00649	6.42318	7.85967	6.89883	9.58344	7.64125	9.16045	10.1555	5.82026	10.4687	7.91688	10.1852	6.71397	7.88488	9.94314	7.0233	seipin-2
ARD_23329	oxidation-reduction process,RNA phosphodiester bond hydrolysis, endonucleolytic	0.874796	0.195335	0.918574	0	1.06917	0.155256	0	0	2.82771	0.247725	0	0	0	0.385803	0	0	heat shock 70 kDa
ARD_23343	regulation of transcription, DNA-templated	0.97506	0.641482	0.966595	1.13844	0.637078	0.632174	0.426208	0.662922	1.04548	0.861648	0.242167	0.540482	0.228711	0.486862	0.616423	0.719592	heat stress transcription factor A-4c
ARD_23345	regulation of transcription, DNA-templated	0.619956	0.424787	0.710163	0.753611	0.440577	0.510098	0.662309	0.438956	0.767095	1.17697	0.521046	0.387743	0.986241	0.890648	1.02207	0.774584	heat stress transcription factor A-4c
ARD_2335	translation	23.1863	22.772	20.6678	27.0184	30.4061	23.9885	28.4061	22.4496	32.9273	42.661	29.091	39.7921	34.3261	26.1867	28.4379	26.3833	40S ribosomal S11
ARD_23351	protein phosphorylation	1.59734	1.29416	1.82179	4.86649	2.60445	3.03901	2.24674	3.09113	3.27321	1.34245	3.84803	5.21867	3.93453	3.67184	2.67754	2.72045	BRASSINOSTEROID INSENSITIVE 1
ARD_23355	nucleotide-sugar transport,nucleotide transmembrane transport	5.60886	4.96023	16.8127	10.3813	6.53809	6.63435	14.6751	13.4535	20.8993	11.2162	9.48906	8.74819	13.5914	15.0648	10.1657	11.8033	UDP-galactose transporter 2-like
ARD_23356	endocytosis,regulation of cell shape,Wnt signaling pathway,peptidyl-serine phosphorylation	23.7866	24.1457	23.636	21.6934	23.3736	25.4452	21.9097	25.2183	15.9478	22.9698	18.1289	23.3558	16.9739	22.5375	22.7355	18.192	casein kinase 1 HD16
ARD_23372	inositol biosynthetic process,phospholipid biosynthetic process	19.2053	15.3848	11.7866	24.046	6.38974	11.7587	10.9745	9.52438	10.8567	15.5433	9.59903	11.9996	9.94716	10.3925	13.8096	14.9229	inositol-3-phosphate synthase
ARD_23377	translational initiation	4.05243	4.65698	5.9179	3.74326	5.40866	6.58965	5.35577	7.91934	8.1446	5.5758	6.2193	6.97689	4.47641	5.09043	4.65564	6.38578	eukaryotic translation initiation factor 4B2
ARD_23383	transcription, DNA-templated,positive regulation of DNA-templated transcription, elongation	27.6101	35.1446	20.8397	27.9905	21.2301	23.8793	25.2418	17.8874	20.0955	23.8318	23.93	15.3486	19.596	31.582	26.8821	22.4085	transcription elongation factor SPT4 homolog 2
ARD_2340	transmembrane transport	0.770019	0.46177	1.47752	1.11049	0.425303	1.00273	0.69568	0.340764	0.699004	0.232592	0.646768	0.401473	1.02752	0.846223	0.638284	0.481697	probable anion transporter chloroplastic isoform X1
ARD_23410	regulation of transcription, DNA-templated	0.795427	1.06243	0.250963	0.377582	0.751952	0.397279	0.578283	0.366064	0.61378	0.531706	0.198814	0.775702	0.163034	0.244568	1.04892	0.36107	homeobox-leucine zipper ATHB-12
ARD_23411	translation	8.42376	8.17159	9.14834	10.2051	9.06913	8.29052	11.0951	8.14623	16.0739	10.0287	8.18563	10.0858	9.9085	11.1292	12.318	12.9329	Ubiquitin supergroup,Ribosomal L40e
ARD_23413	protein phosphorylation,signal transduction	5.38338	1.05436	0.295921	1.57717	0.907792	0.0960629	0.0230335	0	0.161482	9.23879	0.0336574	1.25374	0.182845	0.236389	0.432968	0.104602	CBL-interacting serine threonine- kinase 25-like
ARD_23428	protein phosphorylation	22.7073	24.5944	22.0625	22.8002	23.9208	26.4468	30.5705	21.063	20.3215	21.7366	24.1814	25.6757	19.3889	35.1774	31.5588	24.2358	serine threonine- kinase SRK2E
ARD_23458	oxidation-reduction process	0.35379	0.945873	0.993424	0.418527	0.362634	0.504142	0.679574	0.162833	0.607553	0.466662	0.16546	0	0.370674	1.78909	0.766771	1.95915	cytochrome P450 71D9-like
ARD_23466	oxidation-reduction process	3.14889	2.84526	1.66001	1.99323	2.13298	1.74688	2.22027	2.32427	2.35839	2.48885	1.52917	1.04702	2.06153	1.37116	2.56116	3.47889	DMR6-LIKE OXYGENASE 2
ARD_2348	response to nitrate,nitrate transport	0.269121	0.479499	0.107156	0.106268	0.110459	0	0.287422	0	1.67423	0.0701995	0.125976	0.218855	0	0.0591417	0.173547	0.349949	high-affinity nitrate transporter
ARD_2351	isoprenoid biosynthetic process,oxidation-reduction process	1.06227	0.873759	1.72391	1.55404	1.16336	1.11254	1.28437	1.30185	7.12532	1.712	1.84067	0.719199	1.29528	1.69856	2.12767	1.12197	1-deoxy-D-xylulose 5-phosphate chloroplastic
ARD_23515	nucleic acid phosphodiester bond hydrolysis	2.23049	4.44541	2.4923	2.3395	4.54758	3.81915	3.55539	3.30062	1.8872	2.67862	1.73055	4.98295	0.878403	3.16055	2.34524	4.45805	pentatricopeptide repeat-containing chloroplastic
ARD_23519	cellular amino acid metabolic process,oxidation-reduction process	6.23945	17.1234	5.27465	6.40795	9.89389	11.7468	5.56176	7.40126	44.8643	18.586	11.0342	7.15131	14.2126	9.04965	10.7705	4.71082	glutamate dehydrogenase 1
ARD_23525	galactose metabolic process	3.28525	5.91349	2.80428	5.22599	3.10569	3.52432	4.85104	4.6526	4.52284	3.81218	3.21503	4.11407	2.22359	5.83634	5.97263	1.92385	ADP-glucose phosphorylase
ARD_23527	biosynthetic process	3.47215	4.13897	2.94467	2.82168	1.71283	1.80955	2.93176	2.34229	1.15866	2.77549	1.95474	3.90268	1.93572	2.63615	1.72784	1.96146	8-amino-7-oxononanoate synthase
ARD_23532	regulation of transcription from RNA polymerase II promoter	9.57675	7.86388	9.10308	7.62094	11.4796	11.3192	11.3907	8.72515	9.38524	6.73526	16.2367	11.3905	13.5585	10.9957	9.22145	9.63769	mediator of RNA polymerase II transcription subunit 31
ARD_23533	phosphorylation	9.3202	12.4637	9.54046	7.59172	8.23554	5.1387	8.72498	8.34669	12.3646	6.24192	5.47391	4.81764	6.95623	11.5588	6.89976	7.72552	ceramide kinase
ARD_23534	biosynthetic process	1.98238	2.2122	1.58554	1.7923	0.777566	1.89583	1.62097	1.40402	0	1.70128	1.77528	1.45123	0.55833	1.00817	1.89285	1.50476	8-amino-7-oxononanoate synthase
ARD_23535	phosphorylation	3.32231	3.65591	3.43573	3.73681	2.74565	2.00899	2.65297	4.13002	3.68424	2.61262	1.96795	2.22452	3.01115	4.0683	2.85145	2.1065	ceramide kinase
ARD_23546	transport	1.18432	0.941796	1.96898	1.42099	1.12927	0.716484	1.31076	1.11931	3.17441	1.25919	0.495289	0.85962	0.726729	1.48674	1.40145	0.823886	calcium-binding mitochondrial carrier isoform X1
ARD_23549	translational initiation	29.4988	33.2718	28.6014	24.609	27.8219	28.2246	32.2242	32.2912	21.5466	31.0029	31.6116	29.1697	26.4449	35.7797	27.9997	38.1539	eukaryotic translation initiation factor NCBP
ARD_23554	regulation of transcription, DNA-templated	7.41545	3.27629	9.05817	6.52989	3.70843	5.89677	5.62687	5.78221	4.27394	5.30157	3.39333	2.16014	5.96049	5.11888	5.88343	7.07886	cellulose synthase A catalytic subunit 1 [UDP-forming]
ARD_2357	oxidation-reduction process	9.60136	11.8414	6.02379	13.0572	10.1354	7.90529	8.05383	11.2836	6.36594	15.1378	11.5251	15.39	9.08098	7.64248	8.65503	14.1936	cytochrome P450 family 71
ARD_23572	abscisic acid-activated signaling pathway,negative regulation of catalytic activity,regulation of protein serine/threonine phosphatase activity	19.995	9.19291	14.7124	12.4391	10.8001	8.72578	17.4023	11.735	11.2328	23.9259	25.3705	33.8441	17.0704	8.99803	15.8226	28.1824	abscisic acid receptor PYL11-like
ARD_23580	oxidation-reduction process	100.137	189.987	169.701	149.519	226.653	201.546	232.422	366.596	141.649	307.277	140.109	183.542	211.135	264.58	166.904	255.826	ferredoxin--nitrite chloroplastic
ARD_23585	oxidation-reduction process	0.558276	0.869878	0.54951	0.469435	0.487729	0.473088	0.776077	0.289038	1.49556	0.536874	0.392536	0.189016	0.761177	0.67427	0.325927	0.18093	retinol dehydrogenase 12 isoform X1
ARD_23587	phosphorelay signal transduction system	52.0054	29.6666	45.1291	19.6011	30.2593	31.0488	27.2819	33.6925	35.1354	42.1398	43.4275	31.4078	44.8781	18.5487	21.8048	34.3028	two-component response regulator-like APRR5
ARD_23604	protein targeting to vacuole,ER to Golgi vesicle-mediated transport,intra-Golgi vesicle-mediated transport,Golgi to vacuole transport,retrograde transport, endosome to Golgi,vesicle fusion with Golgi apparatus	15.6849	13.9676	15.0352	8.99064	13.5426	9.11534	13.0741	13.4636	15.7163	17.8467	13.0197	10.7427	12.6067	10.761	14.0419	14.2341	vesicle transport v-SNARE 13
ARD_23605	transport	1.83176	0.994836	1.72755	1.72134	1.28437	1.43381	1.14567	1.23369	1.67666	1.39004	0.836945	1.6345	1.07611	1.86497	1.72103	0.797947	transmembrane emp24 domain-containing p24delta7
ARD_23606	protein phosphorylation,intracellular signal transduction	106.64	107.709	105.814	92.8796	85.513	106.359	102.828	108.93	82.9109	125.203	88.2376	108.757	112.459	103.071	82.3137	100.406	SNF1-related kinase catalytic subunit alpha KIN10 isoform X2
ARD_23612	flavonoid biosynthetic process,flavonoid glucuronidation	13.8676	16.6484	15.7773	14.163	16.463	17.659	15.924	16.3355	10.2173	12.1885	12.6635	10.9938	12.6775	13.1101	12.987	15.0153	UDP-glycosyltransferase 74G1
ARD_23613	metabolic process	2.54808	2.51227	2.37345	2.87881	4.07584	3.01878	1.63418	2.6385	2.80933	3.66084	2.0182	0.788967	3.86477	1.79898	2.83212	3.36558	UDP-glycosyltransferase 74G1
ARD_23617	COP9 signalosome assembly,cullin deneddylation	21.2259	25.524	20.0845	17.9367	18.7388	20.8123	22.9789	19.2119	18.1079	31.1757	21.6457	30.0413	15.278	28.5003	23.8011	20.6077	COP9 signalosome complex subunit 8
ARD_23621	translation	6.25062	9.24072	5.83851	6.61033	6.02419	8.99638	7.3572	5.83329	9.4631	4.76463	9.95658	12.179	4.99447	8.38037	6.5354	7.79463	60S ribosomal L44-like
ARD_23630	transmembrane transport	0.891694	1.70259	0.0636755	0.0628251	0.065314	0.170219	0.0679914	0.146571	0.341712	0	0.0496647	0	0.221542	0.210014	0.137567	0	WAT1-related At1g68170
ARD_23634	translational initiation	160.992	156.364	140.413	143.122	177.151	208.584	182.605	196.869	171.896	201.752	245.792	280.791	227.628	163.536	144.616	183.091	eukaryotic translation initiation factor 2 subunit alpha homolog
ARD_23664	oxidation-reduction process	0.6347	0.53128	1.4889	0.932052	1.13233	0.986158	1.68623	1.09575	2.3921	0	0.369341	0.86307	0.583016	1.2241	1.07768	0.522311	UDP-glucose 6-dehydrogenase 1
ARD_23666	DNA recombination,DNA integration	0.383967	0.713756	0.789848	1.00479	0.261437	0.227508	0.408623	0.883741	0.137664	0.877603	0.397844	0.695499	1.15513	0.140933	0.570663	0.839535	AC092749_15 retroelement
ARD_23677	translation	87.6251	86.9053	75.3078	81.1313	84.6192	83.5574	90.1828	77.1796	113.108	103.262	98.078	124.461	100.899	96.0901	82.9147	103.175	40S ribosomal S19-1
ARD_23682	fatty acid biosynthetic process	11.6223	12.3646	7.91831	3.35592	2.21906	2.56827	4.65455	4.5362	3.96861	7.19533	3.34691	1.90403	3.63567	5.91106	3.17575	2.27949	biotin carboxyl carrier of acetyl- carboxylase chloroplastic
ARD_23684	maturation of LSU-rRNA from tricistronic rRNA transcript (SSU-rRNA, 5.8S rRNA, LSU-rRNA),maturation of 5.8S rRNA from tricistronic rRNA transcript (SSU-rRNA, 5.8S rRNA, LSU-rRNA)	37.1903	38.1194	49.719	29.3815	44.1889	45.8805	50.0415	55.4857	37.5065	52.0095	59.6579	42.9229	53.6145	38.7485	41.8906	41.612	ribosome biogenesis WDR12 homolog
ARD_23688	response to stress	8.61445	5.71653	8.61673	5.15741	1.74301	2.83747	3.67304	3.46655	4.9137	3.84521	2.91518	1.78237	1.89583	4.56805	1.90508	3.37526	calmodulin-binding 60 C
ARD_23708	DNA replication	0.477962	1.0669	0.332307	0.155966	0	1.27305	0.338608	0.550104	0.343127	0.223218	0.741663	0.4333	1.1712	0	0.180403	0.262238	probable DNA helicase MCM9 isoform X3
ARD_23732	riboflavin biosynthetic process	1.43218	3.09762	2.61211	1.8969	4.48041	2.71774	1.5752	2.5528	19.0372	4.04032	2.50671	1.82987	2.01957	3.05572	2.73058	2.22066	bifunctional riboflavin biosynthesis RIBA chloroplastic
ARD_2374	carbohydrate transport	10.973	11.236	10.7988	11.7648	12.8267	13.1562	14.567	14.154	20.4962	12.1693	13.5638	16.5416	11.0889	10.6588	16.5619	7.89841	nucleotide sugar transporter family
ARD_23743	primary metabolic process	14.5397	8.07391	4.4191	8.35288	9.07656	6.90068	6.92785	4.0801	6.91029	5.92794	13.7738	15.1959	9.19807	4.53144	10.6304	15.6804	ribosome-binding factor chloroplastic
ARD_23765	regulation of cell cycle	1.33591	2.01504	2.7326	1.14961	1.50447	1.26781	1.19724	1.0908	11.2737	1.06034	1.31194	1.28455	0.740746	2.36682	1.47446	1.46909	probable sugar phosphate phosphate translocator At3g11320
ARD_23782	transmembrane transport	0.0362317	0.524312	0.28633	0.17909	0.297754	0.0969274	0.116185	0.041686	1.55346	0.14013	0.0848799	0.196322	0	0.278537	0.15445	0	oligopeptide transporter 4
ARD_23783	transmembrane transport	0.353063	1.18258	0.370985	0	0	0.313287	0	0	2.47285	0.250215	0	0	0	0.583928	0	0.291156	oligopeptide transporter 4
ARD_23798	transcription, DNA-templated,DNA biosynthetic process	46.3969	42.3799	36.9229	43.4856	40.8499	42.2354	42.9699	46.5669	30.7738	34.0088	43.6573	32.409	63.6067	39.0953	37.8788	46.4828	DNA polymerase V
ARD_23801	protein folding,oxidation-reduction process	194.433	196.524	264.5	147.11	128.67	143.053	176.964	217.631	162.914	191.421	135.356	128.37	209.553	185.594	145.994	187.663	heat shock 70 kDa mitochondrial
ARD_23811	drug transmembrane transport,xenobiotic transport	0	0.288497	2.52448	0.501526	0.261629	0.228393	0	0.297117	0.557663	0	0	0	0	0	0	0	ABC transporter B family member 19
ARD_23814	ubiquitin-dependent protein catabolic process	7.78227	6.32794	6.15587	6.53277	6.16765	5.8036	6.57107	6.73596	5.24026	6.99541	7.00363	6.1663	4.99899	5.89866	6.45865	6.32201	LOW QUALITY PROTEIN: cullin-3B-like
ARD_23823	drug transmembrane transport,xenobiotic transport	0.144059	0	0.596917	0.282383	0.146988	0.383895	0.306387	0.331584	0.465122	0.199748	0.111856	0	1.04984	0.793498	0.161875	0	ABC transporter B family member 19
ARD_23825	proteolysis	1.26353	0.918336	1.59757	0.5613	0.530138	0.529079	0.965194	1.03836	0.884138	0.594324	0.946945	0.733315	1.31686	1.04751	0.683593	0.835493	protease Do-like chloroplastic
ARD_23835	regulation of transcription, DNA-templated	30.6259	30.6564	36.4953	35.994	37.1199	37.8985	34.4094	34.3512	30.9357	25.3799	45.4945	23.0565	52.9349	32.858	31.8078	32.3261	CHD3-type chromatin-remodeling factor PICKLE
ARD_23851	hydrogen ion transmembrane transport	0.992113	1.79975	0.689821	1.16237	4.26522	3.89918	2.19945	3.76261	3.46609	4.78616	3.35712	1.79196	1.95101	1.97741	4.73945	2.08618	cation H+ exchanger 3
ARD_23875	transmembrane transport	14.8127	15.7309	15.8871	18.1273	21.7464	19.7551	24.9093	22.0516	21.4878	14.2462	19.9269	11.1759	23.8338	23.8119	15.1221	19.6395	multidrug resistance ABC transporter family
ARD_23879	translational initiation	12.6217	11.4034	13.3785	16.1809	14.2869	15.9955	12.1281	16.1743	17.3602	21.6755	11.9838	15.8316	17.9542	12.2023	14.2646	17.6503	eukaryotic translation initiation factor 4E-1
ARD_23881	protein glycosylation	6.50485	6.84216	7.65037	6.91033	6.02833	6.21286	9.09811	8.86746	5.75176	5.56409	5.73372	4.70136	6.94395	8.5716	8.38913	6.49715	hydroxyproline O-galactosyltransferase GALT2
ARD_23904	protein folding	46.9619	48.8102	43.8621	49.8441	52.2081	53.6216	52.0455	48.2449	54.0743	51.8369	70.4191	47.0657	80.6917	42.7197	51.7515	61.1156	T-complex 1 subunit theta
ARD_23906	translation	125.567	123.724	176.996	157.372	150.874	161.252	168.802	154.427	268.665	312.766	213.649	365.035	182.357	132.159	158.983	216.38	40S ribosomal S9-2
ARD_23918	protein phosphorylation	0.096808	0.107902	0.0982028	0.380942	0.0990648	0	0	0	1.76809	0.259914	0.150708	0	0	0.106504	0	0	G-type lectin S-receptor-like serine threonine- kinase At1g34300
ARD_23922	signal transduction	0	0	0	0	0.47227	0	0	0	0.502227	1.70914	0	0	0	0	0.819417	0	probable disease resistance RPP1
ARD_23925	amino acid transmembrane transport	0.438647	0.163144	0	0.286563	0.298338	0	0.310943	0.168276	0.157375	0.609115	1.13518	0.198749	0	0.161085	0.164477	1.44176	cationic amino acid transporter 1-like
ARD_23928	translation	5.92687	8.71803	8.15157	8.75461	8.58955	8.33707	8.10799	8.68621	6.73089	7.90891	6.74993	6.16473	9.47889	9.37595	7.59114	6.75164	50S ribosomal L15
ARD_23964	DNA topological change	5.61433	5.60343	6.203	6.1997	2.98265	4.14294	5.6694	6.72684	3.65263	4.09991	4.6255	4.77338	5.44411	4.67789	5.49463	3.14115	DNA topoisomerase 1
ARD_23975	protein folding,response to heat	31.3303	42.1764	22.6515	27.9405	28.6033	28.917	24.1727	26.1911	21.3787	30.1608	24.0493	31.7316	23.6302	25.2319	27.0368	21.1264	chaperone dnaJ chloroplastic
ARD_23976	metabolic process	1.85875	1.52421	0.841307	2.73473	3.8217	2.53098	2.74651	3.54541	2.48937	3.66082	2.42705	5.06713	2.37131	1.15458	2.59179	2.93152	7-deoxyloganetin glucosyltransferase
ARD_2398	intracellular protein transport,vesicle-mediated transport	13.6478	11.4394	13.6674	10.5263	10.39	12.7581	12.1866	11.5056	13.9938	12.1832	12.9047	14.5663	12.0119	14.0366	10.8921	13.3099	AP-2 complex subunit mu
ARD_23990	ubiquitin-dependent protein catabolic process,protein deubiquitination	19.4659	19.7831	18.0589	12.522	13.3084	13.4074	13.0197	15.0103	13.2621	14.2846	15.2949	14.6175	15.7795	13.6586	15.6101	12.924	ubiquitin carboxyl-terminal hydrolase 18 isoform X1
ARD_23993	systemic acquired resistance,trichome morphogenesis,leaf senescence,photoperiodism, flowering	2.16396	3.57828	2.97609	4.26408	3.90974	3.35638	3.15858	2.81538	2.64311	2.81245	4.12547	3.36805	2.91719	3.13027	3.80717	3.50338	CPR-5 isoform X1
ARD_24009	protein insertion into membrane	16.008	12.5184	13.4625	11.4844	24.4396	18.2983	13.6181	14.9588	13.8514	16.5022	19.7275	12.5242	17.3928	12.0155	14.683	15.77	ALBINO3 chloroplastic
ARD_2401	chromatin remodeling,regulation of transcription, DNA-templated	8.86269	9.36185	14.8137	9.53193	12.6996	10.9522	10.4402	12.9953	13.1256	12.6896	14.9322	11.449	15.1474	11.6817	8.98331	11.7749	SWR1 complex subunit 2
ARD_24016	protein dephosphorylation	26.9442	18.9309	12.9355	26.0773	21.506	18.3338	14.58	18.2591	16.2358	19.5639	18.5034	28.4886	18.5843	14.8626	19.4407	24.5021	probable phosphatase 2C 59 isoform X1
ARD_24031	urea cycle,'de novo' pyrimidine nucleobase biosynthetic process,arginine biosynthetic process,glutamine metabolic process	0.279474	0.622644	0.630356	0.757709	0.429716	0.311139	0.223687	1.1255	0.449922	0.276313	0.108925	0.568466	0.975543	0.384033	0.151361	0.455133	carbamoyl-phosphate synthase small chloroplastic-like
ARD_24034	oxidation-reduction process	0.488903	0.653928	0.496161	0.769479	0.300162	0.434995	0.62526	0.675104	0.525269	0.788097	0.532751	0.13271	1.04055	0.107577	1.50321	0.31954	carotenoid cleavage dioxygenase 8 homolog chloroplastic
ARD_24053	regulation of transcription, DNA-templated	33.2459	31.0261	26.4924	32.325	31.8375	29.738	30.1149	37.4967	19.2725	37.202	23.9966	38.7755	27.5959	23.8472	33.0365	32.0236	dof zinc finger
ARD_24054	pectin biosynthetic process,cell wall organization	1.52938	1.1161	1.42958	0.942709	1.366	1.18543	1.44794	1.00959	1.90728	1.41188	1.66517	2.10499	1.36519	0.825779	1.43516	1.25902	probable galacturonosyltransferase 11
ARD_24056	transcription, DNA-templated,regulation of transcription, DNA-templated	0.38619	0.432662	0.880729	0.744592	0.389503	0	1.22117	0	0.83842	0.618749	1.48418	0.52827	0.790634	0.855292	0.97292	0	truncated transcription factor CAULIFLOWER A-like
ARD_24093	RNA processing	34.0254	31.9744	32.7683	31.1997	23.3718	23.8317	35.4632	30.9566	19.38	22.4106	25.3425	22.5348	30.2934	31.8706	31.6671	27.4196	probable pre-mRNA-splicing factor ATP-dependent RNA helicase DEAH9
ARD_24106	response to zinc ion,regulation of sequestering of zinc ion,zinc II ion transmembrane transport	3.76598	3.37183	4.0314	3.30703	3.14759	3.05896	3.80927	3.30029	3.0566	3.01098	3.51928	3.68421	2.21501	3.92348	4.93451	3.47492	zinc transporter 5 isoform X1
ARD_24126	DNA replication	23.6549	25.3747	23.6052	22.4714	26.953	25.1429	26.2591	24.0639	25.8402	24.0204	34.4546	17.8269	41.3142	23.8066	21.3274	30.1513	replication factor C subunit 3
ARD_24131	transmembrane transport	0.147414	1.14958	0.444071	0.508509	0.377676	0	0.0786438	0	0.158236	0.584485	0	0.0999609	0	0.32414	0.559912	0.360266	cation calcium exchanger 2-like
ARD_2418	transcription, DNA-templated,regulation of transcription, DNA-templated	88.7602	64.5145	115.96	74.6296	79.4174	99.7671	82.4236	70.2804	83.8768	108.137	103.676	84.821	85.1561	56.8796	63.6751	79.1112	transcription factor MYB1R1-like
ARD_2423	protein import into nucleus	21.799	17.6471	29.4324	20.185	18.0457	17.8982	22.491	21.4537	25.0751	17.8432	22.9492	18.8968	25.0034	19.5798	22.5639	19.5267	transportin MOS14 isoform X3
ARD_24238	intracellular protein transport,vacuole organization	5.64809	6.21485	7.24686	5.84048	6.99033	8.15937	7.57151	7.84618	6.87477	6.07957	6.44331	6.35118	11.5342	8.40456	6.33869	6.84167	unknown
ARD_24243	RNA processing	7.69274	6.3363	3.36204	5.3558	6.36352	9.44414	3.86427	4.90918	1.94227	3.56668	6.65343	5.0835	6.74933	2.84214	4.88911	5.47096	neural Wiskott-Aldrich syndrome -like
ARD_24245	RNA processing	15.5494	13.0204	8.16627	14.5294	16.4606	20.017	9.5544	10.7152	5.28355	9.72903	17.9244	10.1315	16.7313	9.0826	10.8477	17.0614	serine arginine repetitive matrix 2
ARD_24268	metabolic process	0.59429	0.75592	0.585057	0.587885	0.290857	0.555348	0.423654	0.39071	0.606501	0.907384	0.375844	0.843174	0	1.02539	0.811208	0.321018	IAA-amino acid hydrolase ILR1-like 5
ARD_24283	transport	4.17595	6.93687	2.24564	1.65819	1.39784	0.818256	0.541173	0.436777	9.6967	2.72441	0.568344	0.942679	0.918509	1.21587	1.61475	0.923162	transmembrane 184A
ARD_24285	transcription, DNA-templated,regulation of transcription, DNA-templated	0.193136	0.215267	0.391795	0.85501	0.592923	0	0.205847	0.555606	0.207492	0.648067	0.451009	0.262118	1.02692	0.318717	0.847816	0.31553	NAC transcription factor
ARD_243	protein ubiquitination involved in ubiquitin-dependent protein catabolic process	15.719	11.7333	15.6191	16.1746	14.7496	16.4581	14.4482	16.7012	9.13304	14.121	7.5017	5.78618	22.2083	14.9221	13.021	18.0461	cullin-1
ARD_2430	mRNA polyadenylation	190.15	152.068	95.269	189.502	162.648	144.417	139.793	180.108	95.5002	162.226	144.776	262.258	169.973	135.725	142.607	158.738	pre-mRNA cleavage factor Im 25 kDa subunit 1
ARD_24303	protein transport	0.415317	0.154441	0.572207	0.9502	0.282603	0.860978	0.147256	0.318643	4.76677	0.382437	0.32257	0.188133	0	0.762425	0.310246	0.454607	secretory carrier-associated membrane isoform X1
ARD_24315	calcium ion transmembrane transport	0.50045	0.139534	1.02815	0	1.40584	0.222417	0.399495	0.143979	2.69111	0.513712	0	0	0.450913	0.413264	0.417778	0.205097	calcium-transporting ATPase plasma membrane-type
ARD_24316	calcium ion transmembrane transport	0.270033	0.871541	1.64727	0.10686	3.71926	0.168616	0.433151	0.0621353	4.22445	0.86509	0.0843889	0.146276	0.0459983	0.592962	0.458413	0.0875048	calcium-transporting ATPase plasma membrane-type
ARD_24318	nitrogen compound metabolic process	1.39733	2.07421	2.89384	2.30115	1.86967	2.07629	3.07684	1.90002	3.58645	2.13754	2.34691	2.5243	2.18262	3.58136	3.30386	2.47436	omega- chloroplastic
ARD_24322	proline catabolic process,oxidation-reduction process	2.15244	4.49801	3.149	1.633	1.49982	1.06682	1.02316	1.56838	2.15238	3.4868	1.25211	1.06871	1.0574	2.07423	1.62162	1.85933	proline dehydrogenase mitochondrial
ARD_24326	tryptophan biosynthetic process	0.836215	1.36127	0.964875	1.90335	1.58302	0.859519	0.961292	1.48025	0.966308	2.11204	0.501556	0.348844	0.447641	1.34331	0.555897	0.41874	tryptophan synthase beta chain
ARD_24327	tryptophan biosynthetic process	0.536452	2.20513	1.55242	1.87578	2.50023	1.83956	1.49934	3.41843	1.28298	3.25592	0.354372	0.726808	0.779448	2.71956	1.63109	0.602768	tryptophan synthase beta chain 2
ARD_24339	regulation of transcription from RNA polymerase II promoter	2.02691	2.53945	0	0	2.54452	1.76609	0.136611	0.0918085	1.60687	1.76663	0.0623831	0.129638	0.0270197	0.0525528	0.0673795	0.0774767	zinc finger BED domain-containing RICESLEEPER 2-
ARD_24345	metabolic process	0.0896714	0.399727	0.725418	0.264795	1.28524	0.638458	0.860441	0.928653	1.15574	1.07816	0.488778	0.243346	1.42468	0.394528	0.980754	1.75653	UDP-glycosyltransferase 83A1
ARD_24347	regulation of monopolar cell growth	7.03073	6.62263	9.35111	5.25953	7.29494	8.45776	10.764	7.97641	7.02207	4.39338	5.47198	3.49448	6.32728	11.9844	11.8597	9.22408	LONGIFOLIA 2
ARD_24365	translation	3.92317	4.57147	6.31646	3.89818	6.02256	5.95366	5.57568	5.29661	6.08348	6.61377	4.91575	4.42267	5.60398	4.76742	4.7987	4.10361	uncharacterized protein At5g19025
ARD_24379	coenzyme A biosynthetic process,phosphorylation	15.898	15.8386	10.7466	20.623	14.2478	15.0078	13.7765	13.5735	8.53149	9.01359	13.8679	11.8573	12.8832	12.7208	12.0654	13.8857	pantothenate kinase 2
ARD_24380	coenzyme A biosynthetic process,phosphorylation	26.655	31.8383	29.0966	32.0272	25.3974	25.3794	27.0883	24.155	21.8898	20.7945	25.4994	18.7356	27.8342	23.0932	26.591	25.0652	pantothenate kinase 2
ARD_24385	mRNA splicing, via spliceosome	75.9757	71.2111	80.0729	72.4892	74.695	82.4661	73.7111	87.8077	52.5883	60.3797	93.8247	43.5396	109.013	88.7889	68.114	79.5675	pre-mRNA-splicing factor ATP-dependent RNA helicase DEAH1-like
ARD_24392	response to auxin	1.92966	1.31317	2.88099	1.0583	0.825028	0.81206	0.973205	1.23347	2.81716	1.25818	0.543645	1.38034	0.741498	1.64911	1.72811	0.435617	auxin-responsive SAUR32
ARD_24404	lipid catabolic process	14.4261	18.3625	12.2124	11.018	11.3336	11.9069	11.4664	13.3543	8.85443	10.2036	13.8398	11.8644	10.0308	12.9871	11.3218	8.06064	patatin-like phospholipase domain-containing 4
ARD_24405	signal transduction by protein phosphorylation	1.00534	0.610248	2.01968	0.678372	1.05712	1.03963	1.41745	1.18293	1.81144	2.04404	1.08917	0.99004	1.59206	1.93143	2.03235	1.51711	mitogen-activated kinase kinase kinase 1
ARD_24420	ubiquitin-dependent protein catabolic process,protein ubiquitination	7.26709	7.45418	8.52969	11.2786	9.75397	8.41119	8.44429	10.2743	7.45326	9.26519	8.46641	9.73545	7.61782	7.63827	9.30794	7.46768	probable ubiquitin conjugation factor E4
ARD_24424	metabolic process	7.17623	9.94592	5.30845	6.51911	21.0954	8.92443	9.31755	17.0446	12.6496	28.314	30.1571	32.335	28.1355	8.19748	12.9956	14.5719	probable carboxylesterase 2
ARD_24431	potassium ion transmembrane transport	4.97127	4.85303	4.3317	4.59768	3.84317	4.05974	5.38599	4.22658	4.67153	3.08229	4.74182	5.31203	4.8424	7.13793	4.88316	4.83142	potassium transporter 7 isoform X1
ARD_24435	fatty acid biosynthetic process	4.66243	4.77232	2.7971	3.18302	3.70043	2.54004	4.36109	3.17524	4.08876	4.72081	3.3332	3.48654	3.53861	8.37412	4.3827	4.50733	beta-hydroxyacyl-ACP dehydratase
ARD_24436	photosynthesis, light harvesting,protein-chromophore linkage	2.61744	1.24312	0.895834	1.06964	0.824633	0.622449	0.596901	0.56214	0.336658	0.809155	0.51784	0.756379	0.656838	1.18811	1.3009	0.679187	chlorophyll a-b binding CP24 chloroplastic
ARD_24444	response to oxidative stress,hydrogen peroxide catabolic process,oxidation-reduction process,cellular oxidant detoxification	0	0.0432325	0	0	0.358987	0.103883	0.0415062	0	11.4487	0.100305	0	0	0	0.0853074	0.165756	0	cationic peroxidase 2
ARD_24445	transcription-dependent tethering of RNA polymerase II gene DNA at nuclear periphery,RNA export from nucleus,protein import into nucleus	8.68211	7.87713	8.68959	6.03731	9.86546	9.84013	7.72112	9.49444	6.14102	13.6373	9.15539	24.254	6.98627	9.72171	12.0183	14.3951	RAE1 isoform X1
ARD_24448	protein phosphorylation,signal transduction	9.69518	10.3728	12.5912	11.9119	13.124	10.6774	13.0446	13.0381	17.834	9.51087	8.85913	9.26235	10.6786	14.9479	13.9476	11.6747	BRASSINOSTEROID INSENSITIVE 1-associated receptor kinase 1 isoform X1
ARD_24450	transcription from RNA polymerase II promoter,positive regulation of transcription from RNA polymerase II promoter	3.22259	2.9499	3.23436	3.21718	3.55934	3.14298	2.44738	3.60372	4.00217	4.29271	3.19962	3.14089	2.62105	3.1417	3.3283	2.6361	calmodulin-binding transcription activator 2
ARD_24452	lysine biosynthetic process via diaminopimelate	2.05709	0.766368	1.47323	0.890469	1.857	1.01251	1.69524	1.57903	0.740289	0.335114	0.883775	0.622893	1.30809	1.51403	0.803759	1.13761	aminotransferase ALD1-like
ARD_24469	protein phosphorylation,innate immune response,recognition of pollen	0.060241	0.201276	0.120268	0	0.123577	0.161016	0.128635	0.0693136	1.74503	0.157808	0	0	0	0.198614	0.0649472	0	G-type lectin S-receptor-like serine threonine- kinase At1g11300
ARD_24490	protein phosphorylation	0.117561	0.393273	0	0.115461	1.44175	0.627146	0.250345	0.270571	4.29756	0.480208	0	0	0.210918	0.905886	0.260726	0.192544	receptor-like serine threonine- kinase SD1-8
ARD_245	transcription, DNA-templated,cell cycle	1.63276	1.61988	2.93274	2.02524	1.67904	2.07122	1.91501	2.15007	1.93871	1.60569	1.98341	1.99759	2.76993	1.51158	2.03832	1.56045	ALWAYS EARLY 3-like
ARD_24502	protein ubiquitination	5.17663	4.73907	8.89115	4.63948	5.0149	4.93578	4.73008	4.9994	14.1	5.93883	4.82203	5.26849	2.77859	4.8809	7.99804	4.52841	U-box domain-containing 8
ARD_24525	formation of translation preinitiation complex,regulation of translational initiation	30.5071	31.9913	33.1215	27.1819	35.4914	38.1118	36.8335	38.627	34.959	38.4318	44.3303	38.2329	47.439	34.4989	30.0615	40.7511	eukaryotic translation initiation factor 3 subunit L
ARD_24527	endocytosis,regulation of cell shape,Wnt signaling pathway,peptidyl-serine phosphorylation	5.97743	6.48089	10.389	8.80025	8.11728	5.98324	7.37833	8.68441	13.6886	7.49878	6.2144	5.49907	10.3651	7.50777	6.94625	6.54372	casein kinase 1 3
ARD_24541	carbohydrate metabolic process	2.75602	2.98908	0.986604	1.87221	1.39273	1.08354	1.07418	1.04798	1.52641	2.329	1.33235	1.10692	1.62789	1.94872	1.63271	1.85351	uncharacterized protein LOC107469082, partial
ARD_24551	protein dephosphorylation	40.5218	43.5732	23.3917	29.3279	26.4893	29.1391	25.8467	28.4038	23.1921	36.0623	31.2257	36.6846	31.7792	28.2141	25.6078	33.7459	probable phosphatase 2C 60 isoform X1
ARD_24587	cellulose biosynthetic process,cell wall organization	2.04796	1.60572	2.99481	0.50668	2.63191	1.16271	1.21968	2.27586	1.96973	4.58154	1.18208	1.32354	2.57141	1.50739	2.29229	2.26144	cellulose synthase A catalytic subunit 8 [UDP-forming]
ARD_24589	regulation of transcription, DNA-templated	1.09881	0.97012	0.749127	0.486881	0.350268	0.473002	0.242985	0.174376	0.690482	0.684616	0.414199	0.872603	0.844205	0.790669	0.808236	0.61471	ABSCISIC ACID-INSENSITIVE 5 2
ARD_24591	mRNA splicing, via spliceosome,developmental process,regulation of cell division	3.75484	4.44038	7.79166	4.69491	4.53616	6.37426	7.87616	6.28496	5.87133	10.1986	3.27404	5.56224	5.09229	5.38531	3.7781	3.72544	U11 U12 small nuclear ribonucleo 31 kDa
ARD_24593	transmembrane transport	21.0923	20.0573	33.0189	29.3874	31.3728	29.2857	43.3242	32.2167	40.6289	33.5557	36.1196	26.3372	29.2481	30.4339	36.4627	23.5797	zinc induced facilitator
ARD_24594	transmembrane transport	0.077439	0.12931	4.74798	1.33944	3.3008	0.172622	9.02138	4.8558	4.81483	5.49988	8.82776	3.30465	7.83421	0.978104	6.77533	2.32445	zinc induced facilitator
ARD_24600	phospholipid translocation	0.180591	0.301886	1.82667	0.53325	0.462191	0.160722	0.577602	0.51951	5.33415	0.48272	0.210927	0.245044	0	0.794563	0.0987883	0.147407	phospholipid-transporting ATPase 1
ARD_24601	phospholipid translocation	0.313537	0	1.14316	0.306996	0.159835	0.139196	0.499834	0.180428	4.38878	0.219263	0.121646	0.213162	0	0.518284	0.35457	0.25796	phospholipid-transporting ATPase 1
ARD_24606	histone lysine methylation	7.6896	8.50976	5.4569	6.12236	8.03751	8.43311	5.42711	6.11276	7.29617	7.80356	7.20179	5.74674	12.923	6.75802	4.29262	4.8439	histone-lysine N- H3 lysine-9 specific SUVH1
ARD_24607	histone lysine methylation	13.3082	17.5192	10.0949	11.9965	14.8844	12.0935	12.6976	11.6006	12.6227	14.5937	13.2573	11.5743	20.0293	11.4517	9.16149	10.067	histone-lysine N- H3 lysine-9 specific SUVH1
ARD_2461	translation	92.5098	143.008	117.776	153.255	242.06	171.686	148.599	129.19	286.951	330.743	243.186	410.922	289.916	112.383	131.587	247.29	40S ribosomal S3-2
ARD_24627	protein dephosphorylation	4.95378	4.85612	3.50833	4.06337	3.53555	3.96123	4.17237	3.54366	3.96023	3.35202	4.27168	2.95446	2.00973	3.71978	4.73557	3.70072	phytochrome-associated serine threonine- phosphatase
ARD_24633	autophagosome assembly,mitophagy,nucleophagy	11.6276	7.5749	10.3507	12.2114	10.0922	9.46987	6.80278	12.8456	9.31046	10.2633	10.5163	13.798	9.89445	8.89995	9.93237	4.19318	autophagy-related 2
ARD_24652	spliceosomal snRNP assembly	27.4343	29.034	28.6397	31.0634	31.709	36.0556	30.2963	30.723	24.3302	24.1642	42.944	26.9137	35.2276	30.0009	30.1526	34.5624	zinc finger CCCH domain-containing 4
ARD_24674	transmembrane transport	2.77575	2.00009	8.18299	2.25648	3.79748	5.14119	4.53382	6.638	3.96981	3.47966	7.60043	3.09831	5.46114	6.5785	6.26094	4.866	ABC transporter C family member 12-like
ARD_24701	translational elongation,lipid storage	28.2154	27.0051	19.9009	20.202	12.6036	9.99953	12.8106	17.2934	13.6593	22.1348	9.90057	17.0204	7.6406	12.7572	14.5508	12.383	rubber elongation factor
ARD_24706	formation of translation preinitiation complex,regulation of translational initiation	42.8048	43.7364	58.5277	41.4393	58.8787	53.5911	52.4229	58.8228	48.5097	56.2819	56.6215	56.8161	68.0335	44.1521	48.4286	61.8811	eukaryotic translation initiation factor 3 subunit D
ARD_24713	transcription, DNA-templated	42.3076	37.4603	51.5504	58.5708	57.7048	63.7762	47.7067	62.8749	36.3601	47.142	68.3578	34.8685	52.4295	41.8353	40.428	58.3303	DNA-directed RNA polymerase
ARD_24723	allantoin catabolic process	11.664	10.8915	10.1981	11.4125	9.12482	10.162	9.16196	10.5317	8.47098	12.5394	6.93766	10.3498	6.50721	9.36754	10.6732	12.4103	allantoinase
ARD_24724	allantoin catabolic process	6.08386	6.7822	4.37826	6.90929	6.11524	6.71791	4.35837	5.91454	4.95996	8.07059	3.83582	4.55669	2.98898	6.00218	7.51325	3.94538	LOW QUALITY PROTEIN: allantoinase
ARD_24725	asparagine biosynthetic process,glutamine metabolic process	204.663	183.657	66.0032	103.042	118.81	117.827	81.6608	103.051	64.136	255.546	44.7999	237.714	43.5721	97.233	120.585	65.9815	stem-specific TSJT1
ARD_24778	translation	10.2972	1.20058	6.71513	9.18163	3.91811	5.18607	2.45043	0.707529	5.79127	7.93674	2.8626	10.0299	9.85428	3.89514	1.56181	7.07842	ribosomal L16 (chloroplast)
ARD_24786	metabolic process	0.166408	0.370412	0.409457	0.246933	0.256556	0.395836	0.0296579	0.191456	1.30764	0.675599	0.0650035	0.075121	0.330845	0.365422	0.176623	0.134824	abscisate beta-glucosyltransferase-like
ARD_24803	carbohydrate metabolic process	112.955	121.886	78.0765	88.6503	84.9745	89.6805	74.828	82.6107	79.0031	93.9414	82.5976	100.609	88.5128	97.7288	69.1331	83.6476	gamma-glutamylcyclotransferase 2-1
ARD_24808	proteolysis involved in cellular protein catabolic process	34.5481	35.9877	32.7505	34.7001	32.1825	29.0259	34.1597	28.8968	37.826	49.5714	39.1088	39.0343	38.6516	32.7836	40.0258	38.4623	proteasome subunit beta type-6
ARD_2481	protein phosphorylation	1.03154	0	0.38	0.0922752	0	0	0	0	0	0	0	0	0	0	0.205544	0.306307	probable LRR receptor-like serine threonine- kinase At3g47570
ARD_24811	transmembrane transport	1.92303	2.27775	3.23409	1.76607	2.71187	2.96173	2.68813	3.03315	3.58782	2.46571	2.49751	2.18344	2.86108	2.38303	1.80011	2.13294	probable anion transporter 5
ARD_24818	protein phosphorylation	8.69319	7.61175	12.7636	12.8098	6.85271	9.29106	11.715	11.3933	9.23071	6.51414	10.7432	7.74448	11.8025	14.4268	10.8568	12.6635	SCY1 2
ARD_24820	protein phosphorylation	4.83988	4.95434	6.6187	8.3552	4.9521	5.0091	5.99997	9.09276	4.77558	3.71762	6.76506	6.569	4.90801	8.15039	7.16199	7.26347	SCY1 2
ARD_24823	translation	207.089	237.461	235.668	244.178	287.643	295.647	310.647	299.11	371.509	374.643	378.238	478.17	362.303	276.941	340.359	313.586	60S ribosomal L13-1
ARD_24834	regulation of transcription, DNA-templated	2.05727	2.90482	3.49685	2.82429	3.02504	3.23678	2.95768	1.75608	2.63058	1.63894	2.7487	2.00685	3.94582	3.54553	2.8802	3.25975	NF-X1-type zinc finger NFXL2
ARD_24881	transmembrane transport	1.41588	1.69218	2.24383	2.64795	1.24049	1.27906	2.11325	1.1463	2.75235	1.49155	1.585	1.58558	1.45129	2.37917	3.17556	1.52768	plastidic glucose transporter 4
ARD_24891	microtubule-based process	2.39816	5.73011	10.094	5.95636	6.84064	3.25124	9.22886	1.92055	9.47129	3.90787	7.31224	3.12	11.4719	8.77594	13.4981	8.49158	tubulin beta-5 chain
ARD_24894	nucleotide-excision repair,transcription, DNA-templated	14.3564	14.9699	20.4798	11.9796	14.432	15.4695	19.1994	17.108	14.5432	14.2365	16.3778	9.17383	17.0152	15.5197	14.0734	11.8053	general transcription factor IIH subunit 2
ARD_24896	proteolysis	5.84438	7.58346	4.89324	6.22972	7.43745	5.807	5.76321	4.94727	5.87374	6.53317	6.62327	5.65982	4.85772	7.48145	7.11172	6.92078	rhomboid 20 isoform X2
ARD_2491	carbohydrate metabolic process,chitin catabolic process,cell wall macromolecule catabolic process	27.3104	46.9444	48.1443	70.5248	43.2185	26.7673	31.0481	6.50415	43.1651	123.437	9.16058	29.8511	0	43.7446	58.9267	27.7096	endochitinase 3
ARD_24916	transcription, DNA-templated,regulation of transcription, DNA-templated	0	0.196212	0.184599	0.171828	0	1.09163	0.186617	0.202284	0.189363	1.49378	0	0.717299	0	0.193768	0.200648	0	NAC domain-containing 104 isoform X1
ARD_24922	carbohydrate metabolic process,cell wall organization	1.66821	1.81662	1.18223	1.07554	0.67057	1.09953	1.27922	1.21002	1.24393	1.87019	1.10447	1.17903	0.496782	1.5533	1.23677	0.941186	probable polygalacturonase
ARD_24941	secondary metabolite biosynthetic process,oxidation-reduction process	2.6604	1.78962	1.84272	1.87966	1.26191	1.9036	2.06317	2.32086	1.69175	1.38817	1.69003	1.18783	3.54023	1.82974	1.05577	2.32168	2,4-dichlorophenol 6-monooxygenase-like isoform X1
ARD_24948	amino acid transmembrane transport	54.1453	51.5487	46.9129	41.5835	41.2809	49.3341	44.0343	52.8611	40.3516	48.8015	30.2515	43.0523	32.2412	37.4671	46.5172	45.3527	amino acid transporter
ARD_24951	isoprenoid biosynthetic process	9.84426	10.1071	12.3721	8.39269	12.1637	12.5156	11.1925	10.631	12.8458	11.2532	15.6326	10.649	12.9451	8.53776	10.2365	8.72248	solanesyl diphosphate synthase chloroplastic mitochondrial
ARD_24952	RNA-dependent DNA biosynthetic process	2.36735	0.588334	0	0	0.800051	0.465663	0.278343	1.21177	1.70603	0.787845	0.203114	1.79379	0	0	1.56768	0.438003	RNA-directed DNA polymerase
ARD_24955	intracellular protein transport	32.129	35.9167	29.9336	28.802	25.0787	28.7988	33.2078	23.7713	29.8023	20.9267	21.3893	23.0713	26.9467	30.3403	26.8267	27.786	alpha-soluble NSF attachment 2
ARD_24961	DNA-dependent DNA replication,DNA biosynthetic process	1.17	1.1767	1.5355	0.639867	0.895747	0.777006	1.2322	0.796861	0.952164	0.450614	0.973524	0.342061	1.21569	1.2634	0.797698	0.620497	STICHEL
ARD_24966	intracellular protein transport	20.0431	20.6383	20.6051	25.7817	20.2149	22.6547	23.1445	19.1811	14.0508	13.2002	27.4976	14.8206	32.2213	22.0459	20	22.2258	importin-4 isoform X1
ARD_2497	carbohydrate metabolic process	0.615945	0.864338	1.26465	0.794847	0.247742	0.238892	0.458216	0.431355	0.459126	0.480379	0.355695	0.0725336	0.547352	0.352837	0.284111	0.520679	glucan endo-1,3-beta-glucosidase 1-like isoform X1
ARD_24980	phosphatidylinositol phosphorylation	0	0	0	0	0.284961	0.248886	0	0.324027	0.608566	2.12931	0.217057	0	0	0	0	0	phosphatidylinositol 4-phosphate 5-kinase 7
ARD_24995	oxidation-reduction process	1.00707	1.8835	3.0296	2.7867	3.10277	2.8374	3.96062	4.35667	4.01626	3.28048	3.05066	4.58433	3.5258	1.90255	3.78518	2.87636	alpha-ketoglutarate-dependent dioxygenase ABH5
ARD_24999	regulation of transcription, DNA-templated	0.619745	0.615777	0.347712	0.262874	0.409636	0.375206	0.189399	0.152789	0.521673	0.282739	0.415134	0.0299701	1.09043	0.55886	0.374875	0.537628	ABSCISIC ACID-INSENSITIVE 5 7
ARD_25	protein peptidyl-prolyl isomerization,cell differentiation,very long-chain fatty acid biosynthetic process,animal organ development,chaperone-mediated protein folding	57.0548	46.579	59.2896	59.7761	61.3829	67.1194	68.7706	68.9284	40.4645	46.3333	76.1384	41.6224	84.7014	62.2496	61.7238	69.7701	peptidyl-prolyl cis-trans isomerase PASTICCINO1
ARD_25000	abscisic acid-activated signaling pathway,peptidyl-serine phosphorylation,intracellular signal transduction,protein autophosphorylation	6.66089	9.16189	9.37751	8.95734	11.0555	13.5878	11.3223	12.1336	13.1601	9.54977	12.9293	11.423	10.6025	11.211	12.5524	7.33744	CDPK-related kinase 6
ARD_25005	carbohydrate metabolic process	20.8014	14.9481	14.9113	15.2813	8.89474	16.9189	17.8349	17.7683	12.8012	19.3484	15.2904	12.9773	14.8951	16.2652	19.9713	17.0723	alpha-galactosidase 3
ARD_25015	signal transduction,regulation of protein phosphatase type 2A activity	23.0808	22.0253	24.0234	18.7567	25.5772	24.7846	24.0362	22.9372	30.711	20.9218	26.1204	21.8575	25.5931	20.3742	26.9096	20.4248	serine threonine phosphatase 2A 59 kDa regulatory subunit B eta isoform
ARD_2504	L-phenylalanine biosynthetic process	4.07233	5.81296	1.59044	1.68826	1.92924	1.80721	1.25436	1.52086	2.87798	1.66051	0.999774	0.779463	0.868894	3.22997	1.03779	0.621407	arogenate dehydratase prephenate dehydratase chloroplastic
ARD_25044	regulation of transcription, DNA-templated	0.893208	0.666321	0.328794	0	0.602764	1.3166	0	0	0.322242	0	0.229586	0.812892	1.17444	0	0	0	dof zinc finger
ARD_25051	intracellular protein transport,vesicle-mediated transport	20.1551	23.3387	35.7805	27.3248	32.8679	27.3982	29.1937	28.7245	39.2653	31.774	29.2501	27.1675	39.7715	24.346	28.7035	32.7833	clathrin light chain 1
ARD_25067	transport	1.40899	1.70169	1.89018	1.06745	1.07828	0.882389	1.18599	1.20718	2.57009	1.73209	1.1709	0.893244	1.32994	1.41545	1.91117	1.02039	transmembrane emp24 domain-containing p24delta3
ARD_25075	sterol metabolic process	8.68851	10.7553	7.82082	7.20472	9.19489	12.0982	9.47453	9.00657	8.84959	8.5711	10.327	7.18447	10.9517	8.94175	8.617	8.87581	probable 3-beta-hydroxysteroid-Delta(8),Delta(7)-isomerase
ARD_25079	iron-sulfur cluster assembly	241.016	251.641	222.473	224.23	301.808	287.391	247.237	306.711	190.178	593.069	236.14	434.761	254.711	300.607	236.252	375.343	iron-sulfur cluster assembly 1
ARD_2510	proteolysis,lipid metabolic process	145.729	200.783	206.002	224.541	238.952	275.8	206.394	232.228	169.733	269.078	203.412	243.315	258.064	210.038	198.702	219.758	aspartic ase
ARD_25100	maturation of 5.8S rRNA,maturation of LSU-rRNA	27.6172	34.1909	22.9129	30.233	40.6657	36.7384	40.083	41.2103	41.8896	43.0754	49.3377	44.0056	54.9138	36.4269	25.0669	39.2069	RRP15-like protein
ARD_25108	maturation of LSU-rRNA from tricistronic rRNA transcript (SSU-rRNA, 5.8S rRNA, LSU-rRNA),maturation of 5.8S rRNA from tricistronic rRNA transcript (SSU-rRNA, 5.8S rRNA, LSU-rRNA)	37.6408	41.5681	40.0499	39.4636	45.5819	52.9487	48.3105	46.9235	29.1987	29.5442	57.8487	27.5231	75.5215	42.244	37.2643	51.5943	pescadillo homolog
ARD_25111	metabolic process	1.73132	1.28496	1.18346	0.651756	1.86261	0.698294	1.10129	0.853703	2.43066	1.27963	0.482723	0.614339	0.353911	0.950835	0.616502	1.00354	probable endo-1,3(4)-beta-glucanase ARB_01444
ARD_25123	transcription, DNA-templated	4.16644	4.59633	3.38234	2.83264	2.68504	2.24987	2.81222	3.10648	9.09817	2.5513	3.18687	3.60721	2.1517	2.49276	3.30583	2.02593	probable mediator of RNA polymerase II transcription subunit 26c
ARD_25124	regulation of gene expression	6.01039	6.36125	3.7744	4.29421	2.92549	3.47884	5.69113	4.06305	3.95183	3.8762	3.68849	2.85307	4.8663	5.36919	3.42671	5.63169	uncharacterized protein LOC107470333
ARD_2513	sulfate reduction,cell redox homeostasis	2.19012	2.83834	4.90649	3.85764	3.14483	1.44502	1.44353	5.3157	16.5256	7.5116	2.78889	0.9752	5.73347	4.18376	2.00829	6.1271	5 -adenylylsulfate reductase chloroplastic
ARD_2514	protein phosphorylation	1.78036	3.39786	2.60315	0.837692	2.43756	0.944793	1.4042	1.17052	7.5443	2.24967	1.35673	0.861496	1.2382	2.70059	1.49519	1.37615	pto-interacting 1
ARD_25146	pyrimidine nucleotide biosynthetic process,cell cycle,positive regulation of Notch signaling pathway	5.71444	2.66161	5.64939	4.635	3.8671	1.89807	3.78283	1.09668	2.05719	7.37488	2.76079	4.8679	5.02064	3.94386	4.2061	3.16348	enhancer of rudimentary homolog
ARD_25149	oxidation-reduction process	30.4621	28.7729	11.8122	11.9795	5.46643	10.3633	11.3723	11.0782	4.63771	13.8813	7.53971	10.0841	6.12322	13.9254	11.1974	9.48022	TIC chloroplastic
ARD_25162	protein folding	85.7791	85.4644	71.8493	86.865	92.8306	109.692	104.904	103.41	77.2095	90.3403	126.949	122.857	115.453	83.8742	88.2551	80.4026	T-complex 1 subunit epsilon
ARD_25163	oxidation-reduction process	6.21039	4.85703	7.81493	5.12791	4.72326	5.74769	4.32687	4.74849	9.05946	7.26098	3.06892	4.68605	2.76422	8.76379	5.32776	6.8244	uncharacterized oxidoreductase SSP0419
ARD_25176	fatty acid biosynthetic process	58.1651	45.5382	56.6653	39.4333	31.3026	36.2267	34.5434	49.1185	43.709	58.7008	28.9335	27.2409	29.4974	47.0424	35.873	43.1255	palmitoyl-acyl carrier chloroplastic
ARD_2519	dephosphorylation	21.0176	24.2022	21.7574	19.6455	30.7785	29.4694	27.51	25.934	30.1219	35.1888	45.4871	39.6142	48.2949	22.1635	23.7993	35.8284	5 -nucleotidase domain-containing 4
ARD_25210	transcription, DNA-templated,regulation of transcription, DNA-templated	27.7822	25.8669	35.1558	24.7575	30.5455	23.6025	30.5978	36.4	32.4275	23.7231	39.7526	31.3577	41.4899	25.8766	25.6735	30.1158	auxin response factor 3
ARD_25216	transcription, DNA-templated,regulation of transcription, DNA-templated	10.4906	6.58864	11.3353	12.4895	8.05496	8.75242	6.61032	9.23311	8.98916	9.53244	11.0578	11.1166	12.342	7.78117	12.6175	7.71603	homeobox-DDT domain RLT1
ARD_25220	transcription, DNA-templated,regulation of transcription, DNA-templated	1.45097	1.50494	0.553009	0.945655	2.23625	0.44115	0.634579	0.531169	0.600833	0.593925	0.515118	0.580667	1.01452	0.832894	0.947395	0.80203	NAC domain-containing 73
ARD_25225	metabolic process	2.50713	1.33527	2.93057	0.484206	0.838848	0.679975	1.16414	1.00337	2.80616	1.99126	1.31811	0.8126	1.5087	1.5571	0.761769	1.06317	anthocyanidin 3-O-glucoside 2 -O-glucosyltransferase-like
ARD_2523	S-adenosylmethionine biosynthetic process,one-carbon metabolic process	102.784	81.5529	76.7801	73.5629	100.034	103.884	115.658	156.316	152.802	178.847	122.378	219.91	100.29	69.4472	90.9614	109.646	S-adenosylmethionine synthase
ARD_25230	D-amino acid catabolic process	1.78853	1.03034	1.54006	1.94699	0.442761	0.604396	1.18516	0.993466	2.77917	0.727713	0.432859	0.919711	1.4999	1.8301	1.92959	1.10373	D-tyrosyl-tRNA(Tyr) deacylase
ARD_25234	protein folding	2.88267	4.82014	2.51328	3.74553	3.68591	3.02226	3.07145	2.25093	5.53158	5.27381	2.32321	5.59008	1.46517	3.39851	5.89368	4.2081	dnaJ homolog subfamily B member 1
ARD_25245	exonucleolytic trimming to generate mature 3'-end of 5.8S rRNA from tricistronic rRNA transcript (SSU-rRNA, 5.8S rRNA, LSU-rRNA),nuclear-transcribed mRNA catabolic process, exonucleolytic, 3'-5',U1 snRNA 3'-end processing,U4 snRNA 3'-end processing,U5 snRNA 3'-end processing,exonucleolytic nuclear-transcribed mRNA catabolic process involved in deadenylation-dependent decay,nuclear mRNA surveillan…	31.841	44.9738	23.6385	30.367	38.0443	31.9429	32.4262	38.4731	21.5163	36.7496	33.9055	44.5879	33.7698	38.2052	31.6266	34.7932	exosome complex component RRP42
ARD_25253	intracellular signal transduction,cell redox homeostasis,oxidation-reduction process	0.0824524	0.275618	0.6649	0.487238	0.337804	0.220205	0.175877	0.569252	1.32802	0.657692	0.256915	0.111852	0.289899	1.08807	0.62903	0.672389	hypothetical protein GLYMA_09G2809002, partial
ARD_25260	translation,transport	12.0272	15.3535	9.81264	15.8507	10.2858	9.94048	11.3765	13.9537	10.45	16.5269	9.18036	19.1611	9.24483	11.0685	12.2951	7.3676	peroxisomal nicotinamide adenine dinucleotide carrier
ARD_25270	ubiquitin-dependent protein catabolic process	19.9708	18.2596	17.3138	23.194	14.9451	16.7892	20.2955	14.7307	12.0063	9.66307	19.4099	7.52617	16.0806	20.7435	16.9526	18.9372	cullin-4
ARD_25271	ubiquitin-dependent protein catabolic process	18.6874	18.4645	18.8957	22.8826	15.1087	19.2436	19.6448	16.469	9.91924	9.02274	15.817	11.0834	14.011	23.306	18.4994	15.1109	cullin-4
ARD_25274	ubiquitin-dependent protein catabolic process	5.2588	6.28777	2.9224	6.72058	3.86208	4.29155	6.20714	2.86614	3.0283	2.02357	4.87971	3.07626	4.40752	4.50121	4.4059	5.03961	cullin-4
ARD_25275	translation	5.14257	5.49631	4.8757	4.17945	5.77021	4.58024	4.30152	4.47789	3.43087	3.84669	2.92529	2.82707	1.21263	4.96563	5.6446	5.20575	60S ribosomal L18a
ARD_25290	proteolysis	1.47019	0.869598	1.32172	1.5884	0.801828	0.941959	1.47258	1.11008	0.936024	0.774924	0.932322	0.809313	0.949201	2.42259	1.08221	1.79058	probable aspartyl aminopeptidase
ARD_25295	RNA processing	81.845	92.9181	84.5649	95.8287	105.813	95.512	99.4928	103.503	86.0802	80.6337	89.5207	94.3354	117.937	90.7827	93.6732	96.7424	la-related 6A
ARD_25310	metabolic process	13.2421	12.7678	23.0998	16.9831	22.9632	21.0269	22.1654	21.8326	28.6215	31.4995	19.082	23.4469	18.8317	17.5592	19.4382	31.0789	alpha beta hydrolase fold
ARD_25321	protein phosphorylation	9.35591	9.57025	22.4627	17.2173	11.5879	9.94366	16.8562	19.2651	19.2382	18.6892	23.5073	18.0652	19.6977	17.8579	23.9803	19.6495	serine threonine- kinase AFC3
ARD_25338	copper ion transmembrane transport	1.78769	3.23988	3.33429	4.64224	1.7931	2.66875	1.2884	1.96117	7.22069	5.00209	0.714033	1.29552	0.856816	2.2376	4.13104	2.56415	copper transporter
ARD_25351	protein phosphorylation	1.74984	1.67698	0.270907	0.486216	0.2536	0.664035	0.529297	0.28787	0.540183	0	0.96567	0	0	0.276111	1.48049	0.415686	serine threonine- kinase SAPK2-like
ARD_25353	aromatic amino acid family biosynthetic process	0.432361	1.48079	1.96872	0.82217	1.23018	2.04661	1.27999	1.30101	10.159	2.95277	0.909149	1.66681	1.93299	1.49743	1.16798	0.539275	phospho-2-dehydro-3-deoxyheptonate aldolase chloroplastic
ARD_25364	protein phosphorylation	0.878551	1.49621	1.49046	1.73486	1.96233	2.11869	1.21439	1.48654	1.99538	1.61536	1.45164	1.33076	1.24972	1.02207	1.77556	1.76358	calcium calmodulin-regulated receptor-like kinase 2
ARD_25366	ubiquitin-dependent protein catabolic process	39.3976	39.9869	34.998	34.5925	37.8762	40.8443	37.6901	38.3304	36.387	50.6563	41.767	45.2422	43.1842	40.3186	37.5395	50.5639	proteasome subunit alpha type-2-A
ARD_2537	ion transport,ionotropic glutamate receptor signaling pathway	3.01789	0	0	0	0	0	0	0	0	0	0	0	0	0	0	0	glutamate receptor -like
ARD_25371	metabolic process	0	0	2.43194	0.324988	0.846159	1.47414	0.529281	0.764587	0.178881	2.80494	0.128807	0.67764	0	1.4645	0.94345	1.09429	anthocyanidin 3-O-glucosyltransferase 7-like
ARD_25372	metabolic process	0.197804	0.220944	0.209758	0.57925	0	1.05243	0	0	0.21331	0.284339	0	0	0	0.218216	0.456698	0.654083	anthocyanidin 3-O-glucosyltransferase 7
ARD_25401	fatty acid biosynthetic process,oxidation-reduction process	59.533	45.7076	31.4084	29.098	29.8734	37.3062	26.5029	28.8854	32.6783	35.8801	29.192	37.5526	30.3004	30.989	29.2636	28.6051	stearoyl-[acyl-carrier- ] 9- chloroplastic
ARD_25406	protein phosphorylation	4.17001	5.60888	3.54698	5.79662	6.75861	6.0935	4.24074	6.41647	6.88019	4.02863	5.53695	4.67694	7.22832	3.96033	5.34369	6.17516	CDPK-related kinase 5
ARD_25417	anion transport,transmembrane transport,regulation of anion transmembrane transport	20.571	26.1475	25.2012	25.438	21.7192	20.6161	26.896	24.8961	31.2682	22.9657	22.9614	13.3142	24.1337	24.0372	20.7368	18.6341	mitochondrial outer membrane porin of 34 kDa
ARD_25420	ATP biosynthetic process,hydrogen ion transmembrane transport	59.7301	44.3912	47.7385	39.598	29.7237	35.9343	30.9598	45.3098	19.962	42.4415	29.612	34.6836	30.3624	38.5693	36.8781	33.7477	plasma membrane ATPase 1
ARD_2543	regulation of transcription, DNA-templated	4.39271	4.05214	2.33807	3.78976	4.50313	4.46269	3.22306	3.79079	18.7835	16.9961	1.23063	6.88714	1.43649	3.77245	3.04634	0.447039	probable WRKY transcription factor 75
ARD_25455	regulation of transcription, DNA-templated	2.11045	2.69394	3.37832	1.62636	2.00739	2.20205	1.59445	2.07289	4.69258	1.47467	2.32949	1.60452	1.68912	1.24423	2.21043	1.58925	homeobox knotted-1-like 3
ARD_25461	protein ubiquitination	11.905	10.5938	11.2808	10.6263	10.6448	10.4135	9.808	8.97939	7.30951	11.3059	11.2116	7.73998	9.77181	13.5389	12.4275	10.1376	U-box domain-containing 62
ARD_2552	transmembrane transport	32.3399	39.5213	51.1332	36.4134	33.9346	37.5092	35.8349	38.7438	52.122	53.3589	38.8642	35.3685	37.0791	35.2155	38.5811	44.4221	probable metal-nicotianamine transporter YSL6
ARD_2556	translation	14.0857	3.83117	7.60346	10.4135	4.41284	10.0939	5.17645	4.78088	8.56316	5.38975	3.49906	23.8354	22.8374	8.56277	6.82045	89.097	ribosomal S7 (chloroplast)
[truncated: 4,932 more rows]

## Sheet: GO Cellular Component
Gene ID	GO Cellular Component	ICGV 91278		ICGV 91284		ICGV 91315		ICGV 91324		ICGV 93305		ICGV 94379		J 11 (Resistant Check)		JL 24 (Susceptible Check)		Sequence Description	Enzyme Codes
[truncated: 5,158 more rows]

[truncated: 1 more sheets:  GO Molecular Function]
