# Supplementary material for: Global Transcriptome Profiling Identified Transcription Factors, Biological Process, and Associated Pathways for Pre-Harvest Aflatoxin Contamination in Groundnut
Source: J Fungi (Basel). 2021 May 26;7(6):413. doi: 10.3390/jof7060413 (PMC8227191; doi:10.3390/jof7060413)
Supplement: Supplementary file 1 [file jof-07-00413-s001.zip › Table S3 List of pathways identified in KEGG database.xlsx]

## Sheet: Sheet1
List of pathways identified in KEGG database	No. of genes
Purine metabolism	1063
Thiamine metabolism	581
Biosynthesis of antibiotics	546
Starch and sucrose metabolism	241
Aminobenzoate degradation	206
Glycolysis / Gluconeogenesis	172
Pyruvate metabolism	169
Oxidative phosphorylation	155
Carbon fixation in photosynthetic organisms	152
Phenylpropanoid biosynthesis	139
T cell receptor signaling pathway	136
Amino sugar and nucleotide sugar metabolism	133
Th1 and Th2 cell differentiation	125
Cysteine and methionine metabolism	118
Pyrimidine metabolism	115
Carbon fixation pathways in prokaryotes	113
Methane metabolism	110
Pentose phosphate pathway	108
Drug metabolism - other enzymes	104
Glyoxylate and dicarboxylate metabolism	103
Fructose and mannose metabolism	94
Glutathione metabolism	87
Citrate cycle (TCA cycle)	79
Galactose metabolism	78
Glycerophospholipid metabolism	66
Pentose and glucuronate interconversions	66
Glycine, serine and threonine metabolism	65
Porphyrin and chlorophyll metabolism	65
Fatty acid biosynthesis	61
Inositol phosphate metabolism	58
Alanine, aspartate and glutamate metabolism	56
Glycerolipid metabolism	53
Phenylalanine, tyrosine and tryptophan biosynthesis	53
Valine, leucine and isoleucine degradation	51
Phenylalanine metabolism	50
Aminoacyl-tRNA biosynthesis	46
Tryptophan metabolism	45
Arginine and proline metabolism	44
Lysine degradation	43
Propanoate metabolism	43
Ascorbate and aldarate metabolism	41
Fatty acid degradation	41
Terpenoid backbone biosynthesis	40
Phosphatidylinositol signaling system	39
Nitrogen metabolism	38
beta-Alanine metabolism	35
Butanoate metabolism	34
Other glycan degradation	34
Drug metabolism - cytochrome P450	32
Metabolism of xenobiotics by cytochrome P450	32
Pantothenate and CoA biosynthesis	32
Sulfur metabolism	32
Flavonoid biosynthesis	31
Tyrosine metabolism	31
Streptomycin biosynthesis	30
Cyanoamino acid metabolism	28
Histidine metabolism	28
Ether lipid metabolism	25
One carbon pool by folate	25
Riboflavin metabolism	25
Stilbenoid, diarylheptanoid and gingerol biosynthesis	24
Nicotinate and nicotinamide metabolism	23
Sphingolipid metabolism	23
Arachidonic acid metabolism	22
Valine, leucine and isoleucine biosynthesis	22
Aflatoxin biosynthesis	21
alpha-Linolenic acid metabolism	21
Tropane, piperidine and pyridine alkaloid biosynthesis	20
Folate biosynthesis	19
mTOR signaling pathway	19
Selenocompound metabolism	19
Arginine biosynthesis	18
Isoquinoline alkaloid biosynthesis	18
Glycosaminoglycan degradation	17
Novobiocin biosynthesis	17
Ubiquinone and other terpenoid-quinone biosynthesis	17
Neomycin, kanamycin and gentamicin biosynthesis	16
Caprolactam degradation	15
Chloroalkane and chloroalkene degradation	15
Limonene and pinene degradation	15
Benzoate degradation	14
Geraniol degradation	14
Glycosaminoglycan biosynthesis - heparan sulfate / heparin	14
Glycosphingolipid biosynthesis - ganglio series	14
Insect hormone biosynthesis	14
Biosynthesis of unsaturated fatty acids	13
C5-Branched dibasic acid metabolism	13
Photosynthesis	13
Biotin metabolism	12
Cutin, suberine and wax biosynthesis	12
Fatty acid elongation	12
Glycosphingolipid biosynthesis - globo and isoglobo series	10
Lysine biosynthesis	10
Various types of N-glycan biosynthesis	10
N-Glycan biosynthesis	9
Primary bile acid biosynthesis	9
Retinol metabolism	9
Steroid hormone biosynthesis	9
Toluene degradation	9
Carbapenem biosynthesis	8
Steroid biosynthesis	8
Taurine and hypotaurine metabolism	8
Carotenoid biosynthesis	7
Indole alkaloid biosynthesis	7
Monobactam biosynthesis	7
Peptidoglycan biosynthesis	7
Biosynthesis of ansamycins	6
Diterpenoid biosynthesis	6
Isoflavonoid biosynthesis	5
Sesquiterpenoid and triterpenoid biosynthesis	5
Synthesis and degradation of ketone bodies	5
Acarbose and validamycin biosynthesis	4
Biosynthesis of vancomycin group antibiotics	4
Glucosinolate biosynthesis	4
Polyketide sugar unit biosynthesis	4
Steroid degradation	4
D-Glutamine and D-glutamate metabolism	3
Glycosaminoglycan biosynthesis - chondroitin sulfate / dermatan sulfate	3
Glycosphingolipid biosynthesis - lacto and neolacto series	3
Mannose type O-glycan biosynthesis	3
Vitamin B6 metabolism	3
Benzoxazinoid biosynthesis	2
Biosynthesis of terpenoids and steroids	2
D-Alanine metabolism	2
D-Arginine and D-ornithine metabolism	2
Ethylbenzene degradation	2
Linoleic acid metabolism	2
Lipopolysaccharide biosynthesis	2
Monoterpenoid biosynthesis	2
Phosphonate and phosphinate metabolism	2
Zeatin biosynthesis	2
Caffeine metabolism	1
Flavone and flavonol biosynthesis	1
Lipoic acid metabolism	1
Naphthalene degradation	1
Other types of O-glycan biosynthesis	1
Styrene degradation	1
Total no. of genes mapped to KEGG pathway	7186
