# Supplementary material for: Global Transcriptome Profiling Identified Transcription Factors, Biological Process, and Associated Pathways for Pre-Harvest Aflatoxin Contamination in Groundnut
Source: J Fungi (Basel). 2021 May 26;7(6):413. doi: 10.3390/jof7060413 (PMC8227191; doi:10.3390/jof7060413)
Supplement: Supplementary file 1 [file jof-07-00413-s001.zip › Table S4 Important pathways controlling PAC in groundnut.xlsx]

## Sheet: Sheet1
Table 5 : Selected genes affected from different pathways during PAC in groundnut
Gene ID	GO Biological Process	GO Cellular Component	GO Molecular Function	ICGV 91278		ICGV 91284		ICGV 91315		ICGV 91324		ICGV 93305		ICGV 94379		J 11 (Resistant Check)		JL 24 (Susceptible Check)		Sequence Description	Enzyme Codes
				Control	Infected	Control	Infected	Control	Infected	Control	Infected	Control	Infected	Control	Infected	Control	Infected	Control	Infected
ARD_5744	terpenoid biosynthetic process,phosphorylation		ATP binding,4-(cytidine 5'-diphospho)-2-C-methyl-D-erythritol kinase activity	29.2826	25.3303	25.0801	25.7056	36.494	32.6014	27.4505	25.0732	38.651	22.0173	27.1012	17.7799	29.8547	21.7786	21.2422	18.3961	4-diphosphocytidyl-2-C-methyl-D-erythritol chloroplastic	EC:2.7.1.148
ARD_6692	terpenoid biosynthetic process,oxidation-reduction process		iron ion binding,4-hydroxy-3-methylbut-2-en-1-yl diphosphate synthase activity	22.3084	28.5724	16.5058	10.9285	18.359	10.5246	12.135	14.9576	57.4017	24.403	11.1876	17.1198	8.55572	21.2646	18.6311	10.3171	4-hydroxy-3-methylbut-2-en-1-yl diphosphate synthase (ferredoxin) chloroplastic	EC:1.17.7.1; EC:1.17.7
ARP_10252	terpenoid biosynthetic process		1-deoxy-D-xylulose-5-phosphate synthase activity	24.4069	22.4278	17.5019	15.7486	16.4282	17.9152	17.1603	27.9357	10.1384	16.7382	11.9951	17.8528	14.3245	16.1013	14.552	11.0419	probable 1-deoxy-D-xylulose-5-phosphate chloroplastic	EC:2.2.1.7
ARP_6747	terpenoid biosynthetic process		2-C-methyl-D-erythritol 2,4-cyclodiphosphate synthase activity	33.1469	42.7369	26.6567	24.349	27.4982	20.0621	23.0126	22.6874	67.526	36.5928	12.8764	16.4442	10.7962	37.1161	28.7203	17.0144	2-C-methyl-D-erythritol 2,4-cyclodiphosphate chloroplastic	EC:4.6.1.12
UN_1628	terpenoid biosynthetic process	plastid	1-deoxy-D-xylulose-5-phosphate synthase activity	21.345	2.66537	46.2509	23.896	22.0619	18.7213	1.6521	0	81.4784	32.476	28.257	22.8476	0	3.51437	36.2778	10.9025	1-deoxy-D-xylulose-5-phosphate (plastid)	EC:2.2.1.7
ARD_12934	flavonoid biosynthetic process,flavonoid glucuronidation	integral component of membrane,intracellular membrane-bounded organelle	quercetin 3-O-glucosyltransferase activity,quercetin 7-O-glucosyltransferase activity	22.1364	21.637	37.6939	21.1333	39.1107	16.7874	19.3583	24.9507	33.7948	24.3302	11.6243	16.8877	16.732	25.3239	25.589	16.5955	UDP-glucose flavonoid 3-O-glucosyltransferase 3	EC:2.4.1
ARP_13077	flavonoid biosynthetic process,flavonoid glucuronidation	integral component of membrane,intracellular membrane-bounded organelle	quercetin 3-O-glucosyltransferase activity,quercetin 7-O-glucosyltransferase activity	24.0943	21.6642	26.7217	17.3755	30.4743	13.8916	16.9048	19.3615	23.172	22.7917	8.54371	15.5479	7.82745	24.4743	20.8513	15.1417	UDP-glucose flavonoid 3-O-glucosyltransferase 3	EC:2.4.1
ARP_13079	flavonoid biosynthetic process,flavonoid glucuronidation	integral component of membrane,intracellular membrane-bounded organelle	quercetin 3-O-glucosyltransferase activity,quercetin 7-O-glucosyltransferase activity	15.5655	12.3081	15.868	10.5723	19.2052	9.26399	8.88281	12.0581	10.8103	13.5822	6.00593	9.04744	5.93262	14.6212	11.6849	9.97947	UDP-glucose flavonoid 3-O-glucosyltransferase 3	EC:2.4.1
ARD_10525	fatty acid beta-oxidation,jasmonic acid biosynthetic process,flower development	cell wall,peroxisome,plasmodesma,chloroplast	mRNA binding,3-hydroxyacyl-CoA dehydrogenase activity,enoyl-CoA hydratase activity,microtubule binding,3-hydroxyacyl-CoA dehydratase activity	4.28392	7.16565	6.58289	9.46554	7.29619	11.2144	10.3889	8.76413	9.21242	7.29833	9.25176	12.4443	15.5983	5.89497	6.86662	6.43271	peroxisomal fatty acid beta-oxidation multifunctional AIM1	EC:4.2.1; EC:1.1.1.35; EC:4.2.1.17
ARP_3974	jasmonic acid biosynthetic process,oxylipin biosynthetic process,oxidation-reduction process	peroxisome	NADPH dehydrogenase activity,FMN binding,12-oxophytodienoate reductase activity	1.3465	1.83415	1.51353	1.39601	1.28172	1.24669	1.31972	0.767317	19.8917	1.29406	0.511644	0.817652	0.574141	2.49977	1.3128	1.01774	12-oxophytodienoate reductase 3	EC:1.3.1.42; EC:1.6.99.1
ARD_23572	abscisic acid-activated signaling pathway,negative regulation of catalytic activity,regulation of protein serine/threonine phosphatase activity	nucleus,cytoplasm	protein phosphatase inhibitor activity,receptor activity,abscisic acid binding	19.995	9.19291	14.7124	12.4391	10.8001	8.72578	17.4023	11.735	11.2328	23.9259	25.3705	33.8441	17.0704	8.99803	15.8226	28.1824	abscisic acid receptor PYL11-like
ARP_14379	abscisic acid-activated signaling pathway,negative regulation of catalytic activity,regulation of protein serine/threonine phosphatase activity	nucleus,cytoplasm	protein phosphatase inhibitor activity,receptor activity,abscisic acid binding	62.9023	57.4486	44.8132	39.9748	42.2773	38.2216	53.1648	51.6487	35.2312	72.4266	33.9963	49.3103	32.3189	33.2426	53.3834	40.4218	abscisic acid receptor PYL4
ARP_21625	abscisic acid-activated signaling pathway,negative regulation of catalytic activity,regulation of protein serine/threonine phosphatase activity	nucleus,cytoplasm	protein phosphatase inhibitor activity,receptor activity,abscisic acid binding	32.4014	37.2608	18.5801	15.0014	26.6175	16.8674	30.4994	21.7152	27.1124	23.8453	79.042	65.4247	36.2394	13.5811	26.0518	50.0529	abscisic acid receptor PYL11-like
ARD_10308	defense response,metabolic process		ADP binding	23.6056	17.0643	20.3813	20.721	16.0474	13.9511	13.8946	16.1508	30.0541	15.235	24.4118	23.7452	29.9515	12.0304	15.6615	19.0468	TIR-NBS-LRR type disease resistance
ARD_10453	RNA-dependent DNA biosynthetic process,defense response		RNA-directed DNA polymerase activity,ADP binding	15.5109	9.81289	15.3215	16.3648	15.4006	19.5152	6.06101	13.4721	19.1918	11.3784	22.7755	12.0276	18.5718	6.46809	14.46	15.1514	TIR-NBS-LRR type disease resistance	EC:2.7.7.49
ARD_12912	posttranscriptional tethering of RNA polymerase II gene DNA at nuclear periphery,mRNA export from nucleus,protein import into nucleus,response to auxin,defense response signaling pathway, resistance gene-dependent,telomere tethering at nuclear periphery	nuclear membrane,nuclear pore cytoplasmic filaments	RNA binding,nucleocytoplasmic transporter activity,nuclear localization sequence binding,structural constituent of nuclear pore	52.2731	48.9999	47.2477	50.6842	47.5612	49.5687	59.7269	49.5497	43.8524	41.0724	55.6565	41.1788	66.1125	49.2148	51.1407	61.7652	nuclear pore complex NUP96
ARD_1670	defense response,response to biotic stimulus			16.5417	84.0787	89.8039	72.7811	45.104	38.0757	14.1827	10.0266	328.092	202.439	5.58249	10.616	2.19606	49.0382	78.0609	26.3498	pathogenesis-related 2-like
ARD_20404	RNA-dependent DNA biosynthetic process,defense response		RNA-directed DNA polymerase activity,ADP binding	34.0632	25.9822	30.8871	29.3873	24.6575	29.3386	22.4152	28.4465	36.8792	24.8125	49.0143	36.3022	41.1838	13.1503	29.6515	22.8601	RNA-directed DNA polymerase	EC:2.7.7.49
ARD_2757	protein ubiquitination,regulation of defense response	nucleus	ubiquitin-protein transferase activity,zinc ion binding	14.0978	10.0083	10.7278	15.0393	19.9132	19.082	19.99	18.2476	9.56014	24.7544	6.68411	9.30499	11.329	17.5759	25.0626	16.6248	probable BOI-related E3 ubiquitin- ligase 3
ARD_5850	protein ubiquitination,regulation of defense response	nucleus	ubiquitin-protein transferase activity,zinc ion binding	22.3842	26.3149	24.2281	20.9729	27.8619	30.7668	34.4987	30.6816	20.3473	29.9086	25.497	30.8534	27.7506	26.9185	26.4512	29.1613	probable BOI-related E3 ubiquitin- ligase 2
ARD_7684	regulation of flower development,defense response to fungus	mediator complex		41.4531	40.1515	43.7698	38.029	39.295	47.3033	41.7332	48.8474	35.2708	35.5783	46.4337	27.5358	42.3113	40.6437	31.7895	44.0451	mediator of RNA polymerase II transcription subunit 8
ARP_1078	defense response to bacterium,defense response to fungus			44.0925	102.033	23.5341	11.2365	27.3648	11.9488	7.28705	3.49157	47.0883	128.896	4.04106	1.87993	0.537983	30.4556	14.8703	8.27041	pathogenesis-related PR-4 isoform X2
ARP_14291	posttranscriptional tethering of RNA polymerase II gene DNA at nuclear periphery,mRNA export from nucleus,protein import into nucleus,response to auxin,defense response signaling pathway, resistance gene-dependent,telomere tethering at nuclear periphery	nuclear membrane,nuclear pore cytoplasmic filaments	RNA binding,nucleocytoplasmic transporter activity,nuclear localization sequence binding,structural constituent of nuclear pore	39.8504	36.2092	31.3575	40.2146	34.1671	38.1878	38.7736	38.7984	26.3298	26.5993	40.4394	31.2493	51.1409	34.3942	36.4827	44.3255	nuclear pore complex NUP96
ARP_1913	protein ubiquitination,regulation of defense response	nucleus	ubiquitin-protein transferase activity,zinc ion binding	61.5383	70.7584	27.6246	37.4542	57.7048	53.2139	46.261	48.8159	25.902	63.2655	59.6482	84.4832	27.1257	44.5746	55.8232	39.8127	probable BOI-related E3 ubiquitin- ligase 3
ARP_24754	defense response,response to biotic stimulus			11716.7	11914.6	10040.7	10518.8	12429.9	15434.6	13906.1	14602.7	11051.9	37685.6	11532.5	27514.8	9734.37	12586.6	15077	15573.3	ABA-responsive ABR17
ARP_5215	defense response to bacterium, incompatible interaction,negative regulation of defense response	nucleus,perinuclear region of cytoplasm		69.5679	78.4269	87.3562	70.3063	80.277	82.4267	83.6913	69.0604	80.895	70.6706	80.4077	58.0774	99.8615	69.2145	69.1287	68.4831	suppressor of RPS4-RLD 1 TPR domain
UN_1462	killing of cells of other organism,defense response to fungus			4244.34	5496.7	1370.24	2525.86	3074.68	2268.5	1475.69	1311.7	2247.94	10107.9	438	2672.07	726.556	3827.62	2223.12	2308.19	defensin 1
UN_2125	killing of cells of other organism,defense response to fungus			10520.9	20643	5250.09	6377.02	8843.21	8688.5	4915.78	6394.47	3289.82	19092.1	1995.02	6773.65	1683.17	13333.2	5402.53	5900.39	DEF2_ARAHY ame: Full=Defensin 2 ame: Allergen=Ara h Flags: Precursor
UN_4369	defense response,response to biotic stimulus			15787.4	15297.6	13982	13708.8	16049.7	19023.1	18186.9	17219.7	16909.2	49108.9	16056.3	35167.3	15670.6	15801.5	17906.5	21080.5	ABA-responsive ABR17
